# Supplementary material for: 1-{[(Z)-Cyclo­pentyl­idene]amino}-3-phenyl­thio­urea
Source: Acta Crystallogr Sect E Struct Rep Online. 2014 Apr 5;70(Pt 5):o515. doi: 10.1107/S1600536814007028 (PMC4011296; doi:10.1107/S1600536814007028)
Supplement: Supplementary file 1 [file e-70-0o515-sup1.cif]

##############################################################################
#                                                                            #
# This CIF contains the data in a paper accepted for publication in          #
# Acta Crystallographica Section E. It conforms to the requirements of       #
# Notes for Authors for Acta Crystallographica Section E, and has been       #
# peer reviewed under the auspices of the IUCr Commission on Journals.       #
#                                                                            #
# Full details of the Crystallographic Information File format               #
# are given in the paper "The Crystallographic Information File (CIF):       #
# a New Standard Archive File for Crystallography" by S. R. Hall, F. H.      #
# Allen and I. D. Brown [Acta Cryst. (1991), A47, 655-685].                  #
#                                                                            #
# The current version of the core CIF dictionary is obtainable from          #
# ftp://ftp.iucr.org/pub/cif_core.dic.                                       #
#                                                                            #
# Software is freely available for graphical display of the structure(s)     #
# in this CIF. For information consult the CIF software page                 #
# http://www.iucr.org/resources/cif/software.                                #
#                                                                            #
# This file may be used for bona fide research purposes within the           #
# scientific community so long as proper attribution is given to the journal # 
# article from which it was obtained.                                        #
#                                                                            #
##############################################################################
data_global
_audit_creation_method     'PLATON <TABLE ACC> option'
_journal_date_recd_electronic     2014-03-27
_journal_date_accepted     2014-03-29
_journal_name_full     'Acta Crystallographica, Section E'
_journal_year     2014
_journal_volume     70
_journal_issue      5
_journal_page_first     o515
_journal_page_last     o515
_journal_paper_category     QO
_journal_paper_doi     10.1107/S1600536814007028
_journal_coeditor_code     SJ5395
_publ_contact_author_name
;
Mustafa R. Albayati
;
_publ_contact_author_address
;
Kirkuk University,
College of Science,
Department of Chemistry,
Kirkuk,
Iraq
;
_publ_contact_author_email     'shaabankamel@yahoo.com'
_publ_contact_author_fax     ?
_publ_contact_author_phone     ?
_publ_section_title
;
1-{[(<i>Z</i>)-Cyclopentylidene]amino}-3-phenylthiourea
;
loop_
    _publ_author_name
    _publ_author_address
    'Joel T. Mague'
;
Department of Chemistry,
Tulane University,
New Orleans,
LA 70118,
USA
;
    'Mohamed, Shaaban K.'
;
Chemistry and Environmental Division,
Manchester Metropolitan University,
Manchester M1 5GD,
England
Chemistry Department,
Faculty of Science,
Minia University,
61519 El-Minia,
Egypt
;
    'Akkurt, Mehmet'
;
Department of Physics,
Faculty of Sciences,
Erciyes University,
38039 Kayseri,
Turkey
;
    'Alaa A. Hassan'
;
Chemistry Department,
Faculty of Science,
Minia University,
61519 El-Minia,
Egypt
;
    'Mustafa R. Albayati'
;
Kirkuk University,
College of Science,
Department of Chemistry,
Kirkuk,
Iraq
;
data_I
_audit_creation_method     SHELXL-2013
_database_code_depnum_ccdc_archive     'CCDC 994387'
_chemical_name_systematic
;
1-{[(<i>Z</i>)-Cyclopentylidene]amino}-3-phenylthiourea
;
_chemical_name_common     ?
_chemical_formula_moiety     'C12 H15 N3 S'
_chemical_formula_sum     'C12 H15 N3 S'
_chemical_formula_iupac     'C12 H15 N3 S'
_chemical_formula_weight     233.33
_chemical_melting_point     ?
_shelx_space_group_comment
;
The symmetry employed for this shelxl refinement is uniquely defined
by the following loop, which should always be used as a source of
symmetry information in preference to the above space-group names.
They are only intended as comments.
;
_space_group_crystal_system     triclinic
_space_group_name_H-M_alt     'P -1'
_space_group_name_Hall     '-P 1'
loop_
    _space_group_symop_operation_xyz
    'x, y, z'
    '-x, -y, -z'
_cell_length_a     7.3997(2)
_cell_length_b     7.57900(10)
_cell_length_c     11.4657(2)
_cell_angle_alpha     93.0220(9)
_cell_angle_beta     105.4530(9)
_cell_angle_gamma     104.7070(8)
_cell_volume     594.45(2)
_cell_formula_units_Z     2
_cell_measurement_reflns_used     8773
_cell_measurement_theta_min     4.0340
_cell_measurement_theta_max     70.0159
_cell_measurement_temperature     100(2)
_exptl_crystal_description     plate
_exptl_crystal_colour     colourless
_exptl_crystal_size_max     0.210
_exptl_crystal_size_mid     0.100
_exptl_crystal_size_min     0.040
_exptl_crystal_density_diffrn     1.304
_exptl_crystal_density_meas     ?
_exptl_crystal_density_method     'not measured'
_exptl_crystal_F_000     248
_exptl_absorpt_coefficient_mu     2.213
_exptl_absorpt_correction_type     multi-scan
_exptl_absorpt_process_details     '(<i>TWINABS</i>; Sheldrick, 2009)'
_shelx_estimated_absorpt_T_min     0.654
_shelx_estimated_absorpt_T_max     0.917
_exptl_absorpt_correction_T_min     0.65
_exptl_absorpt_correction_T_max     0.92
_exptl_special_details
;
Analysis of 985 reflections having I/\s(I) > 15 and chosen from the full data
set with <i>CELL_NOW</i> (Sheldrick, 2008<i>a</i>) showed the crystal to
belong to the triclinic system and to be twinned by a 180\% rotation about the
<i>a</i> axis. The raw data were processed using the multi-component version
of <i>SAINT</i> under control of the two-component orientation file generated
by <i>CELL_NOW</i>.
;
_diffrn_ambient_temperature     100(2)
_diffrn_radiation_type     CuK\a
_diffrn_radiation_wavelength     1.54178
_diffrn_radiation_monochromator     mirror
_diffrn_measurement_device_type     'Bruker D8 VENTURE PHOTON 100 CMOS'
_diffrn_measurement_method     '\w scans'
_diffrn_detector_area_resol_mean     10.4167
_diffrn_reflns_number     11363
_diffrn_reflns_av_R_equivalents     0.0261
_diffrn_reflns_theta_min     4.034
_diffrn_reflns_theta_max     70.010
_diffrn_reflns_theta_full     67.500
_diffrn_measured_fraction_theta_max     0.977
_diffrn_measured_fraction_theta_full     0.992
_diffrn_reflns_limit_h_min     -8
_diffrn_reflns_limit_h_max     8
_diffrn_reflns_limit_k_min     -9
_diffrn_reflns_limit_k_max     9
_diffrn_reflns_limit_l_min     -13
_diffrn_reflns_limit_l_max     13
_refine_special_details
;
Refinement of <i>F</i>^2^ against ALL reflections. The weighted <i>R</i>-factor
<i>wR</i> and goodness of fit <i>S</i> are based on <i>F</i>^2^, conventional
<i>R</i>-factors <i>R</i> are based on <i>F</i>, with <i>F</i> set to zero for
negative <i>F</i>^2^. The threshold expression of <i>F</i>^2^ >
\s(<i>F</i>^2^) is used only for calculating <i>R</i>-factors(gt) <i>etc</i>.
and is not relevant to the choice of reflections for refinement.
<i>R</i>-factors based on <i>F</i>^2^ are statistically about twice as large
as those based on <i>F</i>, and <i>R</i>- factors based on ALL data will be
even larger. H-atoms attached to carbon were placed in calculated positions
(C---H = 0.95 - 0.99 \%A) while those attached to nitrogen were placed in
locations derived from a difference map and their parameters adjusted to give
N---H = 0.91 \%A. All were included as riding contributions with isotropic
displacement parameters 1.2 times those of the attached atoms. Refined as a
2-component twin.
;
_reflns_number_total     11360
_reflns_number_gt     9454
_reflns_threshold_expression     I>2\s(I)
_refine_ls_structure_factor_coef     Fsqd
_refine_ls_matrix_type     full
_refine_ls_R_factor_all     0.0505
_refine_ls_R_factor_gt     0.0395
_refine_ls_wR_factor_gt     0.0908
_refine_ls_wR_factor_ref     0.0969
_refine_ls_goodness_of_fit_ref     1.030
_refine_ls_restrained_S_all     1.030
_refine_ls_number_reflns     11360
_refine_ls_number_parameters     146
_refine_ls_number_restraints     0
_refine_ls_hydrogen_treatment     constr
_refine_ls_weighting_scheme     calc
_refine_ls_weighting_details
              'w=1/[\s^2^(Fo^2^)+(0.0390P)^2^+0.1956P] where P=(Fo^2^+2Fc^2^)/3'
_atom_sites_solution_hydrogens     mixed
_atom_sites_solution_primary     direct
_atom_sites_solution_secondary     difmap
_refine_ls_shift/su_max     0.001
_refine_ls_shift/su_mean     0.000
_refine_diff_density_max     0.278
_refine_diff_density_min     -0.197
_refine_ls_extinction_method     none
_refine_ls_extinction_coef     .
loop_
    _atom_type_symbol
    _atom_type_description
    _atom_type_scat_dispersion_real
    _atom_type_scat_dispersion_imag
    _atom_type_scat_source
    'C' 'C' 0.0181 0.0091
                         'International Tables Vol C Tables 4.2.6.8 and 6.1.1.4'
    'H' 'H' 0.0000 0.0000
                         'International Tables Vol C Tables 4.2.6.8 and 6.1.1.4'
    'N' 'N' 0.0311 0.0180
                         'International Tables Vol C Tables 4.2.6.8 and 6.1.1.4'
    'S' 'S' 0.3331 0.5567
                         'International Tables Vol C Tables 4.2.6.8 and 6.1.1.4'
_computing_data_collection     '<i>APEX2</i> (Bruker, 2013)'
_computing_cell_refinement     '<i>SAINT</i> (Bruker, 2013)'
_computing_data_reduction
;
<i>SAINT</i>  (Bruker, 2013) and <i>CELL_NOW</i> (Sheldrick, 2008<i>a</i>)
;
_computing_structure_solution     '<i>SHELXS2013</i> (Sheldrick, 2008<i>a</i>)'
_computing_structure_refinement
                                   '<i>SHELXL2013</i> (Sheldrick, 2008<i>a</i>)'
_computing_molecular_graphics     '<i>DIAMOND</i> (Brandenburg & Putz, 2012)'
_computing_publication_material     '<i>SHELXTL</i> (Sheldrick, 2008<i>a</i>)'
loop_
    _atom_site_type_symbol
    _atom_site_label
    _atom_site_fract_x
    _atom_site_fract_y
    _atom_site_fract_z
    _atom_site_U_iso_or_equiv
    _atom_site_adp_type
    _atom_site_calc_flag
    _atom_site_occupancy
    _atom_site_disorder_assembly
    _atom_site_disorder_group
    S S1 0.89113(8) 1.01459(7) 0.81488(4) 0.02372(18) Uani d 1 . .
    N N1 0.7313(2) 0.5215(2) 0.90890(15) 0.0216(4) Uani d 1 . .
    N N2 0.8223(3) 0.7082(2) 0.91604(15) 0.0213(4) Uani d 1 . .
    H H2 0.8859 0.7824 0.9880 0.026 Uiso d 1 . .
    N N3 0.7179(2) 0.6693(2) 0.70759(14) 0.0226(4) Uani d 1 . .
    H H3 0.6668 0.5483 0.7126 0.027 Uiso d 1 . .
    C C1 0.7350(3) 0.4552(3) 1.01002(18) 0.0201(5) Uani d 1 . .
    C C2 0.8303(3) 0.5512(3) 1.13816(17) 0.0221(5) Uani d 1 . .
    H H2A 0.7989 0.6695 1.1480 0.027 Uiso calc 1 . .
    H H2B 0.9739 0.5749 1.1600 0.027 Uiso calc 1 . .
    C C3 0.7435(3) 0.4160(3) 1.21708(19) 0.0274(5) Uani d 1 . .
    H H3A 0.8400 0.4244 1.2973 0.033 Uiso calc 1 . .
    H H3B 0.6258 0.4424 1.2306 0.033 Uiso calc 1 . .
    C C4 0.6913(3) 0.2257(3) 1.14529(19) 0.0280(5) Uani d 1 . .
    H H4A 0.5820 0.1399 1.1656 0.034 Uiso calc 1 . .
    H H4B 0.8049 0.1748 1.1635 0.034 Uiso calc 1 . .
    C C5 0.6317(3) 0.2559(3) 1.01077(19) 0.0242(5) Uani d 1 . .
    H H5A 0.6742 0.1736 0.9604 0.029 Uiso calc 1 . .
    H H5B 0.4885 0.2326 0.9791 0.029 Uiso calc 1 . .
    C C6 0.8052(3) 0.7858(3) 0.81110(18) 0.0201(5) Uani d 1 . .
    C C7 0.6780(3) 0.7262(3) 0.58782(18) 0.0240(5) Uani d 1 . .
    C C8 0.8249(4) 0.7674(3) 0.5318(2) 0.0358(6) Uani d 1 . .
    H H8 0.9527 0.7619 0.5729 0.043 Uiso calc 1 . .
    C C9 0.7831(5) 0.8171(4) 0.4146(2) 0.0453(7) Uani d 1 . .
    H H9 0.8827 0.8458 0.3751 0.054 Uiso calc 1 . .
    C C10 0.5971(5) 0.8248(3) 0.3557(2) 0.0448(7) Uani d 1 . .
    H H10 0.5690 0.8582 0.2755 0.054 Uiso calc 1 . .
    C C11 0.4526(4) 0.7845(3) 0.4123(2) 0.0410(7) Uani d 1 . .
    H H11 0.3249 0.7906 0.3714 0.049 Uiso calc 1 . .
    C C12 0.4930(4) 0.7346(3) 0.5295(2) 0.0309(5) Uani d 1 . .
    H H12 0.3933 0.7066 0.5690 0.037 Uiso calc 1 . .
loop_
    _atom_site_aniso_label
    _atom_site_aniso_U_11
    _atom_site_aniso_U_22
    _atom_site_aniso_U_33
    _atom_site_aniso_U_12
    _atom_site_aniso_U_13
    _atom_site_aniso_U_23
    S1 0.0326(3) 0.0182(3) 0.0185(3) 0.0051(2) 0.0058(2) 0.0045(2)
    N1 0.0248(10) 0.0173(9) 0.0231(9) 0.0043(8) 0.0089(8) 0.0044(7)
    N2 0.0278(10) 0.0178(9) 0.0159(9) 0.0025(7) 0.0058(7) 0.0029(7)
    N3 0.0303(10) 0.0178(9) 0.0165(9) 0.0016(8) 0.0056(8) 0.0036(7)
    C1 0.0203(11) 0.0204(11) 0.0229(11) 0.0082(9) 0.0091(9) 0.0057(9)
    C2 0.0244(11) 0.0220(11) 0.0208(11) 0.0067(9) 0.0070(9) 0.0062(9)
    C3 0.0293(12) 0.0298(12) 0.0225(11) 0.0056(10) 0.0078(10) 0.0104(9)
    C4 0.0264(12) 0.0257(12) 0.0333(13) 0.0064(10) 0.0097(10) 0.0135(10)
    C5 0.0263(12) 0.0198(11) 0.0276(12) 0.0053(9) 0.0104(10) 0.0053(9)
    C6 0.0197(11) 0.0235(11) 0.0196(10) 0.0076(9) 0.0076(9) 0.0062(9)
    C7 0.0369(13) 0.0156(10) 0.0161(10) 0.0031(10) 0.0064(10) 0.0015(8)
    C8 0.0437(15) 0.0386(14) 0.0242(12) 0.0061(12) 0.0133(11) 0.0051(10)
    C9 0.073(2) 0.0360(14) 0.0241(13) -0.0004(14) 0.0238(14) 0.0033(11)
    C10 0.088(2) 0.0192(12) 0.0158(12) 0.0041(13) 0.0058(14) 0.0039(9)
    C11 0.0595(18) 0.0246(13) 0.0279(13) 0.0113(12) -0.0054(13) 0.0043(10)
    C12 0.0402(15) 0.0224(11) 0.0269(12) 0.0075(11) 0.0054(11) 0.0040(9)
_geom_special_details
;
All e.s.d.'s (except the e.s.d. in the dihedral angle between two l.s. planes)
are estimated using the full covariance matrix. The cell e.s.d.'s are taken
into account individually in the estimation of e.s.d.'s in distances, angles
and torsion angles; correlations between e.s.d.'s in cell parameters are only
used when they are defined by crystal symmetry. An approximate (isotropic)
treatment of cell e.s.d.'s is used for estimating e.s.d.'s involving l.s.
planes.
;
loop_
    _geom_bond_atom_site_label_1
    _geom_bond_atom_site_label_2
    _geom_bond_site_symmetry_2
    _geom_bond_distance
    _geom_bond_publ_flag
    S1 C6 . 1.682(2) ?
    N1 C1 . 1.284(2) ?
    N1 N2 . 1.392(2) ?
    N2 C6 . 1.357(2) ?
    N2 H2 . 0.9098 ?
    N3 C6 . 1.341(3) ?
    N3 C7 . 1.439(2) ?
    N3 H3 . 0.9098 ?
    C1 C2 . 1.503(3) ?
    C1 C5 . 1.512(3) ?
    C2 C3 . 1.535(3) ?
    C2 H2A . 0.9900 ?
    C2 H2B . 0.9900 ?
    C3 C4 . 1.526(3) ?
    C3 H3A . 0.9900 ?
    C3 H3B . 0.9900 ?
    C4 C5 . 1.533(3) ?
    C4 H4A . 0.9900 ?
    C4 H4B . 0.9900 ?
    C5 H5A . 0.9900 ?
    C5 H5B . 0.9900 ?
    C7 C12 . 1.373(3) ?
    C7 C8 . 1.382(3) ?
    C8 C9 . 1.391(3) ?
    C8 H8 . 0.9500 ?
    C9 C10 . 1.379(4) ?
    C9 H9 . 0.9500 ?
    C10 C11 . 1.373(4) ?
    C10 H10 . 0.9500 ?
    C11 C12 . 1.391(3) ?
    C11 H11 . 0.9500 ?
    C12 H12 . 0.9500 ?
loop_
    _geom_angle_atom_site_label_1
    _geom_angle_atom_site_label_2
    _geom_angle_atom_site_label_3
    _geom_angle_site_symmetry_1
    _geom_angle_site_symmetry_3
    _geom_angle
    _geom_angle_publ_flag
    C1 N1 N2 . . 117.12(17) ?
    C6 N2 N1 . . 118.43(17) ?
    C6 N2 H2 . . 118.3 ?
    N1 N2 H2 . . 123.1 ?
    C6 N3 C7 . . 123.96(16) ?
    C6 N3 H3 . . 118.7 ?
    C7 N3 H3 . . 116.9 ?
    N1 C1 C2 . . 128.72(18) ?
    N1 C1 C5 . . 120.66(18) ?
    C2 C1 C5 . . 110.61(16) ?
    C1 C2 C3 . . 104.01(17) ?
    C1 C2 H2A . . 111.0 ?
    C3 C2 H2A . . 111.0 ?
    C1 C2 H2B . . 111.0 ?
    C3 C2 H2B . . 111.0 ?
    H2A C2 H2B . . 109.0 ?
    C4 C3 C2 . . 105.41(17) ?
    C4 C3 H3A . . 110.7 ?
    C2 C3 H3A . . 110.7 ?
    C4 C3 H3B . . 110.7 ?
    C2 C3 H3B . . 110.7 ?
    H3A C3 H3B . . 108.8 ?
    C3 C4 C5 . . 105.07(16) ?
    C3 C4 H4A . . 110.7 ?
    C5 C4 H4A . . 110.7 ?
    C3 C4 H4B . . 110.7 ?
    C5 C4 H4B . . 110.7 ?
    H4A C4 H4B . . 108.8 ?
    C1 C5 C4 . . 104.55(17) ?
    C1 C5 H5A . . 110.8 ?
    C4 C5 H5A . . 110.8 ?
    C1 C5 H5B . . 110.8 ?
    C4 C5 H5B . . 110.8 ?
    H5A C5 H5B . . 108.9 ?
    N3 C6 N2 . . 115.83(18) ?
    N3 C6 S1 . . 123.58(14) ?
    N2 C6 S1 . . 120.59(16) ?
    C12 C7 C8 . . 120.89(19) ?
    C12 C7 N3 . . 119.41(19) ?
    C8 C7 N3 . . 119.68(19) ?
    C7 C8 C9 . . 119.1(2) ?
    C7 C8 H8 . . 120.4 ?
    C9 C8 H8 . . 120.4 ?
    C10 C9 C8 . . 120.0(3) ?
    C10 C9 H9 . . 120.0 ?
    C8 C9 H9 . . 120.0 ?
    C11 C10 C9 . . 120.4(2) ?
    C11 C10 H10 . . 119.8 ?
    C9 C10 H10 . . 119.8 ?
    C10 C11 C12 . . 120.0(2) ?
    C10 C11 H11 . . 120.0 ?
    C12 C11 H11 . . 120.0 ?
    C7 C12 C11 . . 119.6(2) ?
    C7 C12 H12 . . 120.2 ?
    C11 C12 H12 . . 120.2 ?
loop_
    _geom_torsion_atom_site_label_1
    _geom_torsion_atom_site_label_2
    _geom_torsion_atom_site_label_3
    _geom_torsion_atom_site_label_4
    _geom_torsion_site_symmetry_1
    _geom_torsion_site_symmetry_2
    _geom_torsion_site_symmetry_3
    _geom_torsion_site_symmetry_4
    _geom_torsion
    _geom_torsion_publ_flag
    C1 N1 N2 C6 . . . . -173.97(17) ?
    N2 N1 C1 C2 . . . . -1.9(3) ?
    N2 N1 C1 C5 . . . . 177.10(17) ?
    N1 C1 C2 C3 . . . . 166.7(2) ?
    C5 C1 C2 C3 . . . . -12.4(2) ?
    C1 C2 C3 C4 . . . . 27.7(2) ?
    C2 C3 C4 C5 . . . . -32.9(2) ?
    N1 C1 C5 C4 . . . . 173.24(18) ?
    C2 C1 C5 C4 . . . . -7.6(2) ?
    C3 C4 C5 C1 . . . . 24.8(2) ?
    C7 N3 C6 N2 . . . . 176.88(18) ?
    C7 N3 C6 S1 . . . . -3.4(3) ?
    N1 N2 C6 N3 . . . . -6.8(3) ?
    N1 N2 C6 S1 . . . . 173.42(14) ?
    C6 N3 C7 C12 . . . . -100.6(2) ?
    C6 N3 C7 C8 . . . . 80.9(3) ?
    C12 C7 C8 C9 . . . . -0.3(3) ?
    N3 C7 C8 C9 . . . . 178.2(2) ?
    C7 C8 C9 C10 . . . . 0.0(4) ?
    C8 C9 C10 C11 . . . . 0.3(4) ?
    C9 C10 C11 C12 . . . . -0.3(4) ?
    C8 C7 C12 C11 . . . . 0.3(3) ?
    N3 C7 C12 C11 . . . . -178.16(19) ?
    C10 C11 C12 C7 . . . . 0.0(3) ?
loop_
    _geom_hbond_atom_site_label_D
    _geom_hbond_atom_site_label_H
    _geom_hbond_atom_site_label_A
    _geom_hbond_site_symmetry_A
    _geom_hbond_distance_DH
    _geom_hbond_distance_HA
    _geom_hbond_distance_DA
    _geom_hbond_angle_DHA
    N2 H2 S1 2_777 0.91 2.56 3.4636(18) 172
_shelx_hkl_checksum     50465
_shelx_hkl_file
;
   1   0   0 49.5691 1.36890   1
   1   0   0 15.8743 0.54335   2
  -2   0   0 2713.59 67.0751   1
  -2   0   0 828.539 20.7892   2
   2   0   0 2733.21 61.6403   1
   2   0   0 2781.75 66.7985   1
   2   0   0 863.753 20.8341   2
  -3   0   0 91.0372 2.68313   2
  -3   0   0 87.9960 2.69164   2
  -3   0   0 88.8330 2.79673   2
  -3   0   0 298.323 7.75534   1
   3   0   0 295.848 7.13268   1
  -4   0   0 0.11414 0.88843   2
  -4   0   0 1.26200 0.67180   2
  -4   0   0 -0.2379 0.82467   1
  -4   0   0 0.89371 0.99871   1
  -4   0   0 5.50936 1.60477   1
   4   0   0 0.92923 0.64037   1
  -5   0   0 34.6948 2.94071   2
  -5   0   0 34.0639 1.99217   2
  -5   0   0 113.511 3.84386   1
  -5   0   0 115.110 3.73958   1
   5   0   0 107.369 3.68330   1
  -6   0   0 0.02263 1.01846   1
  -6   0   0 0.52964 1.78565   1
  -7   0   0 1.37119 1.16917   2
  -7   0   0 2.79248 1.82629   2
  -7   0   0 6.53205 2.12941   2
   7   0   0 8.32302 1.98043   1
   7   0   0 10.6097 2.01159   1
   7   0   0 13.1807 2.15076   1
  -8   0   0 0.32056 1.73729   2
  -8   0   0 0.18728 1.01231   2
  -8   0   0 5.02321 1.64097   1
   8   0   0 2.80473 1.71333   1
   8   0   0 9.25201 2.33274   1
   8  -1   0 16.7664 2.46813   1
   8  -1   0 21.9359 2.21816   1
  -8   1   0 7.42290 2.42851   2
  -8   1   0 2.09771 1.17679   2
  -8   1   0 3.13620 2.01049   2
  -8   1   0 14.4231 2.23013   1
   7  -1   0 2.77492 1.84329   1
   7  -1   0 4.01964 1.33765   1
   7  -1   0 4.26218 1.74804   1
  -7   1   0 3.94375 1.29253   1
  -7   1   0 2.27582 1.60165   1
  -7   1   0 2.87291 1.53876   2
  -7   1   0 0.16673 1.33047   2
  -7   1   0 3.68793 1.37519   2
   6  -2  -5 11.9730 2.35329  -2
   6  -1   0 11.9730 2.35329   1
   6  -2  -5 17.5663 2.81743  -2
   6  -1   0 17.5663 2.81743   1
  -6   1   0 5.68414 1.88440   1
   5  -1   0 115.452 3.73177   1
  -5   1   0 107.447 3.62735   1
  -5   1   0 110.883 3.65534   1
  -5   1   0 33.5722 1.81892   2
  -5   1   0 34.3176 2.02808   2
  -5   1   0 32.6901 2.79202   2
   4  -1   0 1533.91 34.3278   1
   4  -1   0 448.206 10.5875   2
  -4   1   0 446.876 11.6669   2
  -4   1   0 447.578 11.3792   2
  -4   1   0 456.673 11.0798   2
  -4   1   0 1507.60 37.2555   1
  -4   1   0 1474.09 36.2856   1
   3  -1   0 695.519 15.7441   1
  -3   1   0 666.486 16.2764   1
  -3   1   0 702.212 17.0330   1
  -3   1   0 666.105 16.7101   1
  -3   1   0 196.302 5.17794   2
  -3   1   0 207.599 5.39060   2
   2  -1   0 4673.27 111.313   1
   2  -1   0 1402.70 32.8985   2
  -2   1   0 4446.33 111.548   1
  -2   1   0 1285.46 32.8472   2
   1  -1   0 2436.97 59.5462   1
   1  -1   0 757.331 18.4936   2
  -1   1   0 2438.95 59.5652   1
   0   1   0 117.372 3.25265  -2
   0  -1   0 117.372 3.25265   1
   0  -1   0 114.751 3.18961  -2
   0   1   0 114.751 3.18961   1
  -1  -1   0 278.737 6.98015   1
   1   1   0 88.5807 2.31873   2
   1   1   0 87.0588 2.01865   2
   1   1   0 280.491 6.99763   1
  -2  -1   0 37.6277 1.31589   1
   2   1   0 37.1685 1.40467   1
   2   1   0 12.4730 0.86542   2
  -3  -1   0 1.08642 0.78618   2
  -3  -1   0 0.28313 0.75656   2
  -3  -1   0 2.84489 0.99732   1
   3   1   0 3.59146 0.90937   1
  -4  -1   0 42.6006 2.08025   2
  -4  -1   0 40.2115 1.97052   2
  -4  -1   0 36.4754 3.17269   2
  -4  -1   0 136.499 4.61919   1
   4   1   0 43.8386 2.53226   2
   4   1   0 44.1477 2.18646   2
   4   1   0 135.442 3.83045   1
  -5  -1   0 4.25789 2.33010   1
  -5  -1   0 5.28837 1.48728   1
  -5  -1   0 -0.5550 1.05913   2
  -5  -1   0 -2.9578 2.45277   2
  -5  -1   0 0.77775 1.35147   2
  -5  -1   0 1.43385 1.09827   2
  -7  -1   0 29.9958 2.54365   2
  -7  -1   0 26.1172 2.32034   2
  -7  -1   0 88.5875 3.45092   1
   7   1   0 84.2796 3.10764   1
   7   1   0 84.6949 3.64998   1
   8  -2   0 78.6337 3.12724   1
   8  -2   0 76.9192 3.66072   1
  -8   2   0 19.4810 2.32617   2
  -8   2   0 20.0109 1.87905   2
  -8   2   0 76.7107 3.42222   1
  -8   2   0 77.8993 3.89222   1
   7  -2   0 7.01430 1.96950   1
   7  -2   0 6.07648 2.28161   1
   7  -2   0 9.51241 1.85631   1
  -7   2   0 2.56466 1.29822   2
  -7   2   0 3.81835 1.91986   2
  -7   2   0 1.16464 1.24635   2
  -7   2   0 8.31015 2.06276   1
  -7   2   0 7.49846 2.00785   1
   6  -1  -5 149.396 4.78099  -2
   6  -2   0 149.396 4.78099   1
   6  -1  -5 159.397 5.45741  -2
   6  -2   0 159.397 5.45741   1
  -6   2   0 42.3596 2.51927   2
  -6   2   0 148.145 4.67682   1
   5  -2   0 90.6549 3.16477   1
   5  -2   0 91.9641 3.00391   1
   5  -2   0 30.4684 1.87826   2
  -5   2   0 24.9001 2.29745   2
  -5   2   0 29.5800 2.54074   2
  -5   2   0 29.5276 1.86117   2
  -5   2   0 93.2547 3.22257   1
  -5   2   0 93.5367 3.18261   1
   4  -2   0 119.735 3.38238   1
   4  -2   0 122.848 3.57559   1
  -4   2   0 126.727 3.73305   1
  -4   2   0 121.452 3.57883   1
  -4   2   0 120.046 3.82372   1
  -4   2   0 35.2779 1.83978   2
  -4   2   0 33.0056 2.21945   2
  -4   2   0 35.7820 1.63271   2
   3  -2   0 2.36162 0.91311   1
   3  -2   0 0.06124 0.79192   1
  -3   2   0 0.18966 0.42166   2
  -3   2   0 0.53583 0.68407   2
  -3   2   0 0.14801 0.74789   2
  -3   2   0 2.44554 0.89985   2
  -3   2   0 0.63417 0.41192   1
  -3   2   0 0.80272 0.79709   1
  -3   2   0 1.59044 0.69183   1
   2  -2   0 4.99342 0.62674   1
   2  -2   0 2.37027 0.60080   2
  -2   2   0 5.19860 0.46876   1
  -2   2   0 1.83358 0.44536   2
  -2   2   0 4.21159 0.86528   2
   1  -2   0 462.176 11.2912   2
   1  -2   0 1523.39 37.0340   1
   1  -2   0 1520.14 33.0646   1
  -1   2   0 453.506 11.2689   2
   0   2   0 1512.26 38.1477  -2
   0  -2   0 1512.26 38.1477   1
  -1  -2   0 1677.66 40.7299   1
  -1  -2   0 1704.92 37.7512   1
   1   2   0 1627.44 40.7443   1
   1   2   0 518.144 12.9747   2
   1   2   0 531.801 12.9750   2
  -2  -2   0 5.12068 1.42601   2
  -2  -2   0 5.96687 1.84570   2
  -2  -2   0 15.4151 1.16237   1
  -2  -2   0 17.6060 1.29417   1
  -2  -2   0 15.2510 1.00025   1
   2   2   0 5.18512 1.20460   2
   2   2   0 15.4779 1.48171   1
  -3  -2   0 2.42679 1.04716   1
  -3  -2   0 2.25554 1.18669   2
  -3  -2   0 1.41146 0.86447   2
   3   2   0 3.65134 1.33678   1
  -4  -2   0 0.05103 0.97607   2
  -4  -2   0 1.06407 1.67372   2
  -4  -2   0 -0.9602 1.32277   2
  -4  -2   0 -1.2100 1.88568   2
  -4  -2   0 0.89364 1.92765   1
   4   2   0 -0.6939 0.79619   1
   4   2   0 3.69443 2.05810   1
  -5  -2   0 80.0946 3.12779   2
  -5  -2   0 75.0654 3.54985   2
  -5  -2   0 75.8888 3.39028   2
  -5  -2   0 77.6130 3.93098   2
  -5  -2   0 249.757 7.39445   1
   5   2   0 248.754 6.94826   1
  -6  -2   0 350.989 9.34445   1
  -6  -2   0 107.123 4.56176   2
   6   2   0 355.100 9.41313   1
  -7  -2   0 17.6307 2.28226   2
  -7  -2   0 57.1967 3.11368   1
   7   2   0 55.0056 2.58984   1
   7   2   0 59.6456 3.44573   1
   8  -3   0 16.5322 2.37859   1
  -8   3   0 3.56221 1.51020   2
  -8   3   0 6.00195 1.75410   2
  -8   3   0 16.6513 2.26998   1
  -8   3   0 24.2535 4.39918   1
   7  -3   0 5.17803 1.64275   1
   7  -3   0 1.18946 2.89193   1
   7  -3   0 4.29573 2.20626   1
  -7   3   0 0.90468 1.05113   2
  -7   3   0 8.39357 2.34515   1
  -7   3   0 5.46871 1.77383   1
   6  -3   0 3.95148 1.64647   1
   6   0  -5 27.4581 3.94933  -2
   6  -3   0 27.4581 3.94933   1
  -6   3   0 3.57033 1.10187   1
   5  -3   0 266.078 6.77408   1
   5  -3   0 260.919 6.44036   1
   5  -3   0 262.003 6.91797   1
   5  -3   0 248.504 7.14373   1
   5  -3   0 78.8547 2.72902   2
  -5   3   0 73.5665 2.80263   2
  -5   3   0 73.9260 3.34837   2
  -5   3   0 258.197 6.94480   1
   4  -3   0 123.686 3.80687   1
   4  -3   0 131.095 3.77933   1
   4  -3   0 131.369 3.76381   1
   4  -3   0 126.837 3.72417   1
  -4   3   0 124.944 4.04223   1
  -4   3   0 125.999 3.83493   1
  -4   3   0 126.953 3.81184   1
  -4   3   0 38.7847 1.83133   2
  -4   3   0 40.0091 1.70015   2
  -4   3   0 37.5344 2.25672   2
  -4   3   0 38.2410 1.64880   2
   3  -3   0 59.6700 2.31814   1
   3  -3   0 61.9026 2.03317   1
   3  -3   0 62.5100 2.32258   1
   3  -3   0 56.4902 2.52848   1
  -3   3   0 57.3743 2.46324   1
  -3   3   0 63.4406 2.07393   1
  -3   3   0 62.9124 2.24634   1
  -3   3   0 17.9707 1.20760   2
  -3   3   0 19.4361 1.27933   2
  -3   3   0 18.8474 1.27137   2
  -3   3   0 17.4858 1.09570   2
  -3   3   0 18.5893 1.40964   2
   2  -3   0 93.2335 2.70774   1
   2  -3   0 92.2251 2.68286   1
   2  -3   0 95.6297 2.46378   1
   2  -3   0 88.2897 2.95081   1
   2  -3   0 29.7104 1.38098   2
  -2   3   0 30.4312 1.26695   2
  -2   3   0 26.0787 1.32982   2
  -2   3   0 28.6676 1.17323   2
  -2   3   0 29.1732 1.36869   2
   1  -3   0 3.24697 0.87350   1
   1  -3   0 2.45589 0.48581   1
   1  -3   0 2.50976 0.50939   1
   1  -3   0 0.32508 0.48176   2
  -1   3   0 0.63460 0.61043   2
  -1   3   0 0.45499 0.35766   2
   0   3   0 52.4541 1.81561  -2
   0  -3   0 52.4541 1.81561   1
   0   3   0 56.9935 1.64793  -2
   0  -3   0 56.9935 1.64793   1
  -1  -3   0 1146.43 27.6273   1
  -1  -3   0 1164.55 25.7140   1
  -1  -3   0 1097.53 23.8596   1
  -1  -3   0 1107.84 25.0259   1
   1   3   0 342.191 8.60017   2
   1   3   0 354.629 8.62539   2
   1   3   0 321.201 8.07806   2
   1   3   0 1106.22 27.6923   1
  -2  -3   0 182.908 5.53862   2
  -2  -3   0 179.007 5.28004   2
  -2  -3   0 186.407 5.21251   2
  -2  -3   0 631.209 14.4324   1
  -2  -3   0 630.497 15.9640   1
  -2  -3   0 639.661 13.7873   1
   2   3   0 190.400 5.20054   2
   2   3   0 631.167 15.8988   1
  -3  -3   0 78.7721 3.89111   1
  -3  -3   0 79.7640 3.95585   1
  -3  -3   0 23.7184 2.97014   2
  -3  -3   0 28.5807 1.96078   2
  -3  -3   0 31.2639 2.89445   2
   3   3   0 83.2623 3.08360   1
  -4  -3   0 62.1980 2.81167   2
  -4  -3   0 64.1745 3.55688   2
  -4  -3   0 65.5231 3.91853   2
  -4  -3   0 189.895 5.54691   1
  -4  -3   0 183.684 6.22490   1
   4   3   0 188.316 5.79862   1
   4   3   0 188.445 5.27605   1
  -5  -3   0 129.769 4.55527   1
  -5  -3   0 124.979 4.20710   1
  -5  -3   0 43.3720 2.62746   2
  -5  -3   0 36.8697 2.91843   2
   5   3   0 124.942 4.18622   1
  -6  -3   0 -0.5357 1.69599   1
   6  -6  -5 38.5511 3.31834  -2
   6   3   0 38.5511 3.31834   1
   8  -4   0 25.6238 2.48118   1
  -8   4   0 10.3765 2.67004   2
  -8   4   0 8.41842 1.68157   2
  -8   4   0 23.0319 2.11844   1
   7  -4   0 0.38956 1.58060   1
  -7   4   0 2.81129 1.18961   2
  -7   4   0 -1.0172 1.65307   2
   6  -4   0 -0.2204 1.44536   2
   6   1  -5 4.29105 3.16061  -2
   6  -4   0 4.29105 3.16061   1
  -6   4   0 1.38430 1.20698   2
  -6   4   0 3.87412 1.22633   1
   5  -4   0 32.8362 4.42050   1
   5  -4   0 28.5060 2.19362   1
   5  -4   0 34.6893 3.13459   1
   5  -4   0 32.0771 2.92992   1
  -5   4   0 38.0049 4.53990   1
  -5   4   0 38.7805 4.16046   1
  -5   4   0 30.5428 1.95928   1
  -5   4   0 26.5816 3.01573   1
  -5   4   0 7.85943 1.69068   2
  -5   4   0 12.4748 1.95470   2
   4  -4   0 2.37623 1.70065   1
   4  -4   0 3.00186 1.54288   1
   4  -4   0 2.29051 1.18166   1
   4  -4   0 2.04935 1.43744   1
  -4   4   0 1.39268 0.84197   1
  -4   4   0 4.85588 2.43237   1
  -4   4   0 1.25979 0.88884   2
  -4   4   0 -1.4425 1.82922   2
  -4   4   0 1.35732 0.95387   2
  -4   4   0 0.23562 0.85197   2
  -4   4   0 2.13752 1.12445   2
   3  -4   0 552.842 13.0458   1
   3  -4   0 551.373 12.4177   1
   3  -4   0 559.507 13.2039   1
  -3   4   0 566.853 13.9651   1
  -3   4   0 170.374 4.55967   2
  -3   4   0 171.175 4.76978   2
  -3   4   0 172.546 4.25998   2
  -3   4   0 165.227 4.92247   2
  -3   4   0 170.790 4.46677   2
   2  -4   0 360.738 8.64206   1
   2  -4   0 369.942 8.70046   1
   2  -4   0 352.819 9.13462   1
   2  -4   0 107.727 3.56599   2
  -2   4   0 107.886 3.17131   2
  -2   4   0 110.601 2.96029   2
  -2   4   0 100.107 3.56558   2
  -2   4   0 111.631 3.11779   2
  -2   4   0 112.071 3.09875   2
  -2   4   0 358.120 9.25035   1
   1  -4   0 57.0829 2.17751   1
   1  -4   0 55.9844 2.25303   1
  -1   4   0 18.0388 1.19854   2
  -1   4   0 16.9685 1.14060   2
  -1   4   0 19.7223 1.36638   2
   0   4   0 2949.11 65.6255  -2
   0  -4   0 2949.11 65.6255   1
   0   4   0 2873.61 63.8601  -2
   0  -4   0 2873.61 63.8601   1
   0   4   0 2896.66 60.9075  -2
   0  -4   0 2896.66 60.9075   1
  -1  -4   0 5.14175 1.57386   1
  -1  -4   0 6.02528 1.11819   1
  -1  -4   0 4.22698 1.08297   1
  -1  -4   0 0.99764 0.77106   2
   1   4   0 6.57716 1.30713   1
  -2  -4   0 15.4764 1.67809   2
  -2  -4   0 16.7138 2.64223   2
  -2  -4   0 14.7911 2.06672   2
  -2  -4   0 50.8714 3.03139   1
  -2  -4   0 52.2842 2.05373   1
  -2  -4   0 48.0152 2.25184   1
   2   4   0 50.5083 2.27847   1
  -3  -4   0 3.05443 1.58400   1
  -3  -4   0 0.49734 1.61414   2
  -3  -4   0 1.53396 1.33570   2
   3   4   0 6.32932 1.75777   1
  -4  -4   0 209.948 6.19780   1
  -4  -4   0 195.473 6.10790   1
  -4  -4   0 67.1626 3.78258   2
  -4  -4   0 65.8585 3.35615   2
   4   4   0 202.199 5.80148   1
  -5  -4   0 137.479 5.05402   1
  -5  -4   0 131.573 4.63196   1
  -5  -4   0 45.2016 2.64116   2
  -5  -4   0 44.1675 3.44642   2
   5   4   0 139.962 4.84928   1
   6   4   0 27.5955 2.58752   1
   6   4   0 13.9118 2.05700   2
  -8   5   0 2.56357 1.03248   2
  -8   5   0 14.7991 2.08222   1
   7  -5   0 11.9214 2.94207   2
   7  -5   0 63.3816 3.23155   1
  -7   5   0 17.6660 1.93712   2
   6  -5   0 2.35616 1.65828   1
   6  -5   0 -0.5358 1.34097   2
  -6   5   0 -1.0177 1.01582   1
  -6  -2   5 0.18776 4.66347  -2
  -6   5   0 0.18776 4.66347   1
   5  -5   0 85.8622 3.32646   1
  -5   5   0 79.6630 3.05804   1
  -5   5   0 78.3237 4.00488   1
  -5   5   0 22.5283 1.95049   2
   4  -5   0 315.570 7.98203   1
  -4   5   0 306.508 9.29727   1
  -4   5   0 301.227 8.26375   1
  -4   5   0 91.1037 2.82136   2
  -4   5   0 93.3284 3.00121   2
  -4   5   0 94.8834 3.54179   2
  -4   5   0 91.3017 3.53580   2
   3  -5   0 63.1410 2.70243   2
   3  -5   0 211.686 5.62909   1
  -3   5   0 199.971 5.82246   1
  -3   5   0 63.6565 2.38277   2
  -3   5   0 66.1042 2.91761   2
  -3   5   0 62.0849 2.22138   2
   2  -5   0 50.8170 2.30692   2
   2  -5   0 169.029 5.61823   1
   2  -5   0 163.162 4.67647   1
  -2   5   0 48.9337 2.10195   2
  -2   5   0 53.4446 2.73282   2
  -2   5   0 50.7274 1.91489   2
  -2   5   0 163.414 6.02230   1
   1  -5   0 -1.0304 0.95884   2
   1  -5   0 0.59316 1.46683   1
   1  -5   0 1.59831 1.57054   1
   1  -5   0 2.76819 1.74472   1
  -1   5   0 0.93124 1.29355   2
  -1   5   0 -0.1577 1.03622   2
  -1   5   0 -0.9668 0.84046   2
  -1   5   0 0.51358 0.79039   2
   0   5   0 286.787 7.30791  -2
   0  -5   0 286.787 7.30791   1
   0   5   0 294.413 8.28706  -2
   0  -5   0 294.413 8.28706   1
   0   5   0 300.278 7.47291  -2
   0  -5   0 300.278 7.47291   1
   0  -5   0 296.803 8.07300  -2
   0   5   0 296.803 8.07300   1
  -1  -5   0 69.8998 2.85170   2
  -1  -5   0 73.8406 3.97207   2
  -1  -5   0 226.408 5.75131   1
  -1  -5   0 229.100 6.07764   1
  -1  -5   0 237.625 6.79665   1
   1   5   0 228.276 6.57438   1
   1   5   0 74.9569 3.33574   2
  -2  -5   0 4.26103 1.34231   1
  -2  -5   0 5.70796 1.80156   1
  -2  -5   0 1.87432 1.25727   2
   2   5   0 1.71996 1.45093   2
   2   5   0 6.31890 1.52138   1
  -3  -5   0 10.3967 2.16333   1
   3   5   0 1.92275 1.47703   2
   3   5   0 9.84962 2.19052   1
   3   5   0 7.97825 1.98346   1
  -4  -5   0 -0.4269 1.13208   2
  -4  -5   0 3.55232 1.35969   1
   4   5   0 5.19562 1.80580   1
   4   5   0 0.94598 1.94654   1
   4   5   0 2.48132 1.29551   2
  -5  -5   0 0.66506 1.48552   1
  -5  -5   0 0.85390 0.88037   2
   5   5   0 0.19963 1.00168   2
   7  -6   0 4.79846 2.59503   1
   7  -6   0 -0.2894 2.20781   2
  -7   6   0 6.90779 2.12070   1
  -7   6   0 1.86096 0.96836   2
   6  -6   0 -1.0848 1.40307   2
   6  -6   0 2.94205 1.95060   1
  -6   6   0 1.63536 1.34455   1
   5  -6   0 10.1410 3.31994   1
   5  -6   0 8.23889 2.56607   1
   5  -6   0 0.87490 1.30450   2
  -5   6   0 7.95614 2.33271   1
  -5   6   0 9.48967 2.13202   1
  -5   6   0 3.34725 1.27025   2
   4  -6   0 104.825 3.99811   1
   4  -6   0 101.749 4.35563   1
   4  -6   0 33.0064 2.66059   2
  -4   6   0 30.3208 1.72913   2
  -4   6   0 30.2446 2.29446   2
  -4   6   0 102.949 3.85609   1
  -4   6   0 102.992 4.12030   1
   3  -6   0 63.1782 3.08487   1
   3  -6   0 56.7866 3.51163   1
   3  -6   0 16.5614 1.97655   2
  -3   6   0 59.3035 3.33031   1
  -3   6   0 59.0052 3.19199   1
  -3   6   0 17.3183 1.59766   2
  -3   6   0 17.6296 1.49202   2
  -3   6   0 18.9155 2.07370   2
   2  -6   0 25.4551 3.00242   1
  -2   6   0 23.2147 2.04976   1
  -2   6   0 25.7143 2.64791   1
  -2   6   0 8.59699 1.90451   2
  -2   6   0 5.11681 1.38391   2
  -2   6   0 5.87784 1.26744   2
   1  -6   0 1.21931 1.45621   1
   1  -6   0 -0.1212 0.87325   2
  -1   6   0 1.67754 1.59540   1
  -1   6   0 1.40487 1.03918   1
  -1   6   0 0.42417 1.39649   2
  -1   6   0 2.96027 1.38567   2
  -1   6   0 0.88952 1.18179   2
   0   6   0 43.3964 2.69371  -2
   0  -6   0 43.3964 2.69371   1
   0  -6   0 39.9997 2.19636  -2
   0   6   0 39.9997 2.19636   1
   0  -6   0 35.7121 4.19262  -2
   0   6   0 35.7121 4.19262   1
  -1  -6   0 88.9173 3.30613   2
  -1  -6   0 88.0243 4.04016   2
  -1  -6   0 287.024 8.11951   1
   1   6   0 287.901 8.09995   1
   1   6   0 92.1471 3.85201   2
  -2  -6   0 6.48817 1.99132   2
  -2  -6   0 13.8789 2.11111   1
   2   6   0 11.5138 1.80321   1
  -3  -6   0 0.68261 1.04360   2
   3   6   0 6.50325 1.89630   1
  -4  -6   0 -0.4836 0.87274   2
   4   6   0 0.48972 1.33112   2
   4   6   0 13.8571 3.43550   1
  -7   7   0 1.55664 0.89140   2
   6  -7   0 2.40040 1.51950   2
  -6  -4   5 15.8221 3.30574  -2
  -6   7   0 15.8221 3.30574   1
  -6   7   0 -0.5645 1.03331   2
  -6   7   0 12.7669 3.42270   1
   5  -7   0 17.5416 3.39117   1
  -5   7   0 20.0974 1.98534   1
   4  -7   0 40.0994 2.85047   2
   4  -7   0 137.076 4.83617   1
  -4   7   0 141.261 4.87763   1
  -4   7   0 41.0393 2.47415   2
   3  -7   0 105.737 4.07989   1
   3  -7   0 28.4018 2.09266   2
  -3   7   0 102.093 4.37228   1
  -3   7   0 32.1624 2.11653   2
  -3   7   0 29.0415 2.15674   2
   2  -7   0 61.4024 3.32641   1
   2  -7   0 16.5139 1.75509   2
  -2   7   0 57.5778 3.04560   1
  -2   7   0 58.6303 2.86194   1
  -2   7   0 18.3450 1.96670   2
  -2   7   0 19.5505 2.32725   2
  -2   7   0 16.3242 2.12312   2
   1  -7   0 137.919 4.64542   1
   1  -7   0 39.3400 2.19627   2
  -1   7   0 129.441 4.42244   1
  -1   7   0 130.909 5.09510   1
  -1   7   0 39.8907 2.33324   2
   0   7   0 108.749 3.92255  -2
   0  -7   0 108.749 3.92255   1
  -1  -7   0 -0.8319 1.41691   2
  -1  -7   0 0.77143 1.19345   2
   1   7   0 0.76177 0.98777   2
   1   7   0 2.57453 1.25926   1
  -2  -7   0 27.1503 2.45308   2
  -2  -7   0 31.5529 2.66014   2
  -2  -7   0 93.8065 3.49714   1
   2   7   0 96.5944 3.46935   1
   2   7   0 28.9050 2.39307   2
  -3  -7   0 0.49089 0.86096   2
  -3  -7   0 2.19591 1.05842   1
   3   7   0 3.09301 1.57154   1
  -6   8   0 -0.3755 0.81144   2
   5  -8   0 12.5722 2.71100   2
  -5   8   0 16.4192 1.63238   2
  -5   8   0 63.5729 2.90537   1
   4  -8   0 52.2953 3.00009   1
   4  -8   0 13.3135 3.05982   2
   4  -8   0 16.0772 2.33166   2
  -4   8   0 15.0517 1.60962   2
   3  -8   0 0.03127 1.87567   2
   3  -8   0 0.58248 1.28334   2
   3  -8   0 1.23528 1.23928   1
  -3   8   0 -0.2212 1.03357   2
  -3   8   0 2.39786 1.17916   1
   2  -8   0 6.04275 1.64825   2
   2  -8   0 19.0660 2.27248   1
  -2   8   0 14.9499 2.41846   1
  -2   8   0 22.0530 2.31705   1
  -2   8   0 6.25660 1.70451   2
   1  -8   0 5.86981 1.87487   1
   1  -8   0 0.90055 1.05804   2
  -1   8   0 5.27994 1.39895   1
  -1   8   0 5.37749 1.76781   1
  -1   8   0 1.29923 1.05137   2
   0   8   0 12.4704 1.78077  -2
   0  -8   0 12.4704 1.78077   1
   0  -8   0 16.1730 1.80250  -2
   0   8   0 16.1730 1.80250   1
  -1  -8   0 16.5608 2.15179   2
   1   8   0 10.7772 1.49924   2
   1   8   0 46.6458 2.34338   1
  -2  -8   0 42.7473 3.03875   2
  -2  -8   0 162.118 4.50327   1
   2   8   0 46.6174 1.90135   2
  -4   9   0 7.19717 1.61853   1
   3  -9   0 102.743 3.42287   1
  -3   9   0 113.286 3.69841   1
  -3   9   0 28.1276 1.55656   2
   2  -9   0 21.0786 1.94646   2
  -2   9   0 18.5215 1.62547   2
  -2   9   0 59.3216 2.89069   1
   1  -9   0 -0.3149 1.31325   2
  -1   9   0 0.42027 0.77293   2
  -1   9  -1 37.8658 1.80985   2
   1  -9   1 136.396 3.99862   1
   1  -9   1 41.2790 2.18088   2
  -2   9  -1 33.0619 2.57683   1
  -2   9  -1 11.8640 1.43106   2
   2  -9   1 36.0050 2.11569   1
  -3   9  -1 3.74759 1.17498   2
  -3   9  -1 14.8982 1.71481   1
   3  -9   1 9.61257 2.50210   1
  -4   9  -1 4.48394 1.15645   2
  -4   9  -1 17.1079 1.65264   1
   2   8  -1 40.8553 2.52783   1
  -2  -8   1 46.2358 2.07449   1
  -2  -8   1 17.8946 2.53010   2
   1   8  -1 10.7710 1.80810   1
   1   8  -1 3.39048 1.17789   2
  -1  -8   1 2.66506 1.34699   2
  -1  -8   1 11.1974 1.69539   1
   0  -8   1 30.8536 2.03626  -2
   0   8  -1 30.8536 2.03626   1
  -1   8  -1 47.3877 2.45223   2
  -1   8  -1 150.796 4.76152   1
  -1   8  -1 150.930 5.33242   1
   1  -8   1 149.662 4.76692   1
   1  -8   1 44.8081 2.28479   2
  -2   8  -1 1.57048 1.07734   2
  -2   8  -1 0.31069 2.29704   2
  -2   8  -1 9.93006 2.19333   1
  -2   8  -1 12.8220 2.35265   1
   2  -8   1 6.91170 2.09990   1
  -3   8  -1 33.3703 2.24872   1
  -3   8  -1 12.5696 1.76571   2
   3  -8   1 7.93543 1.95571   2
   3  -8   1 29.0012 2.67818   1
  -4   8  -1 2.65390 0.93274   2
   4  -8   1 0.51714 1.85682   2
  -6   8  -1 14.1175 1.77444   1
   3   7  -1 29.0423 2.52625   1
   3   7  -1 9.94276 1.61155   2
  -3  -7   1 7.94754 1.74178   2
  -3  -7   1 32.8796 1.99217   1
   2   7  -1 10.0039 1.80606   2
   2   7  -1 37.9530 2.26929   1
  -2  -7   1 34.2921 2.31674   1
  -2  -7   1 13.5591 2.13401   2
  -2  -7   1 11.7236 2.45524   2
   1   7  -1 2.52865 1.22482   1
   1   7  -1 1.95189 1.09798   2
  -1  -7   1 -0.8873 1.41278   2
  -1  -7   1 -0.2481 1.08154   2
  -1  -7   1 2.27270 1.15939   1
   0  -7   1 23.7757 4.07323  -2
   0   7  -1 23.7757 4.07323   1
   0   7  -1 22.6483 2.08485  -2
   0  -7   1 22.6483 2.08485   1
  -1   7  -1 0.91161 1.08779   2
  -1   7  -1 3.52272 1.66820   2
  -1   7  -1 -2.6900 1.78483   2
  -1   7  -1 1.03320 1.40534   1
  -1   7  -1 3.44255 1.25523   1
   1  -7   1 1.35864 1.10930   2
   1  -7   1 0.57670 1.16587   1
  -2   7  -1 99.4597 4.05698   1
  -2   7  -1 99.2626 3.78596   1
  -2   7  -1 30.0396 2.18153   2
  -2   7  -1 29.8783 2.27731   2
  -2   7  -1 32.2186 2.33159   2
   2  -7   1 101.148 3.87182   1
   2  -7   1 33.6152 2.15135   2
  -3   7  -1 38.1888 2.58570   2
  -3   7  -1 39.8991 2.15632   2
  -3   7  -1 40.3481 2.25621   2
  -3   7  -1 132.838 4.77059   1
   3  -7   1 129.952 4.74381   1
   3  -7   1 135.125 5.15352   1
   3  -7   1 39.2952 2.45508   2
  -4   7  -1 3.80360 1.29979   2
  -4   7  -1 2.92123 1.04895   2
  -4   7  -1 16.9304 2.05987   1
   4  -7   1 14.2970 3.13503   1
   4  -7   1 15.8096 3.24325   1
   4  -7   1 2.64635 1.95258   2
  -5   7  -1 6.77408 1.65011   2
   5  -7   1 20.7160 3.33577   1
   5  -7   1 8.53222 1.97454   2
  -6  -4   6 57.0201 3.94967  -2
  -6   7  -1 57.0201 3.94967   1
  -6   7  -1 9.26112 1.52438   2
   6  -7   1 7.22388 2.26017   2
   4   6  -1 45.7407 3.35964   1
   4   6  -1 14.9623 2.18614   2
  -4  -6   1 38.5500 2.19850   1
  -4  -6   1 14.1559 1.78113   2
   3   6  -1 6.39747 2.32115   1
   3   6  -1 4.95810 1.39639   1
   3   6  -1 0.94683 1.23700   2
  -3  -6   1 7.53572 1.79449   1
   2   6  -1 226.319 6.62891   1
   2   6  -1 75.1757 3.46454   2
  -2  -6   1 69.5533 3.10347   2
  -2  -6   1 73.8027 3.64230   2
  -2  -6   1 218.127 6.49075   1
  -2  -6   1 229.917 6.64777   1
   1   6  -1 281.311 7.89287   1
   1   6  -1 89.5426 3.73609   2
  -1  -6   1 279.940 6.90075   1
  -1  -6   1 270.440 7.26793   1
  -1  -6   1 285.349 7.93009   1
  -1  -6   1 85.0633 3.97729   2
  -1  -6   1 90.6629 3.37988   2
   0  -6   1 32.7267 3.90347  -2
   0   6  -1 32.7267 3.90347   1
   0   6  -1 35.7926 2.49691  -2
   0  -6   1 35.7926 2.49691   1
   0   6  -1 37.2168 2.41062  -2
   0  -6   1 37.2168 2.41062   1
   0   6  -1 37.9098 2.44470  -2
   0  -6   1 37.9098 2.44470   1
   0   6  -1 28.8861 2.47149  -2
   0  -6   1 28.8861 2.47149   1
  -1   6  -1 171.100 5.97979   1
  -1   6  -1 54.3897 2.38342   2
  -1   6  -1 53.4560 2.30380   2
  -1   6  -1 50.9136 2.18822   2
  -1   6  -1 51.1865 2.73263   2
   1  -6   1 174.488 5.04600   1
   1  -6   1 165.505 5.02754   1
   1  -6   1 52.7805 2.48336   2
  -2   6  -1 86.5460 2.97493   2
  -2   6  -1 88.8484 3.42016   2
  -2   6  -1 83.3331 3.16310   2
  -2   6  -1 90.9753 2.84742   2
  -2   6  -1 286.253 8.73939   1
   2  -6   1 88.4057 3.32773   2
   2  -6   1 293.728 7.55150   1
  -3   6  -1 11.4380 1.58983   2
  -3   6  -1 14.6614 1.94175   2
  -3   6  -1 45.7064 3.25967   1
   3  -6   1 40.4758 3.14865   1
   3  -6   1 42.8813 2.69012   1
   3  -6   1 14.4494 1.90333   2
  -4   6  -1 2.19722 1.59586   1
  -4   6  -1 2.92552 1.25670   1
  -4   6  -1 0.00164 1.07454   2
  -4   6  -1 -0.1403 1.02941   2
   4  -6   1 1.20787 1.83193   2
   4  -6   1 3.67033 2.24604   1
  -5   6  -1 10.1452 2.18997   1
  -5   6  -1 8.20060 2.06681   1
  -5   6  -1 -0.5959 1.00349   2
   5  -6   1 5.75885 1.69802   1
  -6   6  -1 189.532 5.64267   1
  -6  -3   6 216.729 7.21514  -2
  -6   6  -1 216.729 7.21514   1
   6  -6   1 178.507 5.46327   1
   6  -6   1 46.8767 2.70886   2
  -7   6  -1 9.51443 1.70207   2
  -7   6  -1 26.2316 2.36622   1
   7  -6   1 19.3292 2.99930   1
   5   5  -1 69.6631 3.77526   1
   5   5  -1 21.5798 2.12863   2
  -5  -5   1 22.6991 1.94389   2
  -5  -5   1 72.7614 2.98361   1
   4   5  -1 33.0378 2.73574   1
   4   5  -1 25.6276 2.47731   1
   4   5  -1 9.95950 2.34223   2
  -4  -5   1 25.4650 2.27875   1
  -4  -5   1 9.23804 1.98631   2
   3   5  -1 406.457 10.2074   1
   3   5  -1 406.496 10.8580   1
   3   5  -1 124.161 4.66659   2
  -3  -5   1 393.784 10.6368   1
  -3  -5   1 129.950 4.73797   2
   2   5  -1 37.4659 3.00734   2
   2   5  -1 112.470 3.90194   1
  -2  -5   1 37.5161 2.73689   2
  -2  -5   1 35.7264 2.27690   2
  -2  -5   1 114.227 3.76431   1
  -2  -5   1 120.189 4.18261   1
  -2  -5   1 113.457 3.46431   1
   1   5  -1 7.79205 1.61839   2
   1   5  -1 7.44848 2.47479   2
   1   5  -1 22.4677 1.96360   1
  -1  -5   1 20.4688 1.71412   1
  -1  -5   1 22.8600 1.66516   1
  -1  -5   1 20.6438 1.85611   1
  -1  -5   1 22.0363 2.48253   1
  -1  -5   1 6.52989 1.60274   2
  -1  -5   1 8.47632 3.10002   2
   0   5  -1 5.95925 1.34585  -2
   0  -5   1 5.95925 1.34585   1
   0   5  -1 4.29449 1.19135  -2
   0  -5   1 4.29449 1.19135   1
   0   5  -1 3.41991 1.59141  -2
   0  -5   1 3.41991 1.59141   1
   0   5  -1 3.17144 1.32172  -2
   0  -5   1 3.17144 1.32172   1
  -1   5  -1 5.09863 1.43385   2
  -1   5  -1 8.83708 1.35263   2
  -1   5  -1 5.44518 1.13548   2
  -1   5  -1 8.26805 1.13077   2
   1  -5   1 20.8991 2.07907   1
   1  -5   1 19.8024 1.89419   1
   1  -5   1 21.3393 1.86466   1
   1  -5   1 19.4262 2.92314   1
  -2   5  -1 44.7543 1.83691   2
  -2   5  -1 43.5850 1.87433   2
  -2   5  -1 44.6843 1.93086   2
  -2   5  -1 44.9230 2.69294   2
   2  -5   1 147.205 4.24134   1
   2  -5   1 136.209 5.38738   1
   2  -5   1 147.331 4.23417   1
   2  -5   1 144.863 4.13587   1
  -3   5  -1 52.7628 2.55743   1
  -3   5  -1 15.6936 1.31716   2
  -3   5  -1 17.6676 2.09940   2
  -3   5  -1 17.6235 1.34755   2
  -3   5  -1 14.5887 1.35358   2
   3  -5   1 53.0005 2.75287   1
   3  -5   1 53.4989 2.56924   1
   3  -5   1 48.2717 4.16588   1
   3  -5   1 54.8121 2.43451   1
  -4   5  -1 6.76506 1.85751   2
  -4   5  -1 7.99204 1.29189   2
  -4   5  -1 6.32201 1.35316   2
  -4   5  -1 6.98853 1.88061   2
  -4   5  -1 24.8745 2.02238   1
   4  -5   1 27.5121 2.68442   1
   4  -5   1 26.3413 2.18752   1
   4  -5   1 27.3144 2.75240   1
  -5   5  -1 7.57226 1.70828   1
  -5   5  -1 13.9772 3.33952   1
  -5   5  -1 8.56993 2.51425   2
  -5   5  -1 2.06492 1.13976   2
   5  -5   1 4.48102 2.43387   1
  -6  -2   6 12.0010 4.68698  -2
  -6   5  -1 12.0010 4.68698   1
  -6   5  -1 3.95556 1.97778   2
  -6   5  -1 20.0856 2.04934   1
   6  -5   1 3.11274 1.66741   2
   6  -5   1 21.5578 2.31577   1
  -7   5  -1 14.9983 1.77847   1
  -7   5  -1 5.58990 1.70075   2
  -7   5  -1 3.56605 2.25486   2
  -8   5  -1 11.9441 1.48588   2
   6   4  -1 14.0583 2.23361   2
   6   4  -1 34.5732 3.16863   1
  -6  -4   1 18.0151 3.84059   2
  -6  -4   1 38.6837 3.01186   1
   5   4  -1 -0.2873 1.19569   2
   5   4  -1 2.65982 1.45771   1
  -5  -4   1 0.75209 2.26399   2
  -5  -4   1 -0.3982 1.11875   2
  -5  -4   1 -2.0279 2.13195   1
  -5  -4   1 1.28664 1.35747   1
   4   4  -1 0.90553 1.19072   1
   4   4  -1 2.30109 1.71256   1
  -4  -4   1 1.88757 1.49521   1
  -4  -4   1 -0.6832 1.74686   1
  -4  -4   1 0.38373 1.46744   2
   3   4  -1 243.978 6.90340   1
  -3  -4   1 76.0185 3.49512   2
  -3  -4   1 73.1067 3.30612   2
  -3  -4   1 237.711 6.84450   1
  -3  -4   1 243.563 6.30762   1
  -3  -4   1 249.352 7.03689   1
   2   4  -1 8.47564 2.54475   2
   2   4  -1 9.25018 1.92217   2
   2   4  -1 21.6928 1.70478   1
  -2  -4   1 20.1166 1.53024   1
  -2  -4   1 20.3791 2.43875   1
  -2  -4   1 19.7058 1.56699   1
  -2  -4   1 9.97312 2.96993   2
  -2  -4   1 7.42412 1.67012   2
   1   4  -1 32.7491 1.94004   2
   1   4  -1 31.5609 1.94289   2
   1   4  -1 29.5361 2.30426   2
  -1  -4   1 102.913 3.10185   1
  -1  -4   1 103.440 3.07555   1
  -1  -4   1 99.1632 2.90358   1
   0   4  -1 277.164 6.54674  -2
   0  -4   1 277.164 6.54674   1
   0   4  -1 289.857 6.98588  -2
   0  -4   1 289.857 6.98588   1
   0   4  -1 277.688 6.88083  -2
   0  -4   1 277.688 6.88083   1
  -1   4  -1 39.1584 1.55549   2
  -1   4  -1 38.2555 1.67865   2
  -1   4  -1 39.9676 1.60258   2
   1  -4   1 125.442 3.81216   1
   1  -4   1 123.739 3.53343   1
   1  -4   1 127.215 3.49856   1
   1  -4   1 118.360 3.36974   1
  -2   4  -1 545.800 14.0398   1
  -2   4  -1 170.918 4.34769   2
  -2   4  -1 167.172 4.39979   2
  -2   4  -1 154.067 4.39982   2
  -2   4  -1 171.025 4.15578   2
   2  -4   1 564.251 14.3332   1
   2  -4   1 567.783 12.4377   1
   2  -4   1 571.737 13.2999   1
   2  -4   1 574.659 13.1344   1
  -3   4  -1 30.8826 1.50073   2
  -3   4  -1 27.2632 2.11488   2
  -3   4  -1 28.6034 1.46126   2
  -3   4  -1 31.2466 1.98975   2
  -3   4  -1 29.1981 1.49532   2
  -3   4  -1 106.364 3.36705   1
   3  -4   1 104.206 3.29240   1
   3  -4   1 104.567 3.33922   1
   3  -4   1 104.852 3.31030   1
   3  -4   1 103.492 3.88493   1
   3  -4   1 103.120 3.28974   1
  -4   4  -1 19.9551 1.38828   2
  -4   4  -1 16.7314 2.02760   2
  -4   4  -1 16.3936 1.81103   2
  -4   4  -1 13.8518 3.41825   2
  -4   4  -1 64.2836 2.51756   1
   4  -4   1 61.6967 2.96306   1
   4  -4   1 64.9129 2.61738   1
   4  -4   1 62.6361 2.73907   1
   4  -4   1 63.1182 3.13278   1
  -5   4  -1 3.36630 1.18912   2
  -5   4  -1 3.72930 1.25047   2
  -5   4  -1 12.8227 1.62197   1
   5  -4   1 14.8813 2.28832   1
   5  -4   1 14.7450 2.60170   1
   5  -4   1 13.1689 1.83477   1
  -6   4  -1 38.7947 2.33688   1
   6  -4   1 8.84355 2.40066   2
   6   1  -6 100.179 4.88791  -2
   6  -4   1 100.179 4.88791   1
   6   1  -6 92.4727 5.72826  -2
   6  -4   1 92.4727 5.72826   1
  -7   4  -1 87.1026 3.28821   1
  -7   4  -1 21.5864 2.49744   2
   7  -4   1 84.1917 4.29138   1
   7  -4   1 82.0901 3.51996   1
  -8   4  -1 27.4854 2.24201   1
  -8   4  -1 6.33124 1.59777   2
   8  -4   1 30.4314 2.54457   1
   7   3  -1 17.0297 1.97145   2
   7   3  -1 44.8019 2.43076   1
  -7  -3   1 18.3980 2.86109   2
   6   3  -1 224.307 6.45033   1
  -6   6   4 219.619 7.04875  -2
  -6  -3   1 219.619 7.04875   1
  -6  -3   1 79.6871 3.41184   2
  -6  -3   1 233.265 6.81052   1
   5   3  -1 46.1587 2.41623   1
  -5  -3   1 42.3535 2.92184   1
  -5  -3   1 45.8194 2.74943   1
  -5  -3   1 16.6878 2.14234   2
  -5  -3   1 12.9250 2.53532   2
   4   3  -1 3.50499 1.82005   1
  -4  -3   1 0.14437 1.18560   2
  -4  -3   1 1.05219 1.27875   2
  -4  -3   1 10.0284 2.50385   1
  -4  -3   1 8.11995 1.90402   1
   3   3  -1 14.3152 2.07430   2
  -3  -3   1 29.9590 2.89774   1
  -3  -3   1 30.3848 1.72952   1
  -3  -3   1 33.0886 1.58021   1
  -3  -3   1 26.1863 2.63468   1
  -3  -3   1 10.9301 1.74763   2
  -3  -3   1 8.83879 1.99867   2
   2   3  -1 830.399 21.0074   1
   2   3  -1 846.228 20.7427   1
   2   3  -1 254.540 6.19093   2
   2   3  -1 242.381 6.48896   2
  -2  -3   1 826.742 19.3165   1
  -2  -3   1 832.401 18.8111   1
  -2  -3   1 829.534 17.9317   1
  -2  -3   1 833.645 20.6949   1
  -2  -3   1 243.265 6.63665   2
   1   3  -1 57.8049 2.19749   2
   1   3  -1 57.8806 1.97428   2
   1   3  -1 190.358 4.94183   1
  -1  -3   1 189.790 4.83780   1
  -1  -3   1 191.683 4.80456   1
  -1  -3   1 185.814 4.76249   1
  -1  -3   1 183.862 4.53960   1
   0   3  -1 123.383 3.27931  -2
   0  -3   1 123.383 3.27931   1
  -1   3  -1 102.379 2.81982   2
  -1   3  -1 101.806 2.88806   2
  -1   3  -1 100.821 2.79303   2
   1  -3   1 339.369 7.90567   1
   1  -3   1 323.604 7.86015   1
  -2   3  -1 8.01437 1.01321   2
  -2   3  -1 8.00229 0.91743   2
  -2   3  -1 7.93832 0.71680   2
  -2   3  -1 7.73163 1.03590   2
  -2   3  -1 23.2775 0.97320   1
  -2   3  -1 25.0622 1.49690   1
   2  -3   1 7.26849 1.11166   2
   2  -3   1 24.1429 1.11222   1
   2  -3   1 23.4115 1.17805   1
   2  -3   1 20.4795 1.61136   1
   2  -3   1 24.1648 1.36846   1
  -3   3  -1 119.336 3.51621   2
  -3   3  -1 123.787 3.35475   2
  -3   3  -1 121.129 3.20271   2
  -3   3  -1 119.972 3.39539   2
  -3   3  -1 119.857 3.56358   2
  -3   3  -1 406.862 10.1469   1
  -3   3  -1 407.024 10.3290   1
  -3   3  -1 403.449 10.2767   1
   3  -3   1 414.537 9.45647   1
   3  -3   1 409.816 9.61379   1
   3  -3   1 389.734 9.14557   1
  -4   3  -1 14.9255 1.41005   1
  -4   3  -1 14.8272 1.89934   1
  -4   3  -1 12.3773 2.02595   1
  -4   3  -1 3.46161 1.41250   2
  -4   3  -1 5.70304 1.26749   2
  -4   3  -1 2.57053 1.34103   2
  -4   3  -1 5.62256 1.17043   2
  -4   3  -1 4.66870 1.31995   2
   4  -3   1 13.7073 1.67252   1
   4  -3   1 14.7275 1.59681   1
   4  -3   1 16.5378 1.53082   1
  -5   3  -1 0.37309 1.11354   2
  -5   3  -1 0.89411 0.98585   2
  -5   3  -1 0.19546 1.32719   1
  -5   3  -1 1.50946 0.92447   1
   5  -3   1 0.48328 1.25508   2
   5  -3   1 0.86897 1.27258   1
   5  -3   1 2.52568 1.85746   1
   5  -3   1 1.34739 1.03996   1
   5  -3   1 0.86806 1.34980   1
  -6   3  -1 24.2910 2.53297   1
   6   0  -6 27.0250 3.63326  -2
   6  -3   1 27.0250 3.63326   1
  -7   3  -1 39.3107 3.32483   1
  -7   3  -1 9.54086 1.58035   2
   7  -3   1 39.9144 2.70363   1
   7  -3   1 42.5732 2.59906   1
  -8   3  -1 11.6631 1.91680   2
  -8   3  -1 10.8744 2.30138   2
  -8   3  -1 35.3965 2.54188   1
   8  -3   1 39.3038 2.41024   1
   7   2  -1 35.7429 2.79606   1
  -7  -2   1 37.8521 2.92961   1
   6   2  -1 28.7120 2.30394   1
  -6   5   4 64.0827 3.56781  -2
  -6  -2   1 64.0827 3.56781   1
  -6  -2   1 28.5453 3.16695   1
   5   2  -1 65.3981 2.67327   1
  -5  -2   1 20.3437 2.61463   2
  -5  -2   1 20.2955 1.90551   2
  -5  -2   1 22.6761 2.58035   2
  -5  -2   1 67.2355 3.49100   1
  -5  -2   1 64.3716 2.73177   1
   4   2  -1 29.5736 2.43909   2
   4   2  -1 97.9730 3.01917   1
  -4  -2   1 32.4247 3.47706   2
  -4  -2   1 32.9120 3.06747   2
  -4  -2   1 31.2269 1.89484   2
  -4  -2   1 31.3456 2.25669   2
  -4  -2   1 90.8777 4.06640   1
  -4  -2   1 91.7384 4.22672   1
  -4  -2   1 96.5286 3.19029   1
   3   2  -1 12.4444 1.14424   2
   3   2  -1 11.9317 1.84517   2
   3   2  -1 34.5242 2.25418   1
  -3  -2   1 33.8858 1.93493   1
  -3  -2   1 35.8923 1.52872   1
  -3  -2   1 37.3883 1.65173   1
  -3  -2   1 12.9509 1.30683   2
  -3  -2   1 11.1854 1.44315   2
   2   2  -1 119.768 3.40743   2
   2   2  -1 121.004 2.97692   2
   2   2  -1 359.850 9.40226   1
  -2  -2   1 361.686 8.15036   1
  -2  -2   1 364.226 9.29499   1
  -2  -2   1 380.717 8.76601   1
  -2  -2   1 366.324 8.54781   1
   1   2  -1 218.091 5.54497   1
   1   2  -1 72.7008 1.94958   2
  -1  -2   1 216.642 5.34506   1
  -1  -2   1 223.197 5.52168   1
  -1   2  -1 26.3032 0.77098   1
  -1   2  -1 7.05164 0.81437   2
   1  -2   1 8.28238 0.43690   2
   1  -2   1 26.1780 0.90030   1
  -2   2  -1 92.0651 2.56855   1
  -2   2  -1 27.8445 1.03641   2
  -2   2  -1 28.0505 1.25555   2
   2  -2   1 94.5616 2.66364   1
   2  -2   1 92.3569 2.67078   1
   2  -2   1 94.7902 2.45770   1
   2  -2   1 28.0586 1.19872   2
  -3   2  -1 334.760 8.46352   2
  -3   2  -1 338.056 8.21161   2
  -3   2  -1 344.975 8.84004   2
  -3   2  -1 356.573 8.07088   2
  -3   2  -1 339.173 7.69803   2
  -3   2  -1 1182.73 28.6579   1
  -3   2  -1 1208.87 29.2253   1
  -3   2  -1 1125.81 27.9008   1
   3  -2   1 1227.44 27.1438   1
   3  -2   1 1210.47 26.4367   1
   3  -2   1 1155.83 25.1841   1
  -4   2  -1 0.36320 0.97698   1
  -4   2  -1 -0.0095 0.72606   1
  -4   2  -1 -0.9301 0.95671   2
  -4   2  -1 1.22488 1.20535   2
  -4   2  -1 -0.1821 0.81121   2
   4  -2   1 0.60760 0.83782   1
   4  -2   1 1.05600 1.15296   1
   4  -2   1 -0.1064 0.86684   1
  -5   2  -1 0.02383 1.20975   2
  -5   2  -1 1.15754 0.99746   2
  -5   2  -1 -0.7483 1.20518   2
  -5   2  -1 -0.2632 1.00274   1
   5  -2   1 0.46816 0.97522   1
   5  -2   1 -0.2356 1.16352   1
  -6   2  -1 49.7166 2.66445   1
   6  -1  -6 90.2320 4.25441  -2
   6  -2   1 90.2320 4.25441   1
  -7   2  -1 31.5989 3.25675   2
  -7   2  -1 28.2405 2.69380   2
  -7   2  -1 28.7955 2.23544   2
  -7   2  -1 102.993 4.00281   1
  -7   2  -1 99.2112 3.78272   1
   7  -2   1 100.542 3.63401   1
   7  -2   1 99.9522 3.58214   1
   7  -2   1 101.847 4.11485   1
  -8   2  -1 19.7516 3.33464   1
  -8   2  -1 27.5130 3.52040   1
  -8   2  -1 8.02009 2.34820   2
   8  -2   1 20.7948 2.72471   1
   8  -2   1 18.7570 2.37244   1
   8   1  -1 36.6437 2.76893   1
  -8  -1   1 10.2895 2.38178   2
   7   1  -1 72.3205 3.37326   1
  -7  -1   1 21.8871 2.34029   2
  -7  -1   1 27.2171 2.10754   2
  -7  -1   1 26.8751 3.32369   2
  -7  -1   1 79.2413 3.30305   1
  -6   4   4 0.22307 4.59512  -2
  -6  -1   1 0.22307 4.59512   1
   5   1  -1 235.992 6.16906   1
   5   1  -1 68.9835 3.10289   2
  -5  -1   1 70.5178 2.92693   2
  -5  -1   1 73.7348 3.52413   2
  -5  -1   1 78.7184 5.46843   2
  -5  -1   1 227.464 6.33855   1
  -5  -1   1 230.810 7.03798   1
   4   1  -1 8.23725 1.63234   2
   4   1  -1 8.20074 1.50968   2
   4   1  -1 25.9409 1.34329   1
  -4  -1   1 10.4397 1.24102   2
  -4  -1   1 7.28382 1.45080   2
  -4  -1   1 28.0272 1.58127   1
  -4  -1   1 27.0189 2.03923   1
   3   1  -1 69.2182 2.32671   2
  -3  -1   1 236.903 5.76867   1
  -3  -1   1 233.594 5.48740   1
  -3  -1   1 238.910 6.32542   1
  -3  -1   1 72.2980 2.42686   2
  -3  -1   1 70.7021 2.22996   2
  -3  -1   1 65.4143 2.29818   2
   2   1  -1 51.5246 1.68745   1
   2   1  -1 17.1485 0.86281   2
  -2  -1   1 50.9480 1.60010   1
  -2  -1   1 49.9568 1.62082   1
  -2  -1   1 16.8195 0.74398   2
   1   1  -1 705.280 16.1387   2
   1   1  -1 763.150 18.0501   2
   1   1  -1 2369.98 57.7228   1
  -1  -1   1 749.711 18.0324   2
   0  -1   1 21.5521 0.66113  -2
   0   1  -1 21.5521 0.66113   1
  -1   1  -1 299.871 7.53983   2
   1  -1   1 1073.61 26.1668   1
   1  -1   1 310.370 7.56480   2
  -2   1  -1 140.982 3.71509   2
  -2   1  -1 486.689 11.8494   1
   2  -1   1 139.579 3.78075   2
   2  -1   1 479.520 11.8765   1
   2  -1   1 456.757 10.9939   1
  -3   1  -1 7.64707 0.82250   2
  -3   1  -1 10.6173 1.51001   2
  -3   1  -1 7.34226 1.15457   2
  -3   1  -1 26.6986 1.23852   1
  -3   1  -1 23.8703 1.49028   1
   3  -1   1 25.4875 1.26017   1
  -4   1  -1 289.377 7.79131   1
  -4   1  -1 302.664 8.08882   1
  -4   1  -1 292.054 7.55280   1
  -4   1  -1 86.6926 2.74349   2
  -4   1  -1 86.5371 2.96241   2
   4  -1   1 291.100 7.31233   1
   4  -1   1 80.3850 2.81635   2
  -5   1  -1 0.45943 1.09617   1
  -5   1  -1 1.17859 0.91842   1
  -5   1  -1 0.12072 1.05348   2
  -5   1  -1 -0.6376 1.50113   2
   5  -1   1 -0.0727 0.93904   1
   5  -1   1 -0.1356 1.14963   1
  -6   2   6 74.3366 3.48921  -2
  -6   1  -1 74.3366 3.48921   1
  -7   1  -1 11.7474 1.89858   2
  -7   1  -1 13.2050 2.45485   2
  -7   1  -1 35.8120 2.96491   1
  -7   1  -1 42.4923 2.60364   1
   7  -1   1 38.5661 2.44458   1
   7  -1   1 40.5521 2.90981   1
   7  -1   1 39.2010 2.96316   1
  -8   1  -1 1.53330 1.70647   2
  -8   1  -1 -1.3024 2.45403   2
  -8   1  -1 -0.9894 1.93178   1
   8  -1   1 3.28705 1.83927   1
   8  -1   1 0.93672 1.79422   1
   8   0  -1 -0.2333 1.49895   1
   8   0  -1 -0.1098 2.05750   1
  -8   0   1 1.97708 2.29798   2
  -8   0   1 0.22582 1.21688   2
  -8   0   1 0.32017 1.60694   2
  -8   0   1 0.24647 1.31081   1
   7   0  -1 2.78334 1.39361   1
   7   0  -1 3.04067 1.71386   1
  -7   0   1 -1.0575 1.48003   2
  -7   0   1 0.68850 1.28223   2
  -7   0   1 2.35469 1.33173   2
  -7   0   1 3.11640 1.46466   1
   6  -3  -4 186.917 5.65241  -2
   6   0  -1 186.917 5.65241   1
  -6   0   1 154.483 5.13719   1
  -6   3   4 177.251 7.15686  -2
  -6   0   1 177.251 7.15686   1
  -6   0   1 50.8953 2.50980   2
   5   0  -1 21.8114 1.54321   1
  -5   0   1 15.3878 2.14399   1
  -5   0   1 20.7701 1.52684   1
  -5   0   1 17.8828 2.82625   1
  -5   0   1 8.21110 1.38307   2
  -5   0   1 7.28823 1.48127   2
  -5   0   1 7.25829 1.77943   2
   4   0  -1 5.18216 0.96507   1
   4   0  -1 1.05831 1.12280   2
  -4   0   1 3.78229 0.93401   1
  -4   0   1 5.31796 1.51388   1
  -4   0   1 5.07941 1.14009   1
  -4   0   1 0.91476 0.78887   2
  -4   0   1 1.74791 0.72841   2
   3   0  -1 132.786 3.44397   1
   3   0  -1 37.0549 1.52586   2
  -3   0   1 39.9037 1.76587   2
  -3   0   1 38.4046 1.57680   2
  -3   0   1 41.3505 1.46711   2
  -3   0   1 134.788 3.82764   1
  -3   0   1 125.667 3.62471   1
   2   0  -1 23.2341 0.93420   1
   2   0  -1 7.39005 0.60684   2
  -2   0   1 22.5827 0.88798   1
  -2   0   1 7.37808 0.49590   2
   1   0  -1 1875.85 45.8159   1
   1   0  -1 601.068 14.5467   2
  -1   0   1 587.793 14.5288   2
   0   0   1 428.553 11.2120  -2
   0   0  -1 428.553 11.2120   1
   0   0  -1 412.508 11.0056  -2
   0   0   1 412.508 11.0056   1
   0   0  -1 425.452 10.3426  -2
   0   0   1 425.452 10.3426   1
  -1   0  -1 66.6106 1.81881   1
   1   0   1 65.3166 1.82699   1
   1   0   1 20.0180 0.70216   2
  -2   0  -1 2226.06 55.4087   1
   2   0   1 2285.43 51.1594   1
   2   0   1 2304.86 55.4669   1
   2   0   1 760.456 18.8573   2
  -3   0  -1 8.81479 1.49233   1
  -3   0  -1 9.74001 1.00153   1
  -3   0  -1 4.60279 1.17252   2
  -3   0  -1 2.11738 0.65710   2
  -4   0  -1 43.9179 2.92334   2
  -4   0  -1 47.5240 2.00770   2
  -4   0  -1 46.1800 2.10043   2
  -4   0  -1 152.428 4.82221   1
  -4   0  -1 151.157 4.52019   1
   4   0   1 154.618 4.22058   1
  -5   0  -1 0.17980 0.89426   1
  -5   0  -1 0.55216 1.32974   1
  -5   0  -1 -0.6070 0.96514   2
  -5   0  -1 -0.1638 1.51664   2
  -5   0  -1 -0.7920 0.91519   2
   5   0   1 0.63863 1.13739   1
  -6   3   6 38.6610 2.81621  -2
  -6   0  -1 38.6610 2.81621   1
  -6   0  -1 18.6664 2.73230   1
   6  -3  -6 43.6531 3.01932  -2
   6   0   1 43.6531 3.01932   1
  -7   0  -1 15.3705 2.37857   2
  -7   0  -1 13.2910 2.57897   2
  -7   0  -1 9.36858 1.99645   2
  -7   0  -1 34.9157 2.55907   1
   7   0   1 34.9291 2.43249   1
   7   0   1 33.9431 2.70696   1
   7   0   1 39.6889 2.47843   1
   8  -1  -1 2.34221 1.54074   1
   8  -1  -1 2.35861 1.96371   1
  -8   1   1 0.45630 1.94973   2
  -8   1   1 0.11227 1.64224   2
  -8   1   1 -1.1329 1.09428   2
  -8   1   1 1.64327 1.39442   1
   7  -1  -1 54.1945 3.19431   1
   7  -1  -1 56.3795 2.99251   1
   7  -1  -1 14.4519 2.82176   2
  -7   1   1 19.9512 2.59709   2
  -7   1   1 18.8803 2.18145   2
  -7   1   1 15.6911 2.31414   2
  -7   1   1 58.0391 3.25790   1
  -7   1   1 60.2849 2.89487   1
   6  -2  -4 97.0351 4.29393  -2
   6  -1  -1 97.0351 4.29393   1
  -6   1   1 71.2996 3.01510   1
  -6   1   1 21.4846 2.00950   2
  -6   1   1 26.9610 1.96710   2
   5  -1  -1 7.44680 1.30606   1
   5  -1  -1 3.71482 1.35207   2
  -5   1   1 11.1526 1.35627   1
  -5   1   1 7.92396 1.53375   1
  -5   1   1 7.92937 2.61654   1
  -5   1   1 3.47489 0.99345   2
  -5   1   1 2.89195 1.86762   2
  -5   1   1 2.91499 0.91112   2
   4  -1  -1 345.730 8.26906   2
   4  -1  -1 1138.47 26.3595   1
  -4   1   1 342.390 8.89990   2
  -4   1   1 345.880 8.67771   2
  -4   1   1 348.537 9.12356   2
  -4   1   1 1168.84 27.9441   1
  -4   1   1 1138.72 27.2693   1
  -4   1   1 1162.48 28.6930   1
   3  -1  -1 67.5244 1.92973   2
   3  -1  -1 66.3495 2.31748   2
   3  -1  -1 236.148 5.75035   1
   3  -1  -1 233.108 6.37005   1
  -3   1   1 64.6243 2.11699   2
  -3   1   1 69.6020 2.17381   2
  -3   1   1 241.321 6.30667   1
  -3   1   1 239.674 6.31762   1
  -3   1   1 234.186 5.99286   1
   2  -1  -1 9999.99 239.877   1
   2  -1  -1 3185.51 76.7927   2
  -2   1   1 9680.90 240.034   1
  -2   1   1 3127.33 76.9574   2
   1  -1  -1 25.3220 0.81649   2
   1  -1  -1 90.1221 2.32701   1
  -1   1   1 87.6975 2.31336   1
  -1   1   1 24.8175 0.80440   2
   0  -1  -1 2892.74 72.1034  -2
   0   1   1 2892.74 72.1034   1
  -1  -1  -1 161.511 4.23613   1
   1   1   1 49.6476 1.47197   2
   1   1   1 164.206 4.25835   1
  -2  -1  -1 0.13520 0.38141   1
  -2  -1  -1 0.97698 0.77960   2
   2   1   1 0.36949 0.39817   1
   2   1   1 -0.0585 0.57522   1
   2   1   1 0.36696 0.59672   2
  -3  -1  -1 432.234 11.1245   1
  -3  -1  -1 439.444 11.3404   1
  -3  -1  -1 138.832 3.90084   2
  -3  -1  -1 135.872 3.99338   2
   3   1   1 431.314 11.3767   1
   3   1   1 451.452 10.4378   1
  -4  -1  -1 31.5994 2.69558   1
  -4  -1  -1 31.8565 2.47476   1
  -4  -1  -1 8.85071 2.66422   2
  -4  -1  -1 9.39920 1.39666   2
  -4  -1  -1 7.27227 1.43373   2
   4   1   1 33.9969 1.64977   1
  -5  -1  -1 1.19282 1.09348   1
  -5  -1  -1 1.05733 1.38093   2
  -5  -1  -1 1.83496 1.16694   2
  -5  -1  -1 2.85816 2.14959   2
   5   1   1 2.20507 1.26000   1
  -7  -1  -1 -1.9183 1.39471   1
  -7  -1  -1 -0.5823 1.12275   2
  -7  -1  -1 -0.1715 1.57028   2
   7   1   1 -2.4061 1.75350   1
   7   1   1 1.52414 1.78749   1
   7   1   1 2.54873 1.73900   1
   8  -2  -1 -2.2002 2.78607   1
   8  -2  -1 7.27627 2.04583   1
  -8   2   1 0.31215 1.49032   1
  -8   2   1 6.01251 2.06243   1
  -8   2   1 1.09599 1.15007   2
  -8   2   1 3.10568 1.41136   2
  -8   2   1 1.88551 2.54915   2
   7  -2  -1 34.6115 3.13040   1
   7  -2  -1 36.3834 3.59880   1
  -7   2   1 13.4068 2.17329   2
  -7   2   1 10.9873 2.01352   2
  -7   2   1 13.5099 2.47309   2
  -7   2   1 32.2946 2.34115   1
  -7   2   1 34.8368 2.55100   1
   6  -1  -4 598.836 13.8009  -2
   6  -2  -1 598.836 13.8009   1
  -6   2   1 536.789 13.8036   1
  -6   2   1 157.236 4.68260   2
  -6   2   1 156.312 4.97552   2
  -6   1   4 610.135 15.1319  -2
  -6   2   1 610.135 15.1319   1
   5  -2  -1 55.8109 2.23530   2
   5  -2  -1 184.559 5.11817   1
   5  -2  -1 189.120 4.82766   1
  -5   2   1 182.030 5.99646   1
  -5   2   1 188.899 5.34707   1
  -5   2   1 177.944 6.30770   1
  -5   2   1 180.972 5.17067   1
  -5   2   1 56.4232 3.10050   2
  -5   2   1 54.5044 2.56258   2
  -5   2   1 56.9683 2.29167   2
   4  -2  -1 388.197 8.95703   2
   4  -2  -1 1271.52 26.8738   1
  -4   2   1 1262.40 31.2965   1
  -4   2   1 1243.79 29.7903   1
  -4   2   1 1270.55 30.5597   1
  -4   2   1 370.210 9.30787   2
  -4   2   1 363.035 9.84951   2
  -4   2   1 375.859 9.61875   2
   3  -2  -1 85.4102 2.76010   1
   3  -2  -1 97.8191 3.15882   1
  -3   2   1 29.0052 1.36110   2
  -3   2   1 29.0884 1.42006   2
  -3   2   1 29.8271 1.27320   2
  -3   2   1 28.2658 1.28796   2
  -3   2   1 89.5520 2.80922   1
  -3   2   1 94.1535 2.70726   1
  -3   2   1 88.7424 2.76241   1
   2  -2  -1 274.148 6.94834   1
   2  -2  -1 78.2584 2.34291   2
  -2   2   1 269.129 6.87713   1
  -2   2   1 78.5386 2.26554   2
   1  -2  -1 150.012 3.91606   2
  -1   2   1 149.127 3.88879   2
   0   2   1 6213.94 153.730  -2
   0  -2  -1 6213.94 153.730   1
   1   2   1 0.59612 0.39938   2
   1   2   1 0.24335 0.35225   2
   1   2   1 1.90906 0.54487   1
  -2  -2  -1 26.8366 1.79017   2
  -2  -2  -1 24.7691 1.61951   2
  -2  -2  -1 92.0756 2.82338   1
   2   2   1 28.2394 1.35725   2
   2   2   1 85.5106 2.99611   1
  -3  -2  -1 218.244 6.33470   1
  -3  -2  -1 67.8758 2.66710   2
  -3  -2  -1 68.7707 2.56902   2
   3   2   1 70.5719 2.97147   2
   3   2   1 218.026 5.62398   1
   3   2   1 218.706 6.11216   1
  -4  -2  -1 10.5991 1.87071   2
  -4  -2  -1 8.84010 3.09731   2
  -4  -2  -1 12.5090 2.39267   2
  -4  -2  -1 24.5489 3.84121   1
   4   2   1 30.5178 2.82546   1
   4   2   1 32.2106 1.73070   1
  -5  -2  -1 64.4689 3.20943   2
  -5  -2  -1 67.4317 3.58258   2
  -5  -2  -1 60.1847 3.12795   2
  -5  -2  -1 212.471 6.14728   1
   5   2   1 207.315 5.96540   1
  -6  -2  -1 -0.3872 1.22252   1
   6   2   1 -0.1819 1.68051   1
  -7  -2  -1 58.7375 2.92581   2
  -7  -2  -1 192.253 5.78532   1
   7   2   1 197.266 5.12583   1
   8  -3  -1 34.7822 2.66663   1
   8  -3  -1 4.14479 2.15702   2
  -8   3   1 29.0795 2.47930   1
  -8   3   1 27.7125 3.46850   1
  -8   3   1 8.70037 2.06666   2
  -8   3   1 10.7242 2.06364   2
   7  -3  -1 40.3807 3.96296   1
   7  -3  -1 42.5751 2.55066   1
  -7   3   1 36.9435 2.70614   1
  -7   3   1 40.6565 2.32858   1
  -7   3   1 12.4144 2.09274   2
  -7   3   1 11.7839 2.19183   2
   6  -3  -1 6.75530 2.06806   1
   6   0  -4 3.87529 2.54687  -2
   6  -3  -1 3.87529 2.54687   1
  -6   3   1 4.25780 2.12733   2
  -6   0   4 5.53725 2.72644  -2
  -6   3   1 5.53725 2.72644   1
  -6   0   4 10.4717 5.28673  -2
  -6   3   1 10.4717 5.28673   1
  -6   3   1 6.85974 1.55831   1
   5  -3  -1 79.6656 3.22171   1
   5  -3  -1 84.9110 3.32844   1
   5  -3  -1 84.4730 2.99331   1
   5  -3  -1 24.4126 1.49671   2
  -5   3   1 85.2788 3.04006   1
  -5   3   1 79.2963 4.82599   1
  -5   3   1 81.3940 3.04713   1
  -5   3   1 26.1732 2.71228   2
  -5   3   1 23.8514 1.69344   2
   4  -3  -1 66.4972 2.46978   1
   4  -3  -1 63.2910 2.71459   1
   4  -3  -1 61.7560 2.99834   1
  -4   3   1 65.1652 2.65580   1
  -4   3   1 65.3793 2.43287   1
  -4   3   1 64.8926 2.43424   1
  -4   3   1 20.0733 1.48145   2
  -4   3   1 21.5862 1.90907   2
   3  -3  -1 49.6929 2.39550   1
   3  -3  -1 57.4613 1.86425   1
   3  -3  -1 54.1263 2.37305   1
  -3   3   1 16.3991 1.09941   2
  -3   3   1 17.7194 1.29333   2
  -3   3   1 16.9948 1.15138   2
  -3   3   1 15.4920 1.43868   2
  -3   3   1 54.1267 2.29736   1
  -3   3   1 58.9967 1.98548   1
  -3   3   1 58.6980 2.17672   1
   2  -3  -1 52.4246 2.01483   2
   2  -3  -1 180.798 4.87671   1
  -2   3   1 53.5029 1.76436   2
  -2   3   1 55.0392 1.74105   2
  -2   3   1 50.5223 1.81180   2
  -2   3   1 54.7349 1.79825   2
   1  -3  -1 2717.71 65.0864   1
   1  -3  -1 2630.45 65.0997   1
   1  -3  -1 823.800 20.2822   2
  -1   3   1 803.561 18.7913   2
  -1   3   1 834.450 20.2375   2
   0   3   1 328.314 7.90568  -2
   0  -3  -1 328.314 7.90568   1
   0   3   1 345.318 8.55684  -2
   0  -3  -1 345.318 8.55684   1
   0  -3  -1 327.616 8.64141  -2
   0   3   1 327.616 8.64141   1
  -1  -3  -1 43.1053 2.80598   2
  -1  -3  -1 48.5361 2.08598   2
  -1  -3  -1 161.948 4.45621   1
  -1  -3  -1 162.265 4.02866   1
   1   3   1 50.2244 1.89471   2
   1   3   1 47.7531 1.97758   2
   1   3   1 161.392 4.56442   1
   1   3   1 155.441 4.68790   1
  -2  -3  -1 2.54479 1.27362   2
  -2  -3  -1 1.06819 1.18153   2
  -2  -3  -1 2.76357 1.46786   2
  -2  -3  -1 2.99505 1.27914   1
  -2  -3  -1 7.57171 1.71010   1
   2   3   1 1.49382 1.20522   2
   2   3   1 3.38416 0.96506   1
  -3  -3  -1 139.450 5.11865   2
  -3  -3  -1 138.662 4.74496   2
  -3  -3  -1 139.006 4.32707   2
  -3  -3  -1 430.797 11.5255   1
  -3  -3  -1 422.799 12.1845   1
   3   3   1 442.928 10.6399   1
   3   3   1 445.904 11.3767   1
   3   3   1 134.053 5.77943   2
  -4  -3  -1 158.052 5.43920   2
  -4  -3  -1 170.309 5.68065   2
  -4  -3  -1 163.140 5.09943   2
  -4  -3  -1 527.466 13.3669   1
   4   3   1 519.731 12.6781   1
   4   3   1 507.364 13.4782   1
  -5  -3  -1 42.4113 2.81256   2
  -5  -3  -1 40.9254 3.90308   2
  -5  -3  -1 34.7881 2.60967   2
  -5  -3  -1 111.996 4.69755   1
  -5  -3  -1 120.805 4.24412   1
   5   3   1 116.516 4.07186   1
  -6   6   6 81.3356 4.46091  -2
  -6  -3  -1 81.3356 4.46091   1
   6   3   1 80.8992 3.66075   1
   8  -4  -1 5.99481 1.90958   1
  -8   4   1 4.08717 1.64526   2
  -8   4   1 0.97445 1.17345   2
  -8   4   1 11.2367 1.98698   1
   7  -4  -1 16.3935 2.95058   2
   7  -4  -1 49.1459 3.04263   1
  -7   4   1 53.5062 4.23390   1
  -7   4   1 48.0113 2.50345   1
  -7   4   1 11.0850 1.93712   2
  -7   4   1 11.2605 2.00326   2
  -6  -1   4 203.864 7.42638  -2
  -6   4   1 203.864 7.42638   1
   5  -4  -1 22.0686 2.12624   1
   5  -4  -1 28.3304 4.40057   1
   5  -4  -1 7.24290 1.28765   2
  -5   4   1 21.0438 1.71967   1
  -5   4   1 19.8660 3.96272   1
  -5   4   1 22.5012 2.59883   1
  -5   4   1 25.4033 3.43366   1
  -5   4   1 6.53179 1.38182   2
  -5   4   1 7.57981 1.70510   2
   4  -4  -1 136.986 4.16562   1
   4  -4  -1 133.997 4.12907   1
  -4   4   1 37.3174 1.81713   2
  -4   4   1 40.6270 2.62879   2
  -4   4   1 41.9094 2.04192   2
  -4   4   1 40.2353 3.13352   2
  -4   4   1 128.688 4.32689   1
  -4   4   1 135.005 4.09330   1
  -4   4   1 127.269 5.37283   1
  -4   4   1 130.415 5.14373   1
   3  -4  -1 61.8868 2.61766   1
   3  -4  -1 16.6605 1.88794   2
  -3   4   1 19.2821 1.25587   2
  -3   4   1 18.7204 1.16090   2
  -3   4   1 16.4614 1.73578   2
  -3   4   1 66.7494 3.32621   1
  -3   4   1 63.1165 2.38922   1
   2  -4  -1 1.71575 0.80577   2
   2  -4  -1 2.70431 1.74999   2
   2  -4  -1 4.75658 1.38226   1
   2  -4  -1 3.87022 1.26353   1
  -2   4   1 2.00297 0.80220   2
  -2   4   1 0.60700 0.64900   2
  -2   4   1 1.34951 0.79192   2
  -2   4   1 2.51882 0.78791   2
  -2   4   1 4.36502 1.59149   1
  -2   4   1 4.14909 1.15543   1
   1  -4  -1 430.491 10.8345   2
   1  -4  -1 391.448 10.8343   2
   1  -4  -1 1469.76 36.2799   1
  -1   4   1 418.954 9.77846   2
  -1   4   1 425.160 10.6828   2
  -1   4   1 443.318 10.0429   2
  -1   4   1 416.576 9.31666   2
  -1   4   1 1489.57 36.1911   1
   0   4   1 97.2032 3.10370  -2
   0  -4  -1 97.2032 3.10370   1
   0   4   1 94.0792 2.92747  -2
   0  -4  -1 94.0792 2.92747   1
   0  -4  -1 103.746 3.22579  -2
   0   4   1 103.746 3.22579   1
  -1  -4  -1 23.3323 2.24058   1
  -1  -4  -1 26.6897 2.71236   1
  -1  -4  -1 30.7189 1.90107   1
   1   4   1 29.6871 1.72110   1
   1   4   1 10.9359 2.76680   2
  -2  -4  -1 137.779 4.40683   2
  -2  -4  -1 136.669 4.85129   2
  -2  -4  -1 144.273 5.17767   2
  -2  -4  -1 457.611 12.1402   1
   2   4   1 466.489 11.2988   1
   2   4   1 476.812 12.1851   1
  -3  -4  -1 -1.6620 1.86241   2
  -3  -4  -1 1.07600 1.46171   2
  -3  -4  -1 3.46641 1.54835   1
   3   4   1 1.14246 1.31041   1
   3   4   1 3.11250 1.24924   1
  -4  -4  -1 0.22931 1.90239   2
  -4  -4  -1 1.64014 1.32065   2
  -4  -4  -1 4.98303 1.82851   1
  -4  -4  -1 3.51863 1.61090   1
   4   4   1 4.47917 1.68163   1
   4   4   1 3.40755 1.66203   1
  -5  -4  -1 17.0757 2.89260   1
  -5  -4  -1 14.6757 3.33560   1
  -5  -4  -1 4.60480 2.14935   2
  -5  -4  -1 5.43023 1.84098   2
   5   4   1 6.50011 1.98327   2
   5   4   1 17.8763 2.87079   1
   6   4   1 9.87831 2.07717   2
  -8   5   1 5.99637 1.92160   1
  -8   5   1 4.89768 1.51284   2
   7  -5  -1 1.04976 1.75993   2
   7  -5  -1 0.73318 2.03974   1
  -7   5   1 0.32732 1.17192   2
  -7   5   1 -0.4695 1.48999   2
  -7   5   1 0.07672 1.15288   1
   6  -5  -1 1.87294 1.23522   2
   6  -5  -1 14.7766 2.65859   1
  -6   5   1 15.0300 1.86104   1
  -6  -2   4 10.6925 4.57021  -2
  -6   5   1 10.6925 4.57021   1
   5  -5  -1 187.654 5.43635   1
   5  -5  -1 51.6543 2.34749   2
  -5   5   1 53.3011 2.61104   2
  -5   5   1 58.4007 2.74821   2
  -5   5   1 176.990 6.18052   1
  -5   5   1 182.769 5.45179   1
   4  -5  -1 99.4984 3.88236   2
   4  -5  -1 335.183 8.36145   1
  -4   5   1 98.2771 3.10660   2
  -4   5   1 100.469 3.51173   2
  -4   5   1 96.1269 3.71378   2
  -4   5   1 320.439 9.66315   1
  -4   5   1 330.173 8.80161   1
   3  -5  -1 65.8514 2.70693   2
   3  -5  -1 218.267 5.98378   1
  -3   5   1 69.6016 2.93284   2
  -3   5   1 65.6430 2.21433   2
  -3   5   1 64.1136 2.32877   2
  -3   5   1 67.6202 3.02945   2
  -3   5   1 222.514 7.03000   1
  -3   5   1 221.593 6.19695   1
   2  -5  -1 218.810 6.04003   2
  -2   5   1 206.632 6.14071   2
  -2   5   1 210.270 5.15176   2
  -2   5   1 214.302 5.45620   2
  -2   5   1 678.365 18.7579   1
  -2   5   1 711.759 17.5581   1
   1  -5  -1 3.40456 0.96527   2
   1  -5  -1 12.4058 2.82287   1
  -1   5   1 9.56470 1.42268   1
  -1   5   1 8.10895 2.04205   1
  -1   5   1 5.34405 1.67547   2
  -1   5   1 1.39541 1.12709   2
  -1   5   1 3.16042 1.23951   2
   0   5   1 15.8011 2.65927  -2
   0  -5  -1 15.8011 2.65927   1
   0  -5  -1 13.4748 4.17670  -2
   0   5   1 13.4748 4.17670   1
   0  -5  -1 20.0523 1.58286  -2
   0   5   1 20.0523 1.58286   1
  -1  -5  -1 62.3059 3.60274   2
  -1  -5  -1 64.7694 2.62545   2
  -1  -5  -1 215.979 6.45180   1
   1   5   1 208.296 6.24961   1
   1   5   1 65.6468 3.18716   2
  -2  -5  -1 22.6863 2.77561   2
  -2  -5  -1 15.1642 2.04895   2
  -2  -5  -1 54.4434 3.00684   1
   2   5   1 16.7574 2.64685   2
   2   5   1 54.0928 2.88650   1
   2   5   1 53.8433 2.60413   1
  -3  -5  -1 41.3804 2.91446   2
  -3  -5  -1 136.585 4.58744   1
   3   5   1 41.6313 2.90832   2
   3   5   1 130.144 4.58279   1
   3   5   1 127.507 4.39223   1
  -4  -5  -1 2.60069 1.52168   1
   4   5   1 3.32101 1.92023   1
   4   5   1 1.99277 2.75089   1
   4   5   1 -0.4880 1.38303   2
   5   5   1 20.8881 1.91879   2
  -8   6   1 5.49502 1.39786   2
   7  -6  -1 10.7145 2.43709   2
  -7   6   1 38.3424 2.47901   1
  -7   6   1 9.33437 1.63503   2
   6   3  -4 189.198 7.24418  -2
   6  -6  -1 189.198 7.24418   1
   6  -6  -1 50.6300 2.76306   2
  -6   6   1 47.2490 2.65954   2
  -6   6   1 47.9138 3.36396   2
  -6   6   1 187.517 5.69383   1
   5  -6  -1 56.0197 4.15446   1
   5  -6  -1 14.0592 1.53906   2
  -5   6   1 57.8834 3.18695   1
  -5   6   1 61.0202 2.97239   1
  -5   6   1 14.1563 1.81611   2
  -5   6   1 15.5748 3.36132   2
   4  -6  -1 25.9639 2.58219   2
  -4   6   1 83.5809 3.55846   1
  -4   6   1 86.2836 3.69188   1
  -4   6   1 26.0512 2.28503   2
   3  -6  -1 8.07960 1.73559   2
   3  -6  -1 29.8563 2.87540   1
  -3   6   1 9.61158 1.59813   2
  -3   6   1 10.5725 2.01758   2
  -3   6   1 7.65607 1.37224   2
  -3   6   1 28.0640 2.40952   1
   2  -6  -1 6.82419 1.49442   2
   2  -6  -1 24.2710 2.82430   1
  -2   6   1 5.96785 1.90162   2
  -2   6   1 11.1094 1.51518   2
  -2   6   1 7.20796 1.77447   2
  -2   6   1 25.7848 2.61257   1
  -2   6   1 23.2673 1.98399   1
   1  -6  -1 88.0824 3.86379   1
   1  -6  -1 25.3188 1.81371   2
  -1   6   1 84.9725 3.25493   1
  -1   6   1 89.8818 4.29950   1
  -1   6   1 25.7979 2.24325   2
  -1   6   1 24.6930 2.18014   2
   0   6   1 139.784 4.78785  -2
   0  -6  -1 139.784 4.78785   1
   0  -6  -1 145.205 4.58475  -2
   0   6   1 145.205 4.58475   1
  -1  -6  -1 1.87826 1.21999   1
  -1  -6  -1 0.21986 1.40935   2
   1   6   1 0.13119 1.35850   2
  -2  -6  -1 9.09742 2.09664   2
  -2  -6  -1 4.52344 1.33562   2
  -2  -6  -1 15.8015 2.15372   1
   2   6   1 15.0681 1.96333   1
   2   6   1 3.05375 1.52766   2
  -3  -6  -1 24.0869 2.28350   1
   3   6   1 20.3867 2.11334   1
   3   6   1 7.26536 2.15911   2
   4   6   1 32.1616 2.44345   2
  -7   7   1 1.19270 0.99829   2
   6  -7  -1 1.48853 1.29384   2
   6  -7  -1 11.1476 2.43475   1
  -6  -4   4 21.1645 3.22702  -2
  -6   7   1 21.1645 3.22702   1
   5  -7  -1 84.7723 3.99115   1
  -5   7   1 88.0752 3.71986   1
  -5   7   1 20.0936 1.75317   2
   4  -7  -1 9.00144 1.86570   2
   4  -7  -1 12.6202 2.52953   2
   4  -7  -1 31.1353 2.75121   1
  -4   7   1 27.9705 2.24980   1
  -4   7   1 7.95371 2.10852   2
   3  -7  -1 7.49702 1.75806   2
   3  -7  -1 4.64789 1.61415   2
   3  -7  -1 18.9055 2.47176   1
  -3   7   1 4.09869 1.11745   2
   2  -7  -1 11.5368 2.62496   2
   2  -7  -1 9.95942 1.62701   2
   2  -7  -1 42.8557 2.85727   1
  -2   7   1 40.2970 2.63915   1
  -2   7   1 38.8458 2.95789   1
  -2   7   1 10.8342 1.81536   2
   1  -7  -1 107.679 4.06479   1
   1  -7  -1 33.4042 2.05094   2
  -1   7   1 105.066 3.80329   1
  -1   7   1 108.735 4.48846   1
  -1   7   1 31.8700 2.27523   2
   0   7   1 204.898 6.27704  -2
   0  -7  -1 204.898 6.27704   1
  -1  -7  -1 9.60178 1.83907   2
   1   7   1 33.7796 2.32397   1
   1   7   1 12.8805 1.94387   2
  -2  -7  -1 0.31175 1.13582   1
  -2  -7  -1 3.35416 1.97385   2
  -2  -7  -1 0.53236 1.04730   2
   2   7   1 -0.5025 1.01365   2
   2   7   1 -1.1286 1.31086   1
  -3  -7  -1 58.3291 2.54167   2
   3   7   1 56.2894 2.34979   2
   3   7   1 190.582 5.75959   1
  -6   8   1 71.3865 2.90082   1
  -6   8   1 17.6150 1.49999   2
   5  -8  -1 54.6393 3.15226   1
  -5   8   1 57.2472 2.62069   1
   4  -8  -1 64.0058 3.13714   1
   4  -8  -1 15.9671 2.59215   2
  -4   8   1 16.9074 1.63710   2
   3  -8  -1 6.60047 1.94601   2
   3  -8  -1 2.51887 2.50957   2
   3  -8  -1 24.1467 2.27666   1
  -3   8   1 25.5985 2.19557   1
  -3   8   1 5.72001 1.59562   2
   2  -8  -1 36.7599 2.46351   1
  -2   8   1 29.8373 2.86744   1
  -2   8   1 42.7658 2.63606   1
  -2   8   1 9.78073 1.76574   2
   1  -8  -1 12.4365 1.80673   2
   1  -8  -1 46.0949 2.63763   1
  -1   8   1 47.1769 2.58224   1
  -1   8   1 46.7026 3.23098   1
  -1   8   1 15.4501 1.86143   2
   0   8   1 107.571 3.89249  -2
   0  -8  -1 107.571 3.89249   1
  -1  -8  -1 2.80116 1.60155   2
  -1  -8  -1 -0.5742 0.97091   1
   1   8   1 -1.0022 1.20146   1
   1   8   1 -0.8747 0.76101   2
   4  -9  -1 16.6773 2.00633   1
  -4   9   1 18.0797 1.60325   1
  -4   9   1 2.74165 0.78172   2
   3  -9  -1 3.74728 0.98228   1
  -3   9   1 1.62455 0.78490   2
  -3   9   1 4.73383 1.57875   1
   2  -9  -1 0.30370 1.00655   1
   2  -9  -1 -0.5190 1.25486   2
  -2   9   1 0.47120 0.80047   2
  -2   9   1 1.16076 1.51881   1
   1  -9  -1 33.9745 1.81443   1
  -1   9   1 11.3472 1.30397   2
  -1   9  -2 2.46031 0.91230   2
   1  -9   2 6.16107 1.84825   1
   1  -9   2 2.53198 1.29649   2
  -2   9  -2 2.35473 1.45931   1
  -2   9  -2 1.46667 0.78112   2
   2  -9   2 -1.5638 1.58336   1
   2  -9   2 0.45968 1.33456   2
  -3   9  -2 55.6253 2.41385   1
   2   8  -2 0.38695 0.93627   2
   2   8  -2 3.89323 1.43579   1
  -2  -8   2 -0.5620 1.20920   2
  -2  -8   2 0.46822 0.97884   1
   1   8  -2 124.585 4.10027   1
   1   8  -2 37.9212 2.03760   2
  -1  -8   2 128.418 3.95156   1
  -1  -8   2 40.1231 2.27019   2
   0  -8   2 52.7465 2.44762  -2
   0   8  -2 52.7465 2.44762   1
   0   8  -2 51.3231 2.45587  -2
   0  -8   2 51.3231 2.45587   1
  -1   8  -2 0.20411 1.03104   2
  -1   8  -2 2.49818 1.55512   1
  -1   8  -2 0.46033 1.26620   1
   1  -8   2 1.02177 1.15871   2
   1  -8   2 -0.4411 1.20512   1
  -2   8  -2 1.92128 1.03251   2
  -2   8  -2 2.79985 1.64732   2
  -2   8  -2 10.3515 2.21507   1
  -2   8  -2 8.96609 1.99027   1
   2  -8   2 2.94576 1.21261   2
   2  -8   2 6.54261 1.53674   1
  -3   8  -2 5.72988 1.87915   1
  -3   8  -2 1.47190 0.98851   2
   3  -8   2 0.11628 1.30837   2
   3  -8   2 4.56959 1.79231   1
  -4   8  -2 7.36184 1.69771   1
   4  -8   2 0.29906 1.65959   2
  -5   8  -2 32.6990 1.79249   2
   3   7  -2 17.1815 2.23927   1
   3   7  -2 6.19805 1.64910   2
  -3  -7   2 12.4547 1.81548   1
   2   7  -2 0.42021 1.07575   2
   2   7  -2 1.80017 1.13367   1
  -2  -7   2 1.50697 1.51741   2
  -2  -7   2 1.30699 1.31431   2
  -2  -7   2 2.54210 1.14684   1
   1   7  -2 17.4776 1.83601   2
   1   7  -2 46.7536 2.44021   1
  -1  -7   2 47.6574 2.48029   1
  -1  -7   2 44.0409 3.42886   1
  -1  -7   2 13.6248 2.78534   2
  -1  -7   2 15.1680 1.79541   2
   0  -7   2 29.7358 3.92840  -2
   0   7  -2 29.7358 3.92840   1
   0   7  -2 26.7384 2.84078  -2
   0  -7   2 26.7384 2.84078   1
   0   7  -2 24.9438 2.13163  -2
   0  -7   2 24.9438 2.13163   1
  -1   7  -2 216.745 7.04572   1
  -1   7  -2 227.552 6.61998   1
  -1   7  -2 70.0674 3.09911   2
  -1   7  -2 68.7844 3.00958   2
  -1   7  -2 67.4700 2.91384   2
  -1   7  -2 68.4458 2.97767   2
   1  -7   2 221.970 6.53972   1
   1  -7   2 219.058 6.30209   1
   1  -7   2 68.7421 2.98541   2
  -2   7  -2 6.93254 1.71963   2
  -2   7  -2 6.44666 1.79976   2
  -2   7  -2 6.45254 1.94418   2
  -2   7  -2 6.13129 1.83055   2
  -2   7  -2 24.0941 2.39829   1
  -2   7  -2 21.9077 2.13341   1
   2  -7   2 21.8109 2.79207   1
   2  -7   2 19.4580 2.51579   1
   2  -7   2 3.61791 1.18892   2
  -3   7  -2 4.05103 1.27847   2
  -3   7  -2 7.34544 1.81139   2
  -3   7  -2 4.86808 1.52227   2
  -3   7  -2 15.0411 2.75986   1
  -3   7  -2 16.1640 2.15872   1
   3  -7   2 18.4874 3.00119   1
   3  -7   2 11.6693 2.83258   1
   3  -7   2 3.97200 1.45828   2
  -4   7  -2 20.4127 1.98780   2
  -4   7  -2 19.9570 1.77878   2
  -4   7  -2 19.9511 1.80208   2
   4  -7   2 19.7689 3.12192   2
   4  -7   2 71.6643 3.44962   1
  -5   7  -2 31.0182 2.29892   1
  -5   7  -2 6.33799 1.58402   2
   5  -7   2 4.16267 1.49636   2
  -6  -4   7 141.010 5.03401  -2
  -6   7  -2 141.010 5.03401   1
   6  -7   2 112.051 4.31889   1
   5   6  -2 6.50872 1.88082   2
  -5  -6   2 21.7922 1.78726   1
  -5  -6   2 6.93068 1.26567   2
   4   6  -2 21.8535 2.36953   2
   4   6  -2 46.4548 3.73373   1
   4   6  -2 58.4335 3.78083   1
  -4  -6   2 57.0907 2.61578   1
   3   6  -2 40.3261 2.48839   1
   3   6  -2 12.3574 2.22340   2
  -3  -6   2 11.6053 2.14505   2
  -3  -6   2 39.4184 2.46459   1
   2   6  -2 5.97676 1.48724   2
   2   6  -2 20.5211 1.93751   1
  -2  -6   2 7.74280 2.27849   2
  -2  -6   2 7.67553 1.99351   2
  -2  -6   2 23.7778 2.22599   1
  -2  -6   2 21.4738 2.38052   1
  -2  -6   2 21.9243 2.27236   1
   1   6  -2 1.17843 1.18895   2
   1   6  -2 -0.5328 1.43830   2
   1   6  -2 2.32427 1.05024   1
  -1  -6   2 1.60324 1.37538   1
  -1  -6   2 1.75646 1.43683   1
  -1  -6   2 4.75381 1.29452   1
  -1  -6   2 6.29940 1.95708   1
  -1  -6   2 1.02382 0.93048   2
  -1  -6   2 -0.2520 1.58435   2
   0  -6   2 131.752 5.73222  -2
   0   6  -2 131.752 5.73222   1
   0   6  -2 139.917 3.99342  -2
   0  -6   2 139.917 3.99342   1
   0   6  -2 141.653 4.23954  -2
   0  -6   2 141.653 4.23954   1
   0   6  -2 133.998 4.63515  -2
   0  -6   2 133.998 4.63515   1
   0   6  -2 139.764 4.69616  -2
   0  -6   2 139.764 4.69616   1
  -1   6  -2 312.800 9.75731   1
  -1   6  -2 98.4679 3.64761   2
  -1   6  -2 97.3444 3.08946   2
  -1   6  -2 97.7141 3.27199   2
   1  -6   2 336.186 8.24514   1
   1  -6   2 310.553 7.72535   1
   1  -6   2 330.847 8.36163   1
  -2   6  -2 4.68947 1.33478   2
  -2   6  -2 6.72060 1.35142   2
  -2   6  -2 4.37480 1.27767   2
  -2   6  -2 5.72437 1.42610   2
   2  -6   2 25.4835 2.12877   1
   2  -6   2 18.1379 2.46906   1
   2  -6   2 19.1359 2.48786   1
  -3   6  -2 0.91700 1.01893   2
  -3   6  -2 1.54433 1.18279   2
  -3   6  -2 -1.8654 1.27390   2
  -3   6  -2 -0.0802 0.90544   2
   3  -6   2 -0.8983 2.29916   1
   3  -6   2 3.75850 2.22250   1
   3  -6   2 1.28661 1.96281   1
   3  -6   2 0.10357 1.42370   1
  -4   6  -2 126.456 4.70593   1
  -4   6  -2 37.1224 2.11145   2
  -4   6  -2 37.9707 2.10686   2
   4  -6   2 38.6705 3.26691   2
   4  -6   2 129.154 4.39097   1
  -5   6  -2 30.3789 2.03399   2
  -5   6  -2 109.436 4.07761   1
  -5   6  -2 115.026 4.36291   1
   5  -6   2 117.067 4.13375   1
  -6  -3   7 87.8075 4.40377  -2
  -6   6  -2 87.8075 4.40377   1
  -6   6  -2 28.6021 2.36749   1
   6  -6   2 26.3325 2.49008   1
   6  -6   2 2.01842 1.65428   2
  -7   6  -2 0.41484 0.93072   2
  -7   6  -2 -0.3401 1.57757   1
   7  -6   2 1.59267 1.88089   1
   6   5  -2 3.08834 1.45623   2
  -6  -5   2 8.94427 2.15910   1
  -6  -5   2 2.39152 0.87200   2
   5   5  -2 1.01683 1.26880   2
  -5  -5   2 2.18632 1.17764   1
  -5  -5   2 1.64025 1.02221   2
   4   5  -2 91.7292 3.44710   1
   4   5  -2 89.4032 3.95372   1
   4   5  -2 29.3899 2.63085   2
  -4  -5   2 30.4113 2.57791   2
  -4  -5   2 92.6880 3.56090   1
   3   5  -2 249.161 7.08461   1
   3   5  -2 74.5609 3.62393   2
  -3  -5   2 76.1166 3.52122   2
  -3  -5   2 76.4874 3.43273   2
  -3  -5   2 239.359 6.50453   1
   2   5  -2 0.91317 1.49967   2
   2   5  -2 0.13281 1.79244   2
   2   5  -2 1.74347 1.00786   1
  -2  -5   2 3.91582 1.34179   1
  -2  -5   2 3.09210 1.12362   1
  -2  -5   2 5.53579 1.65425   1
  -2  -5   2 0.26354 0.99494   2
  -2  -5   2 1.85354 1.42477   2
   1   5  -2 35.4276 3.07917   2
   1   5  -2 34.1732 2.36859   2
   1   5  -2 38.2818 2.31067   2
   1   5  -2 40.4683 2.12238   2
  -1  -5   2 122.942 3.52014   1
  -1  -5   2 121.453 3.76469   1
  -1  -5   2 124.513 4.36970   1
  -1  -5   2 123.533 3.79709   1
  -1  -5   2 39.4525 3.98363   2
   0   5  -2 549.201 14.2828  -2
   0  -5   2 549.201 14.2828   1
   0   5  -2 575.115 13.5649  -2
   0  -5   2 575.115 13.5649   1
   0   5  -2 567.143 13.2591  -2
   0  -5   2 567.143 13.2591   1
   0   5  -2 572.724 12.6075  -2
   0  -5   2 572.724 12.6075   1
  -1   5  -2 21.2679 1.44632   2
  -1   5  -2 20.5586 1.54599   2
  -1   5  -2 20.5275 2.49279   2
  -1   5  -2 19.8025 1.42222   2
   1  -5   2 69.8789 2.59205   1
   1  -5   2 62.7133 4.05106   1
   1  -5   2 69.8763 2.57528   1
   1  -5   2 69.6745 2.54768   1
  -2   5  -2 4.54761 1.24327   2
  -2   5  -2 4.46943 1.49209   2
  -2   5  -2 3.88679 1.10718   2
   2  -5   2 20.4880 3.96405   1
   2  -5   2 16.0007 1.83805   1
   2  -5   2 19.3813 1.79133   1
   2  -5   2 15.7833 1.84574   1
   2  -5   2 18.3094 1.74014   1
  -3   5  -2 1.50299 0.81122   2
  -3   5  -2 1.73540 0.93296   2
  -3   5  -2 1.77406 1.23182   2
  -3   5  -2 6.33738 1.33030   1
   3  -5   2 6.02754 1.74584   1
   3  -5   2 5.96594 1.53068   1
   3  -5   2 6.31380 1.58958   1
   3  -5   2 6.03195 1.66690   1
  -4   5  -2 162.206 5.02202   1
  -4   5  -2 44.8962 2.40842   2
  -4   5  -2 47.9867 2.09861   2
  -4   5  -2 45.2896 2.09856   2
   4  -5   2 167.816 4.82869   1
   4  -5   2 160.890 4.99035   1
   4  -5   2 164.106 4.86793   1
  -5   5  -2 49.8868 2.64636   1
  -5   5  -2 13.1887 1.88253   2
  -5   5  -2 10.7589 2.33151   2
   5  -5   2 49.7540 2.63630   1
   5  -5   2 51.2381 3.24756   1
  -6   5  -2 -0.9700 2.29750   2
  -6   5  -2 14.5270 2.29063   1
   6   2  -7 32.2750 5.10491  -2
   6  -5   2 32.2750 5.10491   1
   6  -5   2 17.5031 2.26173   1
   6  -5   2 2.38715 1.84553   2
  -7   5  -2 11.2863 1.79186   2
  -7   5  -2 42.2453 2.29980   1
   7  -5   2 41.5393 2.52425   1
   6   4  -2 23.5415 2.68480   1
  -6  -4   2 18.5714 2.26654   1
  -6  -4   2 20.7199 4.00795   2
   5   4  -2 50.4484 2.88772   2
   5   4  -2 150.785 4.76095   1
  -5  -4   2 48.1391 2.81592   2
  -5  -4   2 53.3283 3.15944   2
  -5  -4   2 158.232 4.91676   1
   4   4  -2 63.7166 3.29310   1
  -4  -4   2 21.4912 2.53191   2
  -4  -4   2 19.5687 2.46694   2
  -4  -4   2 57.4522 3.05832   1
   3   4  -2 9.45070 2.31566   2
   3   4  -2 34.0612 2.19436   1
  -3  -4   2 34.5118 2.52248   1
  -3  -4   2 32.9518 1.85280   1
  -3  -4   2 32.3250 1.77726   1
  -3  -4   2 10.7717 2.55998   2
  -3  -4   2 14.5672 2.65206   2
  -3  -4   2 9.86405 1.80823   2
   2   4  -2 30.2585 2.29928   2
   2   4  -2 26.9849 3.18137   2
   2   4  -2 30.1502 2.01900   2
  -2  -4   2 98.4744 3.09336   1
  -2  -4   2 95.5577 2.89127   1
  -2  -4   2 95.4377 3.69862   1
   1   4  -2 -0.7093 1.25053   2
   1   4  -2 0.37955 0.89895   2
   1   4  -2 -0.4853 0.96722   2
  -1  -4   2 0.08246 0.78759   1
  -1  -4   2 -0.4396 0.80109   1
  -1  -4   2 -0.1221 0.87894   1
   0   4  -2 94.2752 2.90133  -2
   0  -4   2 94.2752 2.90133   1
   0   4  -2 95.8750 2.93902  -2
   0  -4   2 95.8750 2.93902   1
   0   4  -2 99.7794 3.21768  -2
   0  -4   2 99.7794 3.21768   1
   0   4  -2 91.4748 2.80410  -2
   0  -4   2 91.4748 2.80410   1
  -1   4  -2 62.2243 2.14328   2
  -1   4  -2 62.3445 2.09587   2
  -1   4  -2 60.6692 2.42051   2
  -1   4  -2 61.5913 2.16825   2
   1  -4   2 192.452 5.51982   1
   1  -4   2 199.501 4.82086   1
   1  -4   2 189.590 5.07837   1
   1  -4   2 201.229 5.11137   1
  -2   4  -2 43.7536 1.76602   2
  -2   4  -2 41.6307 1.74600   2
  -2   4  -2 42.2452 1.83701   2
  -2   4  -2 42.5364 2.22542   2
  -2   4  -2 138.745 4.23312   1
   2  -4   2 138.125 4.25321   1
   2  -4   2 138.491 3.79305   1
   2  -4   2 138.103 3.91136   1
  -3   4  -2 2.61533 1.00325   1
  -3   4  -2 0.78121 0.83382   2
  -3   4  -2 0.30018 1.50496   2
  -3   4  -2 1.66821 0.88704   2
  -3   4  -2 1.66733 0.85329   2
   3  -4   2 1.59421 0.92509   1
   3  -4   2 3.72916 1.56331   1
   3  -4   2 2.13105 1.08141   1
   3  -4   2 2.07690 1.22646   1
  -4   4  -2 6.79516 1.90532   2
  -4   4  -2 1.93724 1.04906   2
  -4   4  -2 4.24385 1.26001   2
  -4   4  -2 2.36671 1.21292   2
  -4   4  -2 12.2558 1.54483   1
   4  -4   2 10.0899 1.87192   1
   4  -4   2 15.8305 2.55639   1
   4  -4   2 11.4589 1.56520   1
   4  -4   2 11.9940 1.78217   1
  -5   4  -2 9.23418 2.23388   2
  -5   4  -2 15.7655 2.03066   2
  -5   4  -2 41.9114 2.21927   1
   5  -4   2 40.7684 2.52096   1
   5  -4   2 41.2789 2.98407   1
   5  -4   2 43.6086 2.30284   1
   6   1  -7 187.739 6.15554  -2
   6  -4   2 187.739 6.15554   1
   6   1  -7 178.058 6.64187  -2
   6  -4   2 178.058 6.64187   1
   6  -4   2 36.5043 3.25398   2
  -7   4  -2 11.4299 2.84423   2
  -7   4  -2 10.2712 1.56350   2
  -7   4  -2 45.9148 2.47471   1
   7  -4   2 46.5236 2.53057   1
  -8   4  -2 0.75458 0.96173   2
   7   3  -2 1.08880 1.36092   2
  -7  -3   2 1.86892 2.14545   2
  -7  -3   2 10.2245 2.77243   1
  -6  -3   2 2.70225 1.98567   1
   5   3  -2 0.94928 1.30858   1
  -5  -3   2 1.55422 1.76293   2
  -5  -3   2 1.06951 1.26294   2
  -5  -3   2 -1.5984 1.49317   1
  -5  -3   2 2.36078 1.52512   1
   4   3  -2 13.1195 2.42708   2
   4   3  -2 16.6674 2.65232   1
  -4  -3   2 24.2042 2.52820   1
  -4  -3   2 23.8542 2.14740   1
  -4  -3   2 6.26987 1.77695   2
  -4  -3   2 9.06439 2.58229   2
   3   3  -2 339.671 8.95483   1
   3   3  -2 106.207 3.35160   2
  -3  -3   2 104.193 5.45045   2
  -3  -3   2 105.771 3.47485   2
  -3  -3   2 329.491 8.59991   1
  -3  -3   2 337.597 8.13803   1
  -3  -3   2 332.542 8.95755   1
  -3  -3   2 334.353 7.76000   1
   2   3  -2 328.588 7.73591   2
   2   3  -2 310.263 7.46336   2
   2   3  -2 328.811 7.82916   2
  -2  -3   2 1069.31 23.0850   1
  -2  -3   2 1088.01 24.8687   1
  -2  -3   2 1099.21 24.2522   1
  -2  -3   2 1065.39 26.5630   1
  -2  -3   2 311.937 8.34263   2
   1   3  -2 123.186 3.36774   2
   1   3  -2 125.888 3.87765   2
   1   3  -2 131.787 3.45202   2
   1   3  -2 122.823 3.47536   2
  -1  -3   2 401.949 9.57519   1
  -1  -3   2 395.099 8.92080   1
  -1  -3   2 403.729 9.40081   1
  -1  -3   2 402.901 10.3335   1
   0   3  -2 1714.73 36.4983  -2
   0  -3   2 1714.73 36.4983   1
   0   3  -2 1593.74 35.5069  -2
   0  -3   2 1593.74 35.5069   1
   0   3  -2 1563.48 33.8205  -2
   0  -3   2 1563.48 33.8205   1
   0   3  -2 1546.93 39.0483  -2
   0  -3   2 1546.93 39.0483   1
  -1   3  -2 50.0594 1.83933   2
  -1   3  -2 54.5196 1.77838   2
  -1   3  -2 51.4330 1.86997   2
   1  -3   2 168.394 4.32188   1
   1  -3   2 181.339 4.50524   1
   1  -3   2 173.472 4.49644   1
  -2   3  -2 74.8594 2.31895   2
  -2   3  -2 74.0398 2.27632   2
  -2   3  -2 77.4485 2.34019   2
  -2   3  -2 247.271 6.51049   1
  -2   3  -2 249.470 6.24810   1
   2  -3   2 251.138 6.09360   1
   2  -3   2 253.444 6.33947   1
   2  -3   2 231.488 5.84846   1
   2  -3   2 240.945 6.15339   1
   2  -3   2 245.263 5.91446   1
   2  -3   2 72.9980 2.47441   2
  -3   3  -2 -0.4958 0.82708   2
  -3   3  -2 -0.4471 1.00679   2
  -3   3  -2 0.10233 0.90517   2
  -3   3  -2 -0.3475 0.74078   2
  -3   3  -2 0.13853 0.73040   1
  -3   3  -2 -0.4382 0.75104   1
   3  -3   2 1.36972 0.99770   1
   3  -3   2 1.08860 0.86441   1
   3  -3   2 0.32177 0.71673   1
   3  -3   2 0.19688 1.81974   1
  -4   3  -2 13.9937 1.55099   2
  -4   3  -2 14.9077 2.32762   2
  -4   3  -2 16.2200 1.44535   2
  -4   3  -2 15.3810 1.50341   2
  -4   3  -2 52.6341 2.26204   1
  -4   3  -2 50.5063 2.98552   1
   4  -3   2 52.6781 2.56105   1
   4  -3   2 55.8385 2.30610   1
   4  -3   2 51.5869 2.19556   1
   4  -3   2 54.0254 2.26874   1
  -5   3  -2 85.3462 3.24828   2
  -5   3  -2 289.961 8.19695   1
  -5   3  -2 285.072 7.87557   1
   5  -3   2 286.791 7.42862   1
   5  -3   2 286.010 7.03457   1
  -6   3  -2 105.192 3.73473   1
  -6   0   7 128.751 6.16462  -2
  -6   3  -2 128.751 6.16462   1
   6   0  -7 118.473 4.58807  -2
   6  -3   2 118.473 4.58807   1
   6   0  -7 110.699 4.76656  -2
   6  -3   2 110.699 4.76656   1
  -7   3  -2 11.1981 1.88290   2
  -7   3  -2 12.3835 2.37176   2
  -7   3  -2 48.6472 2.56391   1
   7  -3   2 45.5011 2.72628   1
   7  -3   2 50.7450 2.87396   1
   7  -3   2 51.8577 3.49714   1
  -8   3  -2 0.52619 0.99655   2
   8  -3   2 0.72596 1.62264   1
   7   2  -2 1.86676 1.76014   1
  -7  -2   2 1.10735 1.23077   2
  -7  -2   2 1.19147 1.44042   1
  -7  -2   2 3.07215 1.77641   1
   6   2  -2 104.325 3.68846   1
  -6   5   3 123.509 5.18892  -2
  -6  -2   2 123.509 5.18892   1
  -6   5   3 120.490 4.87375  -2
  -6  -2   2 120.490 4.87375   1
   5   2  -2 15.6906 2.42805   2
   5   2  -2 56.4325 2.47885   1
  -5  -2   2 60.1604 2.67930   1
  -5  -2   2 58.7333 3.12569   1
  -5  -2   2 23.7043 2.93425   2
  -5  -2   2 22.2920 2.94911   2
  -5  -2   2 17.6370 3.07051   2
   4   2  -2 270.897 6.67909   2
   4   2  -2 260.043 6.68999   2
  -4  -2   2 880.264 20.6494   1
  -4  -2   2 854.536 20.9182   1
  -4  -2   2 834.138 21.8732   1
  -4  -2   2 266.635 7.14924   2
  -4  -2   2 266.049 7.15583   2
  -4  -2   2 256.558 7.63927   2
  -4  -2   2 253.409 8.31645   2
   3   2  -2 403.562 10.9907   1
   3   2  -2 132.079 3.73841   2
   3   2  -2 136.802 3.50899   2
   3   2  -2 132.401 3.73376   2
  -3  -2   2 123.212 4.26430   2
  -3  -2   2 134.360 3.95265   2
  -3  -2   2 428.639 10.9859   1
  -3  -2   2 433.538 10.5458   1
  -3  -2   2 444.694 9.54760   1
  -3  -2   2 420.765 9.95802   1
   2   2  -2 185.279 4.78124   2
   2   2  -2 181.796 4.59471   2
   2   2  -2 181.215 4.34536   2
   2   2  -2 175.998 4.62579   2
   2   2  -2 593.404 14.6833   1
  -2  -2   2 594.061 13.3815   1
  -2  -2   2 586.442 14.5732   1
  -2  -2   2 582.609 13.6602   1
  -2  -2   2 577.362 12.7348   1
   1   2  -2 3.01412 0.42030   1
   1   2  -2 3.26229 0.93367   2
  -1  -2   2 2.73729 0.64414   1
   0   2  -2 296.374 7.05126  -2
   0  -2   2 296.374 7.05126   1
  -1   2  -2 460.956 11.1419   1
  -1   2  -2 138.066 3.58823   2
   1  -2   2 440.839 10.5974   1
   1  -2   2 470.780 11.1581   1
   1  -2   2 442.742 10.1428   1
   1  -2   2 141.616 3.60890   2
  -2   2  -2 74.7915 2.16523   1
  -2   2  -2 71.3633 2.47059   1
  -2   2  -2 21.9201 1.36872   2
  -2   2  -2 21.3339 1.22218   2
   2  -2   2 74.7805 2.10552   1
   2  -2   2 70.4627 2.34069   1
   2  -2   2 75.6273 2.31132   1
   2  -2   2 72.6391 2.29905   1
   2  -2   2 76.2875 2.28706   1
   2  -2   2 23.0306 1.22464   2
  -3   2  -2 5.70083 1.90635   2
  -3   2  -2 10.0063 1.08701   2
  -3   2  -2 10.5417 1.35386   2
  -3   2  -2 8.81175 1.56429   2
  -3   2  -2 8.37514 1.16302   2
  -3   2  -2 33.5529 1.54459   1
  -3   2  -2 32.1267 1.64549   1
  -3   2  -2 25.7647 2.13957   1
   3  -2   2 29.3881 1.56121   1
   3  -2   2 31.0520 1.52909   1
   3  -2   2 30.6892 1.57101   1
  -4   2  -2 2.32374 1.05029   1
  -4   2  -2 0.28763 1.39962   1
  -4   2  -2 0.05824 0.80779   1
  -4   2  -2 0.14483 0.81111   2
  -4   2  -2 2.49854 1.48434   2
  -4   2  -2 0.23673 1.51002   2
   4  -2   2 0.08171 0.69573   1
   4  -2   2 0.24486 0.94895   1
   4  -2   2 0.50088 0.89657   1
  -5   2  -2 6.57586 1.46303   2
  -5   2  -2 7.99510 1.58820   2
  -5   2  -2 5.63627 1.60753   2
  -5   2  -2 30.9981 2.04346   1
  -5   2  -2 31.4641 1.96632   1
   5  -2   2 26.9811 2.02101   1
   5  -2   2 29.3687 1.83521   1
   5  -2   2 28.5809 1.86875   1
  -6   1   7 145.148 4.97764  -2
  -6   2  -2 145.148 4.97764   1
  -6   1   7 146.015 5.28876  -2
  -6   2  -2 146.015 5.28876   1
   6  -1  -7 146.762 4.69953  -2
   6  -2   2 146.762 4.69953   1
  -7   2  -2 21.5657 2.37843   2
  -7   2  -2 21.4082 3.26358   2
  -7   2  -2 24.3531 2.36122   2
  -7   2  -2 69.7412 3.69715   1
  -7   2  -2 74.7067 3.26964   1
   7  -2   2 71.3003 3.50224   1
   7  -2   2 72.7463 3.41396   1
  -8   2  -2 0.68489 1.01694   2
   8   1  -2 77.4298 3.47200   1
  -8  -1   2 20.6948 2.43011   2
  -8  -1   2 72.9442 3.37334   1
  -7  -1   2 44.2015 3.48938   1
  -7  -1   2 42.5458 2.71261   1
  -7  -1   2 12.7114 1.87944   2
  -7  -1   2 14.6189 3.24258   2
  -6  -1   2 1.22726 1.22425   1
  -6  -1   2 0.41216 1.17013   2
  -6   4   3 19.2622 3.77974  -2
  -6  -1   2 19.2622 3.77974   1
   5   1  -2 50.2459 2.50209   2
   5   1  -2 156.950 4.56381   1
  -5  -1   2 50.1100 2.52907   2
  -5  -1   2 50.2112 3.34650   2
  -5  -1   2 165.785 4.86359   1
  -5  -1   2 160.512 5.40437   1
   4   1  -2 29.3107 2.16345   2
   4   1  -2 32.6562 1.78960   2
  -4  -1   2 30.0248 1.66240   2
  -4  -1   2 31.4839 1.97310   2
  -4  -1   2 105.943 3.22826   1
  -4  -1   2 100.593 3.57432   1
   3   1  -2 62.4136 2.13582   2
  -3  -1   2 197.684 5.40886   1
  -3  -1   2 203.917 4.77544   1
  -3  -1   2 200.306 5.27598   1
  -3  -1   2 200.497 4.99798   1
  -3  -1   2 57.0815 2.20601   2
  -3  -1   2 61.4626 2.18986   2
  -3  -1   2 62.5191 2.01484   2
   2   1  -2 44.8031 1.33340   2
   2   1  -2 43.3537 1.46834   2
   2   1  -2 41.5226 1.56005   2
   2   1  -2 131.491 3.50640   1
  -2  -1   2 123.597 3.40716   1
  -2  -1   2 127.236 3.33032   1
  -2  -1   2 44.1661 1.38153   2
   1   1  -2 0.24414 0.18998   2
   1   1  -2 0.40525 0.19316   2
   1   1  -2 0.58638 0.21022   1
  -1  -1   2 -0.0761 0.15235   2
  -1  -1   2 0.17441 0.16726   1
   0  -1   2 146.559 3.43230  -2
   0   1  -2 146.559 3.43230   1
   0  -1   2 146.973 3.88639  -2
   0   1  -2 146.973 3.88639   1
  -1   1  -2 1244.77 31.4379   1
   1  -1   2 1311.37 31.4705   1
   1  -1   2 1311.65 28.0594   1
   1  -1   2 378.745 9.41574   2
   2  -1   2 96.9805 2.86932   1
   2  -1   2 98.1660 2.73541   1
  -3   1  -2 104.563 3.02124   2
  -3   1  -2 99.8918 3.04943   2
  -3   1  -2 99.1318 3.16429   2
  -3   1  -2 347.602 8.96558   1
  -3   1  -2 348.932 9.11633   1
   3  -1   2 354.465 8.47796   1
   3  -1   2 346.841 7.87895   1
  -4   1  -2 9.31505 1.53382   2
  -4   1  -2 8.18108 2.64204   2
  -4   1  -2 11.7294 1.33389   2
  -4   1  -2 31.0447 2.32795   1
  -4   1  -2 33.4489 1.85670   1
   4  -1   2 35.2314 1.64811   1
   4  -1   2 32.0285 1.66222   1
  -5   1  -2 273.245 7.64799   1
  -5   1  -2 280.979 7.49990   1
  -5   1  -2 89.4418 3.40154   2
  -5   1  -2 86.4147 3.15367   2
  -5   1  -2 81.0044 3.21833   2
   5  -1   2 290.749 7.21787   1
   5  -1   2 260.535 7.54701   1
   5  -1   2 286.136 6.82226   1
  -6   2   7 43.2547 3.20072  -2
  -6   1  -2 43.2547 3.20072   1
  -6   1  -2 36.1157 2.42190   1
   6  -2  -7 49.5004 3.23542  -2
   6  -1   2 49.5004 3.23542   1
   6  -2  -7 44.8470 3.14890  -2
   6  -1   2 44.8470 3.14890   1
  -7   1  -2 12.9182 2.47299   1
  -7   1  -2 15.0257 2.80883   1
  -7   1  -2 2.30035 1.18423   2
  -7   1  -2 2.45207 1.81221   2
  -7   1  -2 2.34740 1.38637   2
   7  -1   2 10.7016 2.14663   1
   7  -1   2 11.0973 1.79831   1
   7  -1   2 14.7877 2.18177   1
  -8   1  -2 0.55726 0.82385   2
   8   0  -2 15.7352 2.04368   1
   8   0  -2 19.1853 2.72247   1
  -8   0   2 17.0235 1.96033   1
  -8   0   2 4.56309 2.14353   2
  -8   0   2 3.44700 1.37735   2
   7   0  -2 42.7333 3.55055   2
   7   0  -2 148.197 5.05878   1
  -7   0   2 151.813 4.89976   1
  -7   0   2 147.597 5.21365   1
  -7   0   2 45.3679 2.78027   2
  -7   0   2 43.3766 2.90400   2
  -7   0   2 44.8286 2.47021   2
   6  -3  -3 316.402 8.36797  -2
   6   0  -2 316.402 8.36797   1
  -6   3   3 316.662 9.12980  -2
  -6   0   2 316.662 9.12980   1
  -6   0   2 64.0539 3.44342   1
   5   0  -2 10.5777 2.29618   2
   5   0  -2 57.7183 2.29105   1
  -5   0   2 12.6145 3.19485   2
  -5   0   2 17.3232 1.50616   2
  -5   0   2 18.0448 1.48492   2
  -5   0   2 58.3719 3.87863   1
  -5   0   2 56.2076 2.73989   1
   4   0  -2 2.34960 1.17678   2
   4   0  -2 -0.3878 0.90335   2
   4   0  -2 1.22655 0.67661   1
  -4   0   2 -0.6660 1.11460   1
  -4   0   2 0.03000 0.69441   1
  -4   0   2 1.98373 0.86817   1
  -4   0   2 -0.5855 0.72231   2
  -4   0   2 0.56100 0.68767   2
  -4   0   2 -0.3749 0.74227   2
   3   0  -2 17.5651 1.38626   2
   3   0  -2 19.2050 1.09087   2
  -3   0   2 57.1619 2.00566   1
  -3   0   2 59.5616 1.94017   1
  -3   0   2 18.1429 0.98221   2
  -3   0   2 17.3790 1.24354   2
  -3   0   2 17.6465 1.33434   2
   2   0  -2 360.033 9.09717   2
   2   0  -2 1200.58 29.4361   1
  -2   0   2 361.813 9.05156   2
   1   0  -2 104.719 2.76067   2
   1   0  -2 340.135 8.42886   1
  -1   0   2 105.637 2.74442   2
   0   0   2 70.9233 2.02026  -2
   0   0  -2 70.9233 2.02026   1
   0   0  -2 75.3740 1.78923  -2
   0   0   2 75.3740 1.78923   1
   0   0  -2 75.8650 2.02042  -2
   0   0   2 75.8650 2.02042   1
  -1   0  -2 938.844 22.6282   1
   1   0   2 905.443 22.6393   1
   1   0   2 288.561 7.27390   2
  -2   0  -2 133.890 3.70705   2
  -2   0  -2 476.369 11.8520   1
   2   0   2 472.058 10.9573   1
   2   0   2 459.915 11.9404   1
   2   0   2 135.545 3.84137   2
  -3   0  -2 34.5744 1.67661   2
  -3   0  -2 32.3767 1.65295   2
  -3   0  -2 111.257 3.45603   1
   3   0   2 112.370 3.15644   1
  -4   0  -2 176.372 5.12636   1
  -4   0  -2 171.469 5.67474   1
  -4   0  -2 56.1402 2.32047   2
  -4   0  -2 54.1552 2.29679   2
  -4   0  -2 53.9940 3.13213   2
   4   0   2 177.752 4.79459   1
  -5   0  -2 10.5136 1.57317   2
  -5   0  -2 11.2015 2.39604   2
  -5   0  -2 42.7047 2.44895   1
   5   0   2 41.4196 2.10606   1
  -6   0  -2 31.9432 2.84380   1
   6  -3  -7 71.3833 3.54010  -2
   6   0   2 71.3833 3.54010   1
   6  -3  -7 71.2457 3.62829  -2
   6   0   2 71.2457 3.62829   1
  -7   0  -2 6.62460 1.72413   2
  -7   0  -2 8.97898 2.15530   2
  -7   0  -2 10.0190 2.35125   2
  -7   0  -2 27.7072 2.56204   1
   7   0   2 33.7586 2.70814   1
   7   0   2 28.1569 2.79251   1
   7   0   2 30.5235 2.30856   1
   8  -1  -2 13.0370 2.88892   1
   8  -1  -2 10.2318 2.01294   1
  -8   1   2 0.89631 1.36025   2
  -8   1   2 2.72850 1.46268   2
  -8   1   2 6.19348 2.12186   2
  -8   1   2 14.2331 1.95658   1
   7  -1  -2 10.5363 2.97131   1
   7  -1  -2 5.45350 1.84230   1
   7  -1  -2 1.81195 1.52937   2
  -7   1   2 7.13217 1.92367   1
  -7   1   2 10.4761 2.74773   1
  -7   1   2 3.51036 1.87320   1
  -7   1   2 1.50082 1.47883   2
  -7   1   2 0.98548 1.52785   2
  -7   1   2 1.68360 1.27116   2
  -6   1   2 1.78974 1.09583   2
  -6   1   2 2.13953 0.98171   1
  -6   1   2 5.32767 1.82265   1
   5  -1  -2 56.3678 2.33966   1
   5  -1  -2 15.9330 1.62341   2
  -5   1   2 15.5456 3.42612   2
  -5   1   2 11.1865 2.11153   2
  -5   1   2 17.1716 1.63441   2
  -5   1   2 16.0473 1.50590   2
  -5   1   2 52.4367 3.98947   1
  -5   1   2 56.4965 2.42127   1
  -5   1   2 54.3813 3.06379   1
  -5   1   2 55.2270 2.32662   1
   4  -1  -2 8.57800 1.00586   2
  -4   1   2 4.90905 1.19054   2
  -4   1   2 6.04589 1.27849   2
  -4   1   2 8.37455 1.08789   2
  -4   1   2 16.9514 1.54914   1
  -4   1   2 19.6850 1.39737   1
   3  -1  -2 551.571 12.6228   1
   3  -1  -2 170.604 4.06165   2
  -3   1   2 154.066 4.29090   2
  -3   1   2 533.418 13.4570   1
  -3   1   2 552.360 13.1240   1
   2  -1  -2 700.392 16.3684   2
   2  -1  -2 726.609 17.7987   2
   2  -1  -2 2498.82 60.0446   1
  -2   1   2 2429.50 60.1185   1
  -2   1   2 727.493 17.7474   2
   1  -1  -2 305.733 7.64710   1
   1  -1  -2 91.3630 2.44634   2
  -1   1   2 86.1619 2.40612   2
   0   1   2 2291.58 57.0698  -2
   0  -1  -2 2291.58 57.0698   1
   0  -1  -2 2334.78 56.7219  -2
   0   1   2 2334.78 56.7219   1
  -1  -1  -2 428.363 10.3979   1
   1   1   2 400.542 9.57692   1
   1   1   2 409.858 10.4287   1
   1   1   2 134.200 3.62179   2
  -2  -1  -2 256.212 6.63782   2
  -2  -1  -2 252.551 6.49100   2
  -2  -1  -2 867.844 21.2694   1
   2   1   2 840.387 19.5714   1
  -3  -1  -2 10.8327 1.50778   1
  -3  -1  -2 2.62117 0.84984   2
  -3  -1  -2 2.94227 0.86140   2
   3   1   2 11.6518 1.10293   1
   3   1   2 8.14543 2.05460   1
  -4  -1  -2 19.3455 3.61295   2
  -4  -1  -2 12.6966 2.36871   2
  -4  -1  -2 12.8716 1.53248   2
  -4  -1  -2 49.2240 2.71937   1
   4   1   2 49.2944 2.19549   1
  -5  -1  -2 12.4558 3.82454   2
  -5  -1  -2 12.7840 1.73329   2
  -5  -1  -2 15.1640 2.33053   2
   5   1   2 45.1192 2.61430   1
   6  -4  -7 75.1198 4.17819  -2
   6   1   2 75.1198 4.17819   1
  -7  -1  -2 1.67332 1.50290   2
  -7  -1  -2 -0.1319 1.90639   2
  -7  -1  -2 1.98521 1.57662   1
   7   1   2 3.80535 1.78088   1
   7   1   2 2.38216 2.21659   1
   7   1   2 2.17465 3.40449   1
   8  -2  -2 -0.0122 2.02931   2
  -8   2   2 3.55839 1.57854   2
  -8   2   2 10.3128 3.05190   2
  -8   2   2 6.47492 2.11464   2
  -8   2   2 9.54759 2.31651   1
  -8   2   2 13.1211 3.02542   1
   7  -2  -2 19.5150 4.26787   1
   7  -2  -2 11.6933 3.26684   1
  -7   2   2 1.66337 1.15198   2
  -7   2   2 5.02791 1.67167   2
  -7   2   2 3.06381 1.43108   2
  -7   2   2 14.4756 1.94348   1
  -7   2   2 14.6749 2.20254   1
  -7   2   2 13.8307 3.31832   1
   6  -1  -3 648.280 14.8306  -2
   6  -2  -2 648.280 14.8306   1
  -6   2   2 196.197 5.63328   2
  -6   1   3 657.933 16.2216  -2
  -6   2   2 657.933 16.2216   1
  -6   2   2 620.983 15.7813   1
   5  -2  -2 12.7381 2.25334   1
   5  -2  -2 14.0556 1.87704   1
   5  -2  -2 5.62895 1.26270   2
  -5   2   2 11.8112 1.38090   1
  -5   2   2 17.3198 2.87892   1
  -5   2   2 14.1884 1.47912   1
  -5   2   2 14.2300 2.41630   1
  -5   2   2 4.10652 1.16320   2
  -5   2   2 4.90617 1.25407   2
  -5   2   2 5.65601 1.88961   2
   4  -2  -2 2104.81 48.4028   1
   4  -2  -2 641.862 14.4917   2
  -4   2   2 2151.07 51.2527   1
  -4   2   2 2161.63 52.5293   1
  -4   2   2 2133.06 50.0743   1
  -4   2   2 596.379 15.0152   2
  -4   2   2 610.554 15.3895   2
  -4   2   2 634.691 15.8538   2
   3  -2  -2 130.814 3.40528   2
  -3   2   2 438.210 10.8816   1
  -3   2   2 422.457 10.4368   1
  -3   2   2 424.673 10.7277   1
  -3   2   2 131.694 3.76582   2
   2  -2  -2 351.980 8.97773   1
   2  -2  -2 96.0854 2.88293   2
  -2   2   2 98.9982 2.77849   2
   1  -2  -2 674.459 16.6558   1
   1  -2  -2 674.161 16.6653   1
   1  -2  -2 198.637 5.17157   2
  -1   2   2 197.311 5.14831   2
   0   2   2 4107.75 100.848  -2
   0  -2  -2 4107.75 100.848   1
  -1  -2  -2 29.7030 1.77938   2
  -1  -2  -2 104.245 2.99397   1
   1   2   2 31.4434 1.31304   2
   1   2   2 96.8850 3.09033   1
   1   2   2 100.658 2.75108   1
  -2  -2  -2 37.6156 1.85026   1
  -2  -2  -2 10.7055 1.39681   2
  -2  -2  -2 7.19275 2.05307   2
  -2  -2  -2 9.84594 1.32824   2
   2   2   2 40.1644 1.60294   1
   2   2   2 40.2968 1.99013   1
  -3  -2  -2 9.09568 2.84669   2
  -3  -2  -2 10.0496 1.60678   2
  -3  -2  -2 7.07232 1.97779   2
  -3  -2  -2 8.34197 1.36620   2
  -3  -2  -2 26.4335 2.57442   1
   3   2   2 7.88078 2.51553   2
   3   2   2 26.5144 1.58072   1
  -4  -2  -2 22.9206 2.83798   2
  -4  -2  -2 15.0944 1.83113   2
  -4  -2  -2 15.6785 1.74504   2
  -4  -2  -2 20.1971 2.93541   2
   4   2   2 49.4862 3.10887   1
  -5  -2  -2 1.02514 1.20807   2
  -5  -2  -2 0.49310 1.40269   2
  -5  -2  -2 0.20681 1.71333   2
  -5  -2  -2 -1.0582 1.51720   2
   5   2   2 -0.5637 1.42235   1
   6   2   2 75.2559 3.46287   1
   8  -3  -2 59.2742 3.12627   2
   8  -3  -2 237.426 6.55678   1
  -8   3   2 64.9898 2.92721   2
  -8   3   2 64.7355 2.98358   2
  -8   3   2 241.458 6.91424   1
  -8   3   2 229.245 6.86415   1
   7  -3  -2 24.2856 3.51589   2
   7  -3  -2 106.042 3.92372   1
  -7   3   2 32.5260 2.55986   2
  -7   3   2 28.2764 2.05138   2
  -7   3   2 100.766 4.43201   1
  -7   3   2 97.6618 3.70983   1
  -7   3   2 105.994 3.94480   1
   6   0  -3 95.2888 4.01620  -2
   6  -3  -2 95.2888 4.01620   1
  -6   0   3 87.4366 5.28486  -2
  -6   3   2 87.4366 5.28486   1
  -6   0   3 96.9614 3.95715  -2
  -6   3   2 96.9614 3.95715   1
  -6   3   2 28.3615 3.03804   2
   5  -3  -2 128.083 3.88471   1
   5  -3  -2 37.0421 1.74438   2
  -5   3   2 40.1165 2.79966   2
  -5   3   2 39.7827 3.01413   2
  -5   3   2 39.5808 1.93526   2
  -5   3   2 119.098 5.15457   1
  -5   3   2 125.523 3.95677   1
  -5   3   2 120.816 3.80433   1
   4  -3  -2 80.2925 2.78002   1
   4  -3  -2 80.5913 2.88017   1
   4  -3  -2 23.2334 1.34208   2
  -4   3   2 23.4444 1.94551   2
  -4   3   2 26.3997 1.54753   2
  -4   3   2 82.8332 2.79231   1
  -4   3   2 85.8136 3.02464   1
   3  -3  -2 168.505 4.04128   1
   3  -3  -2 158.858 4.65379   1
  -3   3   2 171.600 4.63937   1
  -3   3   2 162.259 4.55681   1
  -3   3   2 51.3136 1.76640   2
  -3   3   2 46.0573 1.93246   2
   2  -3  -2 420.361 10.4772   1
   2  -3  -2 112.789 3.71895   2
  -2   3   2 119.105 3.16717   2
  -2   3   2 119.522 2.99226   2
  -2   3   2 121.424 3.42272   2
  -2   3   2 398.905 10.0527   1
  -2   3   2 401.126 10.2238   1
   1  -3  -2 6.34479 1.19061   2
   1  -3  -2 5.33865 1.06515   2
   1  -3  -2 19.9532 1.08370   1
   1  -3  -2 20.9537 1.24007   1
  -1   3   2 16.8374 1.87640   1
  -1   3   2 6.36327 0.81735   2
   0   3   2 38.2686 1.59358  -2
   0  -3  -2 38.2686 1.59358   1
   0  -3  -2 34.3955 1.72764  -2
   0   3   2 34.3955 1.72764   1
  -1  -3  -2 2.65823 1.02619   2
  -1  -3  -2 4.73660 1.33252   2
  -1  -3  -2 4.33209 1.34609   2
  -1  -3  -2 9.97525 1.33429   1
   1   3   2 2.58348 0.92204   2
   1   3   2 9.18042 1.39089   1
   1   3   2 9.36746 1.30706   1
  -2  -3  -2 40.8179 2.67759   1
  -2  -3  -2 12.0228 1.95276   2
  -2  -3  -2 13.2346 1.97602   2
   2   3   2 13.6217 2.28838   2
   2   3   2 40.4562 2.06814   1
   2   3   2 42.7459 1.88754   1
  -3  -3  -2 168.998 5.28628   2
  -3  -3  -2 163.995 5.68418   2
  -3  -3  -2 171.065 5.15152   2
  -3  -3  -2 534.546 13.8346   1
   3   3   2 553.918 13.8955   1
   3   3   2 523.176 12.9113   1
  -4  -3  -2 3.89768 1.93421   2
  -4  -3  -2 3.01368 1.26040   2
  -4  -3  -2 1.85191 1.45668   2
   4   3   2 7.74135 1.98970   1
   4   3   2 9.91241 2.03544   1
  -5  -3  -2 226.436 6.54747   1
  -5  -3  -2 62.4740 4.08050   2
  -5  -3  -2 66.9090 3.27748   2
  -5  -3  -2 67.6283 3.25562   2
   5   3   2 223.940 6.49091   1
  -6  -3  -2 109.062 4.23483   1
  -6  -3  -2 37.5763 2.63533   2
   6   3   2 122.664 3.96586   1
   8  -4  -2 2.09110 2.02694   1
  -8   4   2 -1.6033 1.36890   2
  -8   4   2 -0.2295 1.25032   2
  -8   4   2 1.13449 1.28775   1
   7  -4  -2 54.3269 3.39792   1
   7  -4  -2 12.9826 2.45418   2
  -7   4   2 51.0463 3.55329   1
  -7   4   2 56.0900 2.65199   1
  -7   4   2 56.1697 3.48312   1
  -7   4   2 9.59581 2.14823   2
  -6  -1   3 259.778 8.13062  -2
  -6   4   2 259.778 8.13062   1
   5  -4  -2 4.76709 1.35244   2
   5  -4  -2 16.2888 2.23795   1
  -5   4   2 18.2373 3.10214   1
  -5   4   2 16.2550 1.59755   1
  -5   4   2 13.5949 3.72703   1
  -5   4   2 13.9510 2.23771   1
  -5   4   2 3.34215 1.43885   2
  -5   4   2 5.92511 1.49294   2
   4  -4  -2 163.964 4.77582   1
  -4   4   2 47.6931 2.14823   2
  -4   4   2 45.3348 3.02518   2
  -4   4   2 43.9279 3.19177   2
  -4   4   2 160.587 5.58169   1
  -4   4   2 154.741 5.84140   1
  -4   4   2 155.528 4.82986   1
  -4   4   2 160.515 4.69586   1
   3  -4  -2 105.192 3.42803   2
  -3   4   2 109.064 3.03393   2
  -3   4   2 95.5714 3.59549   2
  -3   4   2 351.185 9.12742   1
  -3   4   2 358.510 9.21162   1
   2  -4  -2 117.092 3.63774   1
   2  -4  -2 35.1272 1.77367   2
  -2   4   2 35.0343 1.95494   2
  -2   4   2 37.1995 1.55303   2
  -2   4   2 35.6116 1.68635   2
  -2   4   2 114.136 3.75510   1
  -2   4   2 110.631 3.99824   1
  -2   4   2 116.531 3.68095   1
   1  -4  -2 115.852 3.47001   2
   1  -4  -2 373.731 9.51892   1
  -1   4   2 105.363 3.43164   2
  -1   4   2 115.957 3.56344   2
  -1   4   2 110.743 3.07677   2
  -1   4   2 339.256 9.41970   1
  -1   4   2 374.350 9.45618   1
   0   4   2 1294.66 32.5175  -2
   0  -4  -2 1294.66 32.5175   1
   0  -4  -2 1324.95 32.1770  -2
   0   4   2 1324.95 32.1770   1
  -1  -4  -2 707.463 18.2487   1
  -1  -4  -2 714.034 17.7733   1
  -1  -4  -2 231.554 6.25617   2
  -1  -4  -2 218.476 7.30688   2
   1   4   2 217.791 6.68271   2
   1   4   2 227.112 7.12147   2
   1   4   2 730.173 17.8964   1
   1   4   2 684.544 16.5371   1
  -2  -4  -2 182.837 5.46953   2
  -2  -4  -2 192.083 6.23415   2
  -2  -4  -2 183.990 5.71185   2
  -2  -4  -2 604.892 15.2679   1
   2   4   2 587.747 14.3558   1
   2   4   2 616.246 15.5589   1
  -3  -4  -2 -0.4041 1.30624   2
  -3  -4  -2 1.52097 1.73348   2
  -3  -4  -2 3.10869 2.48558   2
  -3  -4  -2 2.72317 1.68669   1
   3   4   2 1.62543 1.35692   1
   3   4   2 -0.5098 1.57187   1
  -4  -4  -2 102.110 4.41219   1
  -4  -4  -2 113.101 4.47546   1
  -4  -4  -2 33.9675 3.03745   2
  -4  -4  -2 36.1683 2.71118   2
   4   4   2 113.711 4.33592   1
   4   4   2 111.415 4.21628   1
  -5  -4  -2 -1.1081 2.24428   2
  -5  -4  -2 0.14964 1.10435   2
  -5  -4  -2 0.42183 1.80417   1
   5   4   2 0.05346 1.17316   2
   5   4   2 0.14957 2.10795   1
   5   4   2 -3.1294 2.75151   1
  -8   5   2 14.7902 1.68437   2
  -8   5   2 13.2143 2.80296   2
  -8   5   2 45.3173 2.45164   1
   7  -5  -2 6.66815 1.84815   2
   7  -5  -2 53.0504 3.98930   1
  -7   5   2 12.1916 1.95590   2
  -7   5   2 11.7689 2.19820   2
   6  -5  -2 1.42479 1.20271   2
   6   2  -3 21.9544 4.78852  -2
   6  -5  -2 21.9544 4.78852   1
  -6  -2   3 18.6213 4.79018  -2
  -6   5   2 18.6213 4.79018   1
  -6   5   2 1.78284 1.29991   2
   5  -5  -2 0.09305 2.09822   1
  -5   5   2 2.34153 1.72279   1
  -5   5   2 1.60380 1.00082   1
  -5   5   2 -0.3331 1.61419   1
  -5   5   2 0.99001 1.23685   2
   4  -5  -2 -1.3123 1.65353   2
   4  -5  -2 1.06078 0.90708   2
  -4   5   2 8.27461 2.48757   1
  -4   5   2 6.97292 1.64437   1
  -4   5   2 1.79367 1.37950   2
  -4   5   2 2.58756 1.27038   2
   3  -5  -2 14.3757 1.70734   2
  -3   5   2 13.3255 2.46291   2
  -3   5   2 13.6920 1.54678   2
  -3   5   2 42.5160 2.37811   1
  -3   5   2 43.6946 2.93965   1
   2  -5  -2 135.254 4.10379   2
  -2   5   2 448.452 11.4409   1
  -2   5   2 429.371 12.3391   1
  -2   5   2 131.794 3.77363   2
  -2   5   2 126.684 4.46593   2
   1  -5  -2 13.3133 1.45181   2
   1  -5  -2 43.4883 3.25867   1
  -1   5   2 43.7323 3.56197   1
  -1   5   2 46.1925 2.21726   1
  -1   5   2 12.6011 2.41938   2
   0   5   2 96.9410 4.09266  -2
   0  -5  -2 96.9410 4.09266   1
   0  -5  -2 97.0873 3.29831  -2
   0   5   2 97.0873 3.29831   1
   0  -5  -2 85.5628 4.69556  -2
   0   5   2 85.5628 4.69556   1
  -1  -5  -2 22.9226 2.75249   2
  -1  -5  -2 22.8900 1.88777   2
   1   5   2 79.9677 3.09776   1
  -2  -5  -2 22.5708 2.56213   1
  -2  -5  -2 4.26790 1.35559   2
  -2  -5  -2 4.58199 1.49670   2
   2   5   2 8.24409 2.60281   2
   2   5   2 22.8870 1.98622   1
  -3  -5  -2 61.7888 3.18277   1
  -3  -5  -2 21.5035 2.32175   2
   3   5   2 22.2411 2.50364   2
   3   5   2 60.6583 2.90743   1
  -4  -5  -2 55.3750 3.35686   1
  -4  -5  -2 17.5721 1.97890   2
   4   5   2 48.4441 3.34250   1
   4   5   2 19.7277 2.39832   2
  -5  -5  -2 8.82313 1.52645   2
   5   5   2 12.7685 1.60192   2
  -8   6   2 1.93008 1.08356   2
   7  -6  -2 40.0305 3.75214   1
   7  -6  -2 7.62926 2.43950   2
  -7   6   2 6.39060 2.18876   2
  -7   6   2 10.0055 1.75085   2
  -7   6   2 47.7234 2.66604   1
   6  -6  -2 53.8610 2.52400   2
  -6   6   2 211.388 6.25097   1
  -6   6   2 58.9096 3.21162   2
  -6   6   2 53.9071 2.57768   2
   5  -6  -2 2.48947 1.18538   2
  -5   6   2 5.97322 1.60314   1
  -5   6   2 11.2609 2.67019   1
  -5   6   2 0.34236 1.15915   2
  -5   6   2 -0.2209 1.73252   2
   4  -6  -2 41.9325 2.17500   2
   4  -6  -2 38.8972 2.80387   2
  -4   6   2 141.426 4.73694   1
  -4   6   2 144.925 5.08169   1
  -4   6   2 46.7896 2.56643   2
  -4   6   2 40.7728 3.01956   2
   3  -6  -2 18.0349 1.80636   2
   3  -6  -2 17.0380 1.85212   2
   3  -6  -2 66.2426 3.45467   1
  -3   6   2 17.0706 2.20229   2
  -3   6   2 64.7772 3.19331   1
   2  -6  -2 9.90108 2.62593   1
   2  -6  -2 5.04956 1.44174   2
   2  -6  -2 1.93381 1.49823   2
  -2   6   2 7.18821 2.01893   1
  -2   6   2 4.52314 1.25885   2
   1  -6  -2 511.185 13.3821   1
   1  -6  -2 158.105 4.85810   2
  -1   6   2 155.163 5.08241   2
  -1   6   2 512.101 13.3517   1
   0   6   2 269.170 7.82718  -2
   0  -6  -2 269.170 7.82718   1
   0  -6  -2 270.697 8.62353  -2
   0   6   2 270.697 8.62353   1
   0  -6  -2 284.104 7.74774  -2
   0   6   2 284.104 7.74774   1
  -1  -6  -2 17.5189 1.96565   2
  -1  -6  -2 23.5076 2.79569   2
  -1  -6  -2 64.5083 3.11959   1
   1   6   2 58.1677 2.83669   1
   1   6   2 19.7564 2.56489   2
  -2  -6  -2 20.1229 2.39942   2
  -2  -6  -2 23.9215 2.15413   2
  -2  -6  -2 68.1887 3.09056   1
   2   6   2 67.3521 3.22453   1
   2   6   2 19.3457 2.25639   2
  -3  -6  -2 29.1139 2.55955   1
  -3  -6  -2 12.4694 1.85119   2
   3   6   2 32.0750 2.43274   1
   4   6   2 -0.3087 0.98229   2
  -7   7   2 8.11918 1.61582   2
   6  -7  -2 1.17309 1.49093   2
   6   4  -3 9.71824 3.96413  -2
   6  -7  -2 9.71824 3.96413   1
  -6   7   2 14.1152 2.94820   1
  -6  -4   3 16.2159 2.97380  -2
  -6   7   2 16.2159 2.97380   1
  -6   7   2 -0.2834 1.08362   2
   5  -7  -2 10.5152 1.89853   2
   5  -7  -2 24.0354 2.77141   1
  -5   7   2 23.1920 2.23944   1
  -5   7   2 33.5367 4.27824   1
   4  -7  -2 -0.7492 1.36343   2
   4  -7  -2 1.57722 1.51960   2
   4  -7  -2 2.96346 1.44450   1
  -4   7   2 -0.5001 1.14048   2
  -4   7   2 -1.1560 1.11246   1
   3  -7  -2 282.470 8.16076   1
   3  -7  -2 82.0547 3.30704   2
   3  -7  -2 83.2384 3.27037   2
  -3   7   2 291.365 8.75108   1
  -3   7   2 81.2271 3.27619   2
   2  -7  -2 47.9277 2.92911   1
   2  -7  -2 15.8089 1.77881   2
  -2   7   2 13.9710 2.00469   2
  -2   7   2 50.0673 2.82544   1
   1  -7  -2 1.57432 1.02797   2
   1  -7  -2 3.42612 1.05973   1
  -1   7   2 6.48068 1.90482   1
  -1   7   2 3.89565 1.57809   1
  -1   7   2 0.35709 1.08302   2
   0   7   2 4.21633 1.19680  -2
   0  -7  -2 4.21633 1.19680   1
   0  -7  -2 5.59321 1.64260  -2
   0   7   2 5.59321 1.64260   1
  -1  -7  -2 0.00325 1.21310   1
  -1  -7  -2 0.73340 1.43262   2
   1   7   2 -0.1112 1.19670   1
   1   7   2 0.60740 1.10437   2
  -2  -7  -2 18.3635 2.18755   2
  -2  -7  -2 58.7486 2.60341   1
   2   7   2 18.7889 1.75436   2
   2   7   2 57.7476 2.66764   1
  -3  -7  -2 35.9012 1.93672   2
   3   7   2 38.4553 1.81496   2
   6  -8  -2 37.4498 3.11651   1
  -6   8   2 39.9836 2.27312   1
   5  -8  -2 8.03963 2.22195   1
  -5   8   2 2.60263 0.94581   2
   4  -8  -2 6.52978 1.91624   2
   4  -8  -2 4.49101 2.43710   2
   4  -8  -2 35.7103 2.54135   1
  -4   8   2 10.5938 1.56806   2
  -4   8   2 35.2646 2.41845   1
   3  -8  -2 36.8710 2.62549   1
  -3   8   2 9.16768 1.71702   2
  -3   8   2 39.5900 2.46730   1
   2  -8  -2 31.4220 1.90236   2
   2  -8  -2 85.5322 3.46407   1
  -2   8   2 87.0410 3.97367   1
  -2   8   2 86.7161 3.62012   1
  -2   8   2 24.7678 2.04129   2
   1  -8  -2 6.05693 1.57417   2
   1  -8  -2 10.7246 1.88515   1
  -1   8   2 15.8483 2.85739   1
   0   8   2 55.0229 2.42316  -2
   0  -8  -2 55.0229 2.42316   1
   0  -8  -2 53.7713 2.49186  -2
   0   8   2 53.7713 2.49186   1
  -1  -8  -2 195.121 5.29604   1
   1   8   2 185.821 5.51393   1
   1   8   2 56.8728 2.20994   2
   3  -9  -2 9.74214 1.52138   1
  -3   9   2 9.87037 1.59588   1
  -3   9   2 0.07115 0.77533   2
   2  -9  -2 102.438 3.09230   1
  -2   9   2 91.3411 4.03824   1
  -2   9   2 35.4555 1.79663   2
  -1   9  -3 0.85490 0.89328   2
  -2   9  -3 18.4650 1.50813   2
  -2   9  -3 60.4279 2.82501   1
  -3   9  -3 37.6709 2.05543   1
  -3   9  -3 7.18258 1.41862   2
   2   8  -3 69.0146 3.08363   1
   2   8  -3 24.5457 2.09732   2
  -2  -8   3 75.7063 2.62183   1
  -2  -8   3 16.0666 2.55396   2
   1   8  -3 54.7696 2.50320   1
   1   8  -3 18.5998 1.90064   2
  -1  -8   3 55.5994 2.42011   1
  -1  -8   3 17.1308 1.98155   2
   0  -8   3 8.65916 1.89531  -2
   0   8  -3 8.65916 1.89531   1
   0   8  -3 8.49494 1.91145  -2
   0  -8   3 8.49494 1.91145   1
  -1   8  -3 0.86336 1.03762   2
  -1   8  -3 4.23204 2.02892   2
  -1   8  -3 1.29008 1.93559   2
  -1   8  -3 8.37520 1.83242   1
  -1   8  -3 3.84584 1.69396   1
   1  -8   3 6.53006 2.17815   1
   1  -8   3 -0.6546 1.25530   2
  -2   8  -3 45.5705 2.38538   2
  -2   8  -3 45.4270 2.45910   2
  -2   8  -3 146.052 4.63186   1
  -2   8  -3 141.010 4.74327   1
   2  -8   3 45.7410 2.50890   2
   2  -8   3 136.776 4.79474   1
   2  -8   3 131.503 5.17447   1
  -3   8  -3 9.83473 1.93619   2
  -3   8  -3 8.46404 1.56690   2
  -3   8  -3 6.93993 1.72300   2
  -3   8  -3 34.6688 2.34398   1
  -4   8  -3 25.3495 1.94946   1
  -4   8  -3 6.92231 1.51449   2
   4  -8   3 31.0013 4.04808   1
  -5   8  -3 10.7935 1.50112   2
   3   7  -3 83.3057 3.41129   1
   3   7  -3 21.7662 1.99446   2
  -3  -7   3 85.2635 3.05508   1
   2   7  -3 50.6739 2.55970   1
   2   7  -3 12.6874 1.98788   2
  -2  -7   3 19.5090 2.40681   2
  -2  -7   3 13.8768 2.11767   2
  -2  -7   3 51.8425 2.56913   1
  -2  -7   3 48.4067 3.46577   1
   1   7  -3 5.67769 2.39171   2
   1   7  -3 6.73518 1.81332   2
   1   7  -3 12.3985 1.82881   1
  -1  -7   3 11.2460 2.16183   1
  -1  -7   3 13.4636 2.51447   1
  -1  -7   3 9.55503 1.98715   1
  -1  -7   3 5.23255 1.75899   2
   0  -7   3 85.8755 4.51004  -2
   0   7  -3 85.8755 4.51004   1
   0   7  -3 88.7307 3.40608  -2
   0  -7   3 88.7307 3.40608   1
   0   7  -3 83.3164 3.33487  -2
   0  -7   3 83.3164 3.33487   1
   0   7  -3 87.9646 3.87761  -2
   0  -7   3 87.9646 3.87761   1
   0   7  -3 78.7819 3.51948  -2
   0  -7   3 78.7819 3.51948   1
  -1   7  -3 -0.3518 1.49535   2
  -1   7  -3 -0.4014 1.20730   2
  -1   7  -3 0.02193 1.15437   2
  -1   7  -3 1.52590 1.46608   2
  -1   7  -3 2.21403 1.44025   1
   1  -7   3 1.53276 1.45550   1
   1  -7   3 -0.2891 2.43643   1
   1  -7   3 0.87106 1.47471   1
   1  -7   3 -0.3032 1.99896   1
   1  -7   3 1.03069 1.12569   2
  -2   7  -3 1.15212 1.23872   2
  -2   7  -3 -0.3810 1.14669   2
  -2   7  -3 -1.3070 1.39841   2
  -2   7  -3 1.17197 1.26137   2
   2  -7   3 1.97920 1.29176   2
   2  -7   3 4.71874 1.84675   1
   2  -7   3 5.36634 2.57512   1
   2  -7   3 4.93729 1.74354   1
  -3   7  -3 115.869 3.74868   2
  -3   7  -3 117.741 3.66357   2
  -3   7  -3 116.506 3.91362   2
  -3   7  -3 401.802 11.4638   1
   3  -7   3 108.551 4.10644   2
   3  -7   3 397.480 10.1286   1
  -4   7  -3 7.76780 1.67182   2
  -4   7  -3 8.72481 1.77918   2
  -4   7  -3 34.6187 2.31544   1
   4  -7   3 32.1361 2.62384   1
  -5   7  -3 20.0151 1.98390   1
  -5   7  -3 1.81667 1.07133   2
   5  -7   3 14.9413 2.40966   1
  -6   7  -3 5.19993 1.49326   2
  -5  -6   3 0.76243 0.82146   2
   4   6  -3 0.09724 1.25080   2
   4   6  -3 10.4330 3.37858   1
   4   6  -3 3.71159 2.15833   1
  -4  -6   3 0.61084 0.97491   2
   3   6  -3 1.82673 1.31956   1
  -3  -6   3 2.02780 1.13987   1
  -3  -6   3 2.57643 1.69844   1
  -3  -6   3 0.21636 1.15190   2
   2   6  -3 41.4703 2.40809   1
   2   6  -3 13.5122 2.78330   2
   2   6  -3 9.86957 2.26612   2
  -2  -6   3 12.1614 2.27698   2
  -2  -6   3 11.8988 2.03084   2
  -2  -6   3 43.1735 2.53274   1
  -2  -6   3 44.3906 2.57236   1
   1   6  -3 102.005 3.58535   2
   1   6  -3 101.371 3.99984   2
   1   6  -3 97.7315 3.78147   2
  -1  -6   3 324.323 8.87494   1
  -1  -6   3 326.190 8.56933   1
  -1  -6   3 329.561 7.89926   1
  -1  -6   3 99.6405 4.42431   2
   0  -6   3 127.354 5.55741  -2
   0   6  -3 127.354 5.55741   1
   0   6  -3 124.745 4.38788  -2
   0  -6   3 124.745 4.38788   1
   0   6  -3 120.646 4.10547  -2
   0  -6   3 120.646 4.10547   1
   0   6  -3 123.705 3.91506  -2
   0  -6   3 123.705 3.91506   1
   0   6  -3 125.860 3.81838  -2
   0  -6   3 125.860 3.81838   1
  -1   6  -3 45.5334 2.18099   2
  -1   6  -3 40.3113 2.69272   2
  -1   6  -3 40.6615 2.33049   2
  -1   6  -3 42.9442 2.12877   2
   1  -6   3 136.058 4.35811   1
   1  -6   3 137.706 4.54259   1
   1  -6   3 137.286 4.95008   1
   1  -6   3 137.314 4.12354   1
  -2   6  -3 6.19007 1.32883   2
  -2   6  -3 7.59568 2.14492   2
  -2   6  -3 8.08881 1.43456   2
  -2   6  -3 6.89371 1.68578   2
   2  -6   3 22.6835 2.30263   1
   2  -6   3 23.1080 2.07068   1
   2  -6   3 30.2301 3.72235   1
   2  -6   3 27.4375 2.52047   1
  -3   6  -3 13.0710 2.11329   2
  -3   6  -3 17.6486 1.62740   2
  -3   6  -3 15.1942 1.69870   2
  -3   6  -3 11.0493 1.62183   2
   3  -6   3 51.0516 3.12372   1
   3  -6   3 57.1508 2.95143   1
  -4   6  -3 163.259 5.50325   1
  -4   6  -3 43.0303 2.24558   2
  -4   6  -3 46.0007 2.28640   2
  -4   6  -3 47.0095 2.38046   2
   4  -6   3 161.941 5.02420   1
   4  -6   3 160.887 5.60287   1
   4  -6   3 162.099 5.03072   1
  -5   6  -3 1.51102 1.12719   2
  -5   6  -3 8.57690 2.89126   1
  -5   6  -3 5.20808 1.69568   1
   5  -6   3 5.63629 1.70324   1
   5  -6   3 6.70169 2.71442   1
  -6  -3   8 28.6791 3.63642  -2
  -6   6  -3 28.6791 3.63642   1
  -6   6  -3 23.5982 2.28844   1
   6  -6   3 20.3726 2.22053   1
   6  -6   3 2.23608 2.52142   2
  -7   6  -3 2.27491 0.91310   2
  -6  -5   3 12.0405 1.50834   2
  -6  -5   3 33.1100 2.10056   1
   5   5  -3 11.7039 2.51669   2
   5   5  -3 27.6042 2.51350   1
  -5  -5   3 9.54319 1.97765   2
  -5  -5   3 23.3996 2.09985   1
   4   5  -3 0.45489 1.44337   2
   4   5  -3 -0.2556 1.73478   1
   4   5  -3 -1.7527 1.81621   1
  -4  -5   3 -1.0867 1.04751   2
   3   5  -3 3.08869 1.34533   1
   3   5  -3 0.04288 1.53122   2
  -3  -5   3 1.55404 1.31693   2
  -3  -5   3 0.48692 1.71568   2
  -3  -5   3 2.90053 1.22618   1
  -3  -5   3 5.13105 1.33939   1
   2   5  -3 33.8026 2.36930   2
  -2  -5   3 34.9999 3.32659   2
  -2  -5   3 106.659 3.56054   1
  -2  -5   3 107.088 3.95082   1
  -2  -5   3 105.733 3.50509   1
  -2  -5   3 104.215 3.59455   1
   1   5  -3 66.5290 2.72094   2
   1   5  -3 67.6835 2.73969   2
   1   5  -3 65.3035 3.72843   2
   1   5  -3 66.2740 2.77518   2
  -1  -5   3 205.584 6.19933   1
  -1  -5   3 208.463 5.69494   1
  -1  -5   3 207.180 5.31636   1
   0   5  -3 18.5737 1.69682  -2
   0  -5   3 18.5737 1.69682   1
   0   5  -3 17.4419 2.81063  -2
   0  -5   3 17.4419 2.81063   1
   0   5  -3 16.8843 1.61646  -2
   0  -5   3 16.8843 1.61646   1
   0   5  -3 18.0822 1.66263  -2
   0  -5   3 18.0822 1.66263   1
   0   5  -3 17.7948 1.69234  -2
   0  -5   3 17.7948 1.69234   1
  -1   5  -3 38.0568 2.10542   2
  -1   5  -3 39.0817 1.82435   2
  -1   5  -3 42.0150 2.91968   2
  -1   5  -3 39.8944 1.96789   2
  -1   5  -3 39.3658 1.84320   2
   1  -5   3 134.008 4.25072   1
   1  -5   3 133.348 3.97266   1
   1  -5   3 129.021 3.94672   1
   1  -5   3 125.709 5.29392   1
   1  -5   3 129.527 3.71100   1
  -2   5  -3 47.7400 2.01305   2
  -2   5  -3 48.3749 2.89616   2
  -2   5  -3 47.3778 2.11115   2
  -2   5  -3 46.5989 2.40847   2
  -2   5  -3 48.0943 2.11850   2
   2  -5   3 159.054 4.69089   1
   2  -5   3 159.799 4.40772   1
   2  -5   3 154.308 5.78220   1
   2  -5   3 166.049 4.74980   1
   2  -5   3 164.058 5.00943   1
  -3   5  -3 39.5600 2.62650   2
  -3   5  -3 39.1075 1.98188   2
  -3   5  -3 38.3251 1.87422   2
  -3   5  -3 41.3721 2.09187   2
  -3   5  -3 136.675 4.38298   1
   3  -5   3 133.613 4.34623   1
   3  -5   3 136.641 4.65096   1
   3  -5   3 133.754 4.06836   1
   3  -5   3 134.074 4.19347   1
  -4   5  -3 50.7581 2.34746   2
  -4   5  -3 53.8803 2.50627   2
  -4   5  -3 58.3182 2.64586   2
  -4   5  -3 55.1246 2.25398   2
  -4   5  -3 205.995 6.05570   1
   4  -5   3 213.953 5.83669   1
   4  -5   3 204.180 5.60863   1
   4  -5   3 200.421 6.02124   1
  -5   5  -3 1.16841 1.55676   2
  -5   5  -3 2.25366 1.40384   2
  -5   5  -3 7.49965 1.87448   1
   5  -5   3 5.65482 1.42891   1
   5  -5   3 13.2583 2.64454   1
   5  -5   3 9.45158 2.52533   1
  -6  -2   8 59.5854 5.18980  -2
  -6   5  -3 59.5854 5.18980   1
  -6   5  -3 3.25148 1.22217   1
   6  -5   3 -0.0673 2.81939   2
   6   2  -8 61.9859 5.70789  -2
   6  -5   3 61.9859 5.70789   1
   6   2  -8 66.5875 4.47255  -2
   6  -5   3 66.5875 4.47255   1
  -7   5  -3 0.73173 1.17444   1
   7  -5   3 1.85507 1.31292   1
   6   4  -3 21.9366 2.40017   1
  -6  -4   3 25.8154 4.35299   2
  -6  -4   3 17.4357 2.12914   1
   5   4  -3 70.0954 3.37436   2
  -5  -4   3 63.1701 3.08353   2
  -5  -4   3 65.5134 3.50697   2
  -5  -4   3 206.688 6.05193   1
   4   4  -3 1.87939 1.58955   2
   4   4  -3 2.35566 1.85040   2
   4   4  -3 7.93310 2.49166   1
  -4  -4   3 2.65122 1.37890   2
  -4  -4   3 2.42684 1.67571   2
  -4  -4   3 5.91338 1.64449   1
  -4  -4   3 5.73893 1.37992   1
   3   4  -3 0.49724 1.39072   2
   3   4  -3 -0.1183 1.70869   2
   3   4  -3 0.82159 1.12841   1
  -3  -4   3 0.31797 1.67165   2
  -3  -4   3 1.55834 1.72024   2
  -3  -4   3 0.69107 0.97640   1
  -3  -4   3 -1.0534 1.21785   1
  -3  -4   3 -0.1088 1.01630   1
   2   4  -3 102.543 3.27011   2
   2   4  -3 95.2479 4.73731   2
   2   4  -3 100.862 3.25904   2
   2   4  -3 100.017 3.24992   2
  -2  -4   3 324.198 8.10984   1
  -2  -4   3 310.073 8.61900   1
  -2  -4   3 320.253 7.98510   1
  -2  -4   3 325.968 7.54505   1
   1   4  -3 70.4951 2.39853   2
   1   4  -3 69.9331 2.47431   2
   1   4  -3 74.8763 2.85937   2
   1   4  -3 71.7560 2.57174   2
  -1  -4   3 220.521 5.43261   1
  -1  -4   3 226.258 5.78257   1
   0   4  -3 11.3632 1.14215  -2
   0  -4   3 11.3632 1.14215   1
   0   4  -3 13.5483 1.44603  -2
   0  -4   3 13.5483 1.44603   1
   0   4  -3 11.4174 1.32084  -2
   0  -4   3 11.4174 1.32084   1
   0   4  -3 13.9321 1.31876  -2
   0  -4   3 13.9321 1.31876   1
  -1   4  -3 15.1237 1.26238   2
  -1   4  -3 16.1153 1.30623   2
  -1   4  -3 16.1898 1.34777   2
  -1   4  -3 17.1704 1.48953   2
   1  -4   3 57.9348 2.16669   1
   1  -4   3 56.8679 2.37084   1
   1  -4   3 59.4516 2.14963   1
   1  -4   3 56.8064 2.21883   1
  -2   4  -3 80.8111 2.62305   2
  -2   4  -3 79.4960 2.51922   2
  -2   4  -3 79.7770 2.62353   2
  -2   4  -3 78.5294 3.00773   2
  -2   4  -3 255.601 7.13908   1
   2  -4   3 269.739 7.34976   1
   2  -4   3 277.434 6.80216   1
  -3   4  -3 25.0098 1.75184   1
  -3   4  -3 7.79883 1.27109   2
  -3   4  -3 8.09199 2.39921   2
  -3   4  -3 8.49100 1.33922   2
  -3   4  -3 11.3423 2.32573   2
  -3   4  -3 7.33085 1.27198   2
   3  -4   3 23.5850 1.72945   1
   3  -4   3 20.3047 2.63777   1
   3  -4   3 23.7147 3.44471   1
   3  -4   3 26.0257 1.78395   1
  -4   4  -3 1.45146 1.17744   2
  -4   4  -3 4.18253 1.75700   2
  -4   4  -3 2.55604 1.08569   2
  -4   4  -3 3.93245 1.32740   2
  -4   4  -3 2.13537 1.10817   2
  -4   4  -3 10.6307 1.57062   1
   4  -4   3 11.9453 3.25969   1
   4  -4   3 12.1283 1.51455   1
   4  -4   3 6.79917 2.17848   1
   4  -4   3 11.6132 1.73120   1
   4  -4   3 9.97630 1.85370   1
  -5   4  -3 38.9949 3.02269   2
  -5   4  -3 39.3686 2.47611   2
   5  -4   3 153.295 4.45252   1
   5  -4   3 151.433 4.90918   1
   5  -4   3 144.892 4.61655   1
  -6   4  -3 -0.4093 1.11112   1
   6   1  -8 8.64279 3.74086  -2
   6  -4   3 8.64279 3.74086   1
   6   1  -8 3.88086 2.94047  -2
   6  -4   3 3.88086 2.94047   1
  -7   4  -3 48.5658 2.60700   1
  -7   4  -3 13.4888 3.67726   2
   7  -4   3 51.8075 2.56028   1
   7  -4   3 44.2887 2.96565   1
   7  -4   3 50.0077 4.87835   1
  -7  -3   3 31.0558 2.99791   2
  -7  -3   3 68.3544 2.98899   1
   6   3  -3 16.8306 2.19541   1
  -6  -3   3 16.5317 2.05106   1
  -6  -3   3 15.7455 3.33629   1
   5   3  -3 43.6235 2.38484   1
   5   3  -3 9.56516 2.79023   2
  -5  -3   3 39.7335 2.59567   1
  -5  -3   3 43.3610 2.93939   1
  -5  -3   3 12.7636 2.04143   2
  -5  -3   3 15.7742 2.50247   2
   4   3  -3 53.3722 3.41830   1
   4   3  -3 22.2437 2.01504   2
  -4  -3   3 20.8008 2.90397   2
  -4  -3   3 17.6796 1.75787   2
  -4  -3   3 56.8712 2.98833   1
  -4  -3   3 58.9180 2.37493   1
  -4  -3   3 56.0533 2.18091   1
  -4  -3   3 57.1058 2.90449   1
   3   3  -3 6.67824 1.82852   2
   3   3  -3 5.16977 1.44680   2
   3   3  -3 6.32277 1.94123   2
  -3  -3   3 4.65093 1.20749   2
  -3  -3   3 12.1628 2.34808   1
  -3  -3   3 11.4187 1.34957   1
  -3  -3   3 13.9533 1.23446   1
  -3  -3   3 12.9278 1.24994   1
   2   3  -3 8.85368 1.63676   2
   2   3  -3 8.83951 1.55843   2
   2   3  -3 9.10245 1.26830   2
   2   3  -3 9.79550 1.25763   2
  -2  -3   3 22.1427 1.35143   1
  -2  -3   3 20.9829 1.35761   1
  -2  -3   3 5.57923 1.82063   2
   1   3  -3 55.7362 2.04302   2
   1   3  -3 51.0862 2.02089   2
   1   3  -3 55.8230 1.92654   2
   1   3  -3 52.7205 2.24444   2
  -1  -3   3 168.573 4.84342   1
  -1  -3   3 169.089 4.23548   1
  -1  -3   3 173.826 4.50054   1
  -1  -3   3 172.466 4.45718   1
   0   3  -3 995.292 21.2483  -2
   0  -3   3 995.292 21.2483   1
   0   3  -3 1025.32 22.8947  -2
   0  -3   3 1025.32 22.8947   1
   0   3  -3 982.921 24.4777  -2
   0  -3   3 982.921 24.4777   1
   0   3  -3 972.962 22.2862  -2
   0  -3   3 972.962 22.2862   1
  -1   3  -3 3.46816 0.86880   2
  -1   3  -3 1.96772 0.81321   2
  -1   3  -3 4.12254 0.80201   2
  -1   3  -3 6.35241 1.48427   2
   1  -3   3 7.73839 1.12455   1
   1  -3   3 9.34568 1.54832   1
   1  -3   3 8.20770 1.16741   1
  -2   3  -3 12.2936 1.04071   1
  -2   3  -3 11.0653 1.48341   1
  -2   3  -3 5.52443 1.18743   2
  -2   3  -3 3.45068 0.91077   2
  -2   3  -3 3.51823 1.05269   2
  -2   3  -3 4.47987 1.34993   2
   2  -3   3 13.3050 1.86602   1
   2  -3   3 11.7462 1.13152   1
   2  -3   3 12.6350 1.22821   1
   2  -3   3 11.5297 1.25601   1
   2  -3   3 10.5640 1.45287   1
   2  -3   3 2.10120 1.21324   2
  -3   3  -3 49.1656 1.98636   2
  -3   3  -3 48.1932 2.00598   2
  -3   3  -3 43.8156 2.29232   2
  -3   3  -3 46.8681 1.98954   2
  -3   3  -3 159.598 4.74208   1
  -3   3  -3 158.762 4.63710   1
   3  -3   3 155.128 4.38223   1
   3  -3   3 154.447 4.41760   1
   3  -3   3 161.441 4.14865   1
   3  -3   3 157.197 4.36876   1
   3  -3   3 160.483 5.03651   1
  -4   3  -3 74.2816 2.64659   2
  -4   3  -3 76.1298 2.90850   2
  -4   3  -3 73.7156 2.72956   2
  -4   3  -3 76.3565 3.37898   2
  -4   3  -3 267.389 7.44077   1
   4  -3   3 272.076 6.96414   1
   4  -3   3 280.446 6.63078   1
   4  -3   3 263.509 7.19438   1
   4  -3   3 257.577 8.98282   1
   4  -3   3 281.257 7.13112   1
  -5   3  -3 37.4238 2.33912   2
  -5   3  -3 35.3334 2.50525   2
  -5   3  -3 125.121 4.14149   1
   5  -3   3 127.262 3.78274   1
   5  -3   3 120.602 4.13385   1
   5  -3   3 125.221 3.97345   1
  -6   3  -3 0.87399 1.10228   1
   6   0  -8 2.25492 2.60990  -2
   6  -3   3 2.25492 2.60990   1
   6   0  -8 2.75944 2.75297  -2
   6  -3   3 2.75944 2.75297   1
  -7   3  -3 16.8327 2.74169   2
  -7   3  -3 21.1056 2.22766   2
  -7   3  -3 61.0726 2.81484   1
   7  -3   3 62.5470 2.88046   1
   7  -3   3 56.3128 3.84855   1
   7   2  -3 4.10335 1.78154   1
  -7  -2   3 0.77941 1.24055   2
  -7  -2   3 1.64394 1.49588   1
  -7  -2   3 2.02445 1.52698   1
   6   2  -3 50.5196 2.59724   1
  -6  -2   3 17.1468 2.00678   2
  -6   5   2 58.4398 3.95461  -2
  -6  -2   3 58.4398 3.95461   1
  -6  -2   3 55.7070 2.95145   1
   5   2  -3 176.136 5.15293   1
   5   2  -3 55.5826 2.66916   2
  -5  -2   3 48.5348 3.64994   2
  -5  -2   3 56.0376 2.53288   2
  -5  -2   3 182.256 5.55069   1
  -5  -2   3 178.533 5.28540   1
   4   2  -3 194.493 5.59335   2
   4   2  -3 197.058 5.18926   2
   4   2  -3 190.940 5.28463   2
  -4  -2   3 640.544 15.4172   1
  -4  -2   3 624.460 13.8812   1
  -4  -2   3 638.709 15.7349   1
  -4  -2   3 607.791 16.3971   1
  -4  -2   3 641.778 14.6128   1
  -4  -2   3 185.015 6.45345   2
  -4  -2   3 192.114 5.50170   2
   3   2  -3 140.631 3.86097   2
   3   2  -3 134.973 3.92293   2
   3   2  -3 137.682 3.88465   2
   3   2  -3 140.106 3.73398   2
  -3  -2   3 448.295 10.7167   1
  -3  -2   3 448.758 9.94665   1
  -3  -2   3 441.548 10.9696   1
  -3  -2   3 443.857 11.3998   1
  -3  -2   3 140.897 3.96305   2
  -3  -2   3 138.286 4.07680   2
   2   2  -3 196.711 4.85941   2
   2   2  -3 205.382 5.24194   2
   2   2  -3 196.722 4.86747   2
   2   2  -3 201.062 5.05386   2
   2   2  -3 208.048 5.09291   2
   2   2  -3 645.138 15.9863   1
  -2  -2   3 642.323 13.9066   1
  -2  -2   3 628.664 15.8695   1
  -2  -2   3 644.748 14.5953   1
  -2  -2   3 648.493 14.9762   1
  -2  -2   3 213.336 5.17372   2
  -2  -2   3 185.749 5.42340   2
   1   2  -3 45.8212 1.78820   2
   1   2  -3 47.8738 1.66377   2
  -1  -2   3 139.566 3.75417   1
  -1  -2   3 146.822 3.74357   1
   0   2  -3 591.793 13.7276  -2
   0  -2   3 591.793 13.7276   1
  -1   2  -3 3.79305 0.97396   2
  -1   2  -3 3.32933 0.85471   2
  -1   2  -3 9.01597 0.59243   1
   1  -2   3 8.45483 0.65408   1
   1  -2   3 9.61447 1.10731   1
   1  -2   3 7.09179 1.19254   1
   1  -2   3 9.78549 0.72100   1
   1  -2   3 2.87264 0.63499   2
   1  -2   3 2.64812 0.52271   2
  -2   2  -3 14.4846 0.99632   1
  -2   2  -3 5.32267 1.09930   2
  -2   2  -3 5.47929 1.51699   2
  -2   2  -3 4.19884 1.08766   2
  -2   2  -3 4.67631 1.27277   2
   2  -2   3 4.08684 1.40814   2
   2  -2   3 11.8325 1.26426   1
   2  -2   3 13.3258 1.21727   1
   2  -2   3 15.3734 0.93551   1
   2  -2   3 14.4941 1.35499   1
   2  -2   3 14.1222 1.22606   1
  -3   2  -3 601.307 14.6664   1
  -3   2  -3 166.334 4.95328   2
  -3   2  -3 171.788 4.64298   2
  -3   2  -3 170.797 4.37834   2
  -3   2  -3 166.976 4.57433   2
  -3   2  -3 170.461 4.47885   2
   3  -2   3 581.008 13.4144   1
   3  -2   3 581.711 12.8770   1
   3  -2   3 592.835 13.8581   1
   3  -2   3 571.852 14.8616   1
  -4   2  -3 53.1211 2.89344   2
  -4   2  -3 52.0868 2.64411   2
  -4   2  -3 52.1083 2.37000   2
  -4   2  -3 174.996 6.08065   1
  -4   2  -3 176.887 5.15243   1
  -4   2  -3 182.574 5.24306   1
   4  -2   3 177.370 4.89444   1
   4  -2   3 172.667 5.11926   1
   4  -2   3 181.485 4.98106   1
   4  -2   3 181.307 4.86423   1
  -5   2  -3 11.6556 2.30808   2
  -5   2  -3 9.75288 1.90692   2
  -5   2  -3 9.19214 2.34538   2
  -5   2  -3 33.2721 2.28334   1
  -5   2  -3 32.8222 2.09867   1
   5  -2   3 36.4385 1.90866   1
   5  -2   3 33.4055 2.07690   1
   5  -2   3 34.1642 2.25328   1
  -6   1   8 6.06052 3.66021  -2
  -6   2  -3 6.06052 3.66021   1
  -7   2  -3 1.78580 2.59052   2
  -7   2  -3 5.77081 1.73796   2
  -7   2  -3 2.05956 1.53230   2
  -7   2  -3 3.03269 2.35369   1
   7  -2   3 6.09233 1.93864   1
   7  -2   3 9.44287 1.92655   1
   8   1  -3 24.9145 2.86452   1
  -8  -1   3 22.3140 3.01083   1
  -8  -1   3 23.1606 2.78250   1
  -8  -1   3 12.1721 1.97730   2
   7   1  -3 7.34064 2.63324   2
  -7  -1   3 4.81634 2.75204   2
  -7  -1   3 6.13579 1.86995   2
  -7  -1   3 24.3024 2.45108   1
  -6  -1   3 666.323 16.5263   1
  -6   4   2 694.723 17.5930  -2
  -6  -1   3 694.723 17.5930   1
   5   1  -3 2.89973 2.09251   2
   5   1  -3 1.59916 1.20514   2
   5   1  -3 6.16696 1.19851   1
  -5  -1   3 13.5946 2.45990   1
  -5  -1   3 8.12933 1.59403   1
  -5  -1   3 2.33910 1.26607   2
  -5  -1   3 1.78517 2.00900   2
   4   1  -3 44.7500 2.01077   2
   4   1  -3 46.4930 1.95190   2
   4   1  -3 41.4946 2.02682   2
   4   1  -3 42.8263 2.32444   2
  -4  -1   3 143.442 4.54399   1
  -4  -1   3 147.961 4.17431   1
  -4  -1   3 142.337 3.95047   1
  -4  -1   3 145.647 3.79161   1
  -4  -1   3 44.1684 2.27382   2
  -4  -1   3 45.5532 2.17925   2
  -4  -1   3 44.4502 1.97141   2
   3   1  -3 14.0007 1.86045   2
   3   1  -3 15.1049 1.21301   2
   3   1  -3 15.9157 1.42013   2
   3   1  -3 14.0823 0.98677   2
   3   1  -3 14.4136 1.16764   2
  -3  -1   3 14.9147 1.25459   2
  -3  -1   3 14.6741 1.01621   2
  -3  -1   3 14.5724 1.89897   2
  -3  -1   3 40.6336 1.76597   1
  -3  -1   3 43.3376 1.64494   1
  -3  -1   3 42.5533 1.69861   1
  -3  -1   3 38.7099 1.78183   1
   2   1  -3 27.5938 1.01452   2
   2   1  -3 24.2211 1.36152   2
   2   1  -3 27.0955 1.26194   2
   2   1  -3 28.5573 1.19725   2
   2   1  -3 90.1121 2.62184   1
  -2  -1   3 88.8594 2.69601   1
  -2  -1   3 87.5871 2.46887   1
  -2  -1   3 85.6717 2.50462   1
  -2  -1   3 28.2949 1.05965   2
   1   1  -3 258.456 5.87009   2
   1   1  -3 260.663 6.47239   2
   1   1  -3 250.026 6.15991   2
   1   1  -3 850.380 20.3209   1
  -1  -1   3 262.261 6.45268   2
  -1  -1   3 805.847 18.9117   1
   0  -1   3 460.021 9.97723  -2
   0   1  -3 460.021 9.97723   1
   0  -1   3 468.218 11.2368  -2
   0   1  -3 468.218 11.2368   1
   0   1  -3 406.468 10.3129  -2
   0  -1   3 406.468 10.3129   1
  -1   1  -3 49.1475 1.57195   1
  -1   1  -3 13.5328 1.06964   2
   1  -1   3 14.7475 0.82661   2
   1  -1   3 15.2336 0.75409   2
   1  -1   3 16.2458 0.95207   2
   1  -1   3 50.2684 1.45780   1
   1  -1   3 50.2324 1.60253   1
   1  -1   3 50.0408 1.69859   1
  -2   1  -3 5.37760 1.16982   2
  -2   1  -3 4.82932 1.16876   2
  -2   1  -3 2.54354 1.07940   2
  -2   1  -3 11.7139 0.89173   1
   2  -1   3 11.8870 1.33462   1
   2  -1   3 11.5986 1.13277   1
   2  -1   3 12.6013 1.35970   1
   2  -1   3 11.6362 0.98068   1
  -3   1  -3 -0.6722 1.04044   2
  -3   1  -3 0.60303 1.46053   2
  -3   1  -3 4.60831 1.28738   1
   3  -1   3 4.48220 1.24306   1
   3  -1   3 2.86803 0.85273   1
   3  -1   3 1.43546 1.55073   1
   3  -1   3 2.41911 0.85497   1
  -4   1  -3 178.006 5.24721   1
  -4   1  -3 176.692 6.08489   1
  -4   1  -3 56.1161 3.17891   2
  -4   1  -3 58.1668 2.39091   2
  -4   1  -3 53.9841 2.54769   2
   4  -1   3 183.275 4.91304   1
   4  -1   3 179.238 5.05052   1
   4  -1   3 182.638 4.71117   1
  -5   1  -3 304.177 8.39308   1
  -5   1  -3 307.361 8.21161   1
  -5   1  -3 88.1719 3.50805   2
  -5   1  -3 93.7612 3.62717   2
  -5   1  -3 89.9372 3.29739   2
   5  -1   3 303.031 8.09111   1
   5  -1   3 305.630 7.79406   1
   5  -1   3 302.544 7.40744   1
  -6   2   8 20.1942 3.12634  -2
  -6   1  -3 20.1942 3.12634   1
  -6   2   8 12.7861 2.11013  -2
  -6   1  -3 12.7861 2.11013   1
  -7   1  -3 17.7052 2.39169   2
  -7   1  -3 12.7114 1.77258   2
  -7   1  -3 15.3924 2.58451   2
  -7   1  -3 61.7535 3.56049   1
  -7   1  -3 60.5490 3.27605   1
   7  -1   3 63.1421 2.83051   1
   7  -1   3 58.7308 3.16551   1
   7  -1   3 60.3994 3.18195   1
   8   0  -3 19.9672 3.36724   1
  -8   0   3 6.63120 1.91337   2
  -8   0   3 11.8177 2.51067   2
  -8   0   3 1.92280 2.87133   2
  -8   0   3 17.7252 2.86417   1
  -8   0   3 14.5430 2.16186   1
   7   0  -3 2.76025 1.72281   2
   7   0  -3 13.5598 2.79976   1
  -7   0   3 5.24455 1.78793   2
  -7   0   3 11.1363 2.40185   2
  -7   0   3 10.2983 2.82511   2
  -7   0   3 19.6917 2.66653   1
  -7   0   3 17.8171 2.16331   1
   6  -3  -2 33.6997 3.05419  -2
   6   0  -3 33.6997 3.05419   1
  -6   3   2 44.3356 3.87850  -2
  -6   0   3 44.3356 3.87850   1
   5   0  -3 27.6300 1.65262   2
   5   0  -3 23.9161 2.02846   2
   5   0  -3 25.4110 1.93084   2
   5   0  -3 86.4185 2.88542   1
  -5   0   3 24.4913 1.73399   2
  -5   0   3 19.2909 3.97681   2
  -5   0   3 24.9537 1.67097   2
  -5   0   3 84.6815 2.93134   1
  -5   0   3 80.2075 4.19751   1
  -5   0   3 85.7612 3.39919   1
   4   0  -3 9.67721 1.39665   2
   4   0  -3 7.71245 1.24298   2
  -4   0   3 26.1653 1.65334   1
  -4   0   3 24.5356 1.55254   1
  -4   0   3 24.8482 1.97405   1
  -4   0   3 9.33081 1.36184   2
  -4   0   3 7.84603 1.21573   2
  -4   0   3 9.45875 1.30450   2
   3   0  -3 179.018 4.32063   2
   3   0  -3 183.149 4.54893   2
  -3   0   3 566.437 13.7752   1
  -3   0   3 586.135 13.0559   1
  -3   0   3 569.216 14.3964   1
  -3   0   3 178.021 4.76698   2
  -3   0   3 188.594 4.91844   2
  -3   0   3 177.844 4.89997   2
   2   0  -3 19.6650 0.98656   2
   2   0  -3 20.5901 0.97730   2
   2   0  -3 66.7680 2.04307   1
  -2   0   3 66.0348 1.95376   1
  -2   0   3 19.2106 0.87856   2
   1   0  -3 213.538 5.43998   2
   1   0  -3 699.844 17.2244   1
  -1   0   3 210.712 5.40943   2
   0   0   3 1280.47 31.3780  -2
   0   0  -3 1280.47 31.3780   1
   0   0  -3 1256.64 27.9990  -2
   0   0   3 1256.64 27.9990   1
  -1   0  -3 1219.89 29.9944   1
   1   0   3 1214.57 27.7274   1
   1   0   3 1230.12 30.0431   1
   1   0   3 371.342 7.95703   2
   1   0   3 349.387 9.16852   2
  -2   0  -3 12.7720 1.24306   2
  -2   0  -3 12.9935 1.35842   2
  -2   0  -3 40.8035 1.65982   1
   2   0   3 41.9101 1.63530   1
  -3   0  -3 865.872 21.9812   1
  -3   0  -3 249.873 6.53283   2
   3   0   3 849.388 21.5518   1
   3   0   3 894.003 20.2034   1
  -4   0  -3 26.8994 1.83473   2
  -4   0  -3 32.6827 5.08458   2
  -4   0  -3 22.5227 1.83230   2
  -4   0  -3 21.2635 2.95658   2
  -4   0  -3 80.2132 3.07062   1
   4   0   3 84.4145 2.73206   1
   4   0   3 82.3856 2.86081   1
  -5   0  -3 3.75014 1.44526   2
  -5   0  -3 2.89912 1.28966   2
  -5   0  -3 13.2322 2.12632   1
   5   0   3 17.1541 1.85889   1
   5   0   3 16.8650 1.73331   1
   5   0   3 14.0946 1.94484   1
  -6   0  -3 4.35063 1.84793   1
   6  -3  -8 11.6054 3.36118  -2
   6   0   3 11.6054 3.36118   1
  -7   0  -3 0.45425 1.54644   2
  -7   0  -3 0.44507 1.21087   2
  -7   0  -3 2.47770 1.76351   2
  -7   0  -3 2.14245 1.78718   1
   7   0   3 1.84013 1.96490   1
   7   0   3 0.75473 2.65426   1
   7   0   3 2.83910 1.45788   1
   8  -1  -3 -0.4959 2.39936   2
  -8   1   3 4.51835 2.08908   1
  -8   1   3 1.01375 1.39758   1
  -8   1   3 -0.8157 1.61623   2
  -8   1   3 0.24161 1.56867   2
   7  -1  -3 1.57903 1.51949   2
   7  -1  -3 6.62809 2.38660   1
   7  -1  -3 6.43020 2.11553   1
  -7   1   3 13.4181 2.99157   1
  -7   1   3 14.4062 2.39265   1
  -7   1   3 8.94815 2.06851   1
  -7   1   3 2.56237 1.23615   2
  -7   1   3 1.56963 1.62038   2
  -7   1   3 1.97833 1.37147   2
  -6   1   3 52.3144 2.39486   1
  -6   2   2 252.860 7.47154  -2
  -6   1   3 252.860 7.47154   1
   5  -1  -3 114.353 3.38600   2
   5  -1  -3 383.676 9.52565   1
  -5   1   3 391.537 9.85754   1
  -5   1   3 382.162 10.4055   1
  -5   1   3 395.596 10.0951   1
  -5   1   3 114.492 3.47303   2
  -5   1   3 105.994 5.12856   2
  -5   1   3 103.731 4.17382   2
  -5   1   3 112.645 3.61862   2
   4  -1  -3 170.140 4.46342   2
   4  -1  -3 586.036 13.5783   1
  -4   1   3 571.878 14.1423   1
  -4   1   3 564.252 14.7931   1
  -4   1   3 598.704 14.4492   1
  -4   1   3 172.359 4.81905   2
  -4   1   3 176.361 5.04150   2
  -4   1   3 177.727 4.89385   2
   3  -1  -3 13.2539 0.84481   2
   3  -1  -3 42.6916 1.84514   1
  -3   1   3 43.5359 1.87579   1
  -3   1   3 43.6010 1.76239   1
  -3   1   3 13.0315 0.91267   2
  -3   1   3 13.9552 1.42623   2
   2  -1  -3 302.381 7.78371   1
   2  -1  -3 83.3479 2.24782   2
   2  -1  -3 83.6367 2.56623   2
  -2   1   3 85.9302 2.45536   2
   1  -1  -3 479.489 11.8799   2
   1  -1  -3 1675.43 40.9032   1
  -1   1   3 469.925 11.9044   2
   0  -1  -3 509.014 12.7402  -2
   0   1   3 509.014 12.7402   1
   0  -1  -3 506.089 11.4651  -2
   0   1   3 506.089 11.4651   1
  -1  -1  -3 0.04708 0.71690   2
  -1  -1  -3 1.20209 0.46808   1
   1   1   3 1.62913 0.75222   1
   1   1   3 1.00278 0.68427   1
   1   1   3 0.17131 0.37395   2
  -2  -1  -3 80.0097 2.69562   2
  -2  -1  -3 80.2265 2.74396   2
  -2  -1  -3 267.824 7.09359   1
   2   1   3 258.760 6.44397   1
   2   1   3 262.591 7.03731   1
   2   1   3 256.094 6.99932   1
   2   1   3 82.6908 2.75251   2
  -3  -1  -3 0.65710 0.97571   2
  -3  -1  -3 -1.1833 1.74689   2
  -3  -1  -3 2.95903 1.31389   1
   3   1   3 3.61957 1.16980   1
   3   1   3 5.16900 1.51344   1
   3   1   3 0.80727 1.25521   2
  -4  -1  -3 15.5747 2.35968   2
  -4  -1  -3 13.6043 1.72675   2
  -4  -1  -3 12.8623 1.70192   2
  -4  -1  -3 38.8458 2.67236   1
   4   1   3 47.7386 3.14435   1
   4   1   3 47.8532 2.24037   1
  -5  -1  -3 31.7252 2.40814   2
  -5  -1  -3 35.8297 3.65460   2
  -5  -1  -3 33.5464 2.47703   2
  -5  -1  -3 35.5959 2.46727   2
  -5  -1  -3 100.346 4.49847   1
   5   1   3 111.977 3.86440   1
   5   1   3 104.712 3.91598   1
   5   1   3 108.857 3.59263   1
   6   1   3 17.6037 2.47443   1
  -7  -1  -3 1.23113 1.50140   2
  -7  -1  -3 3.68775 1.69411   1
   7   1   3 5.29033 1.70213   1
  -8   2   3 10.9085 2.50357   2
  -8   2   3 18.4382 2.83845   2
  -8   2   3 36.6938 3.22572   1
  -8   2   3 39.5750 3.15006   1
   7  -2  -3 22.1784 3.52636   2
   7  -2  -3 20.3349 4.15135   2
  -7   2   3 73.2216 3.09409   1
  -7   2   3 71.1534 3.54053   1
  -7   2   3 74.2781 3.27532   1
  -7   2   3 26.4144 2.80620   2
  -7   2   3 21.2119 2.13198   2
  -7   2   3 17.7855 2.48873   2
  -6   2   3 32.6485 2.16841   2
  -6   2   3 34.8871 2.07233   2
  -6   2   3 123.291 4.14219   1
  -6   1   2 114.018 5.21122  -2
  -6   2   3 114.018 5.21122   1
   5  -2  -3 354.308 9.27561   1
   5  -2  -3 104.755 3.15778   2
  -5   2   3 107.873 3.61767   2
  -5   2   3 102.959 4.69489   2
  -5   2   3 109.900 3.36722   2
  -5   2   3 373.127 10.1363   1
  -5   2   3 379.205 9.73827   1
  -5   2   3 381.276 9.52305   1
   4  -2  -3 164.949 4.38756   2
  -4   2   3 168.804 4.82920   2
  -4   2   3 171.010 4.99360   2
  -4   2   3 173.377 4.64339   2
  -4   2   3 579.334 14.3540   1
  -4   2   3 578.111 14.0109   1
  -4   2   3 569.959 14.7238   1
   3  -2  -3 67.1511 1.97077   2
  -3   2   3 64.3641 2.18476   2
  -3   2   3 59.6435 2.58685   2
  -3   2   3 226.680 5.91565   1
  -3   2   3 233.153 6.10896   1
   2  -2  -3 87.5467 2.84529   2
   2  -2  -3 305.979 7.98462   1
  -2   2   3 88.6064 2.67344   2
  -2   2   3 306.373 7.64612   1
  -2   2   3 307.011 7.84837   1
   1  -2  -3 38.4328 1.34244   2
   1  -2  -3 33.6931 1.46620   2
   1  -2  -3 125.394 3.42032   1
  -1   2   3 117.481 3.46662   1
  -1   2   3 37.6826 1.41832   2
   0   2   3 128.481 3.55690  -2
   0  -2  -3 128.481 3.55690   1
   0  -2  -3 115.822 3.61384  -2
   0   2   3 115.822 3.61384   1
  -1  -2  -3 61.0448 2.37087   2
  -1  -2  -3 59.7832 2.37893   2
  -1  -2  -3 58.0111 2.37209   2
  -1  -2  -3 205.846 5.58588   1
   1   2   3 199.553 5.50708   1
   1   2   3 200.230 5.04907   1
   1   2   3 198.152 5.63935   1
   1   2   3 63.4084 2.19531   2
  -2  -2  -3 3.48150 1.53315   2
  -2  -2  -3 2.66731 1.05170   2
  -2  -2  -3 7.11678 1.42047   2
  -2  -2  -3 14.9302 1.76024   1
   2   2   3 14.8842 1.63142   1
   2   2   3 14.5704 1.31492   1
   2   2   3 5.74479 1.52343   2
  -3  -2  -3 1.49443 1.62611   2
  -3  -2  -3 8.24283 2.66729   2
  -3  -2  -3 0.39804 1.07884   2
   3   2   3 0.72899 0.99734   1
   3   2   3 0.19093 1.28912   1
  -4  -2  -3 42.4750 2.59336   2
  -4  -2  -3 51.3866 3.10653   2
  -4  -2  -3 47.6592 3.19023   2
   4   2   3 142.513 4.41936   1
   4   2   3 139.587 4.73850   1
  -5  -2  -3 4.68933 1.57809   2
  -5  -2  -3 3.58341 1.79298   2
  -5  -2  -3 7.72664 2.13161   2
  -5  -2  -3 8.07168 2.63576   2
  -5  -2  -3 22.3969 2.69956   1
   5   2   3 16.8872 2.20719   1
   5   2   3 20.4924 2.40638   1
  -6   5   8 30.0342 3.07833  -2
  -6  -2  -3 30.0342 3.07833   1
   6   2   3 38.4101 3.26163   1
   8  -3  -3 149.846 4.95505   1
  -8   3   3 166.937 5.11252   1
  -8   3   3 144.175 5.08069   1
  -8   3   3 51.4259 2.72466   2
  -8   3   3 53.7938 3.11764   2
   7  -3  -3 6.87118 1.93034   1
   7  -3  -3 2.86960 1.85194   2
  -7   3   3 9.12523 2.31614   1
  -7   3   3 7.41341 1.86801   1
  -7   3   3 8.31649 2.64907   1
  -7   3   3 2.40921 1.72404   2
   6   0  -2 967.637 22.5228  -2
   6  -3  -3 967.637 22.5228   1
  -6   0   2 954.453 23.6218  -2
  -6   3   3 954.453 23.6218   1
  -6   0   2 1001.62 24.1476  -2
  -6   3   3 1001.62 24.1476   1
  -6   3   3 251.863 7.21260   2
   5  -3  -3 0.21743 0.80210   2
   5  -3  -3 1.36234 1.23915   1
  -5   3   3 0.84836 1.59332   2
  -5   3   3 1.58501 1.87865   2
  -5   3   3 0.82651 0.86061   2
  -5   3   3 0.04884 0.97032   1
  -5   3   3 1.59788 0.84821   1
  -5   3   3 -0.2746 2.00108   1
   4  -3  -3 5.38555 0.91013   2
   4  -3  -3 18.4168 1.79814   1
   4  -3  -3 18.0288 2.10119   1
  -4   3   3 3.12944 1.38359   2
  -4   3   3 5.25517 1.72648   2
  -4   3   3 4.07377 1.30666   2
  -4   3   3 17.4588 1.44385   1
  -4   3   3 11.4175 3.49561   1
  -4   3   3 16.8796 1.58285   1
   3  -3  -3 70.3352 1.94847   1
   3  -3  -3 19.6858 1.93899   2
   3  -3  -3 20.8177 1.04313   2
  -3   3   3 20.4887 1.53279   2
  -3   3   3 72.4950 2.50042   1
  -3   3   3 70.8040 2.57973   1
   2  -3  -3 53.6727 2.16603   2
   2  -3  -3 181.731 4.93697   1
  -2   3   3 177.049 4.86000   1
  -2   3   3 172.736 4.87527   1
  -2   3   3 51.1714 1.98941   2
   1  -3  -3 0.07295 0.68885   2
   1  -3  -3 1.61575 0.89844   2
   1  -3  -3 5.46538 1.04608   1
  -1   3   3 7.44047 1.59456   1
  -1   3   3 5.38410 1.21021   1
  -1   3   3 6.33094 1.53550   1
  -1   3   3 0.71912 0.66757   2
   0   3   3 2.15533 0.84872  -2
   0  -3  -3 2.15533 0.84872   1
   0  -3  -3 6.48018 2.35856  -2
   0   3   3 6.48018 2.35856   1
   0  -3  -3 -1.3724 1.25340  -2
   0   3   3 -1.3724 1.25340   1
  -1  -3  -3 16.7033 1.63077   2
  -1  -3  -3 16.7962 1.95016   2
  -1  -3  -3 18.1388 1.82117   2
  -1  -3  -3 49.0070 2.55586   1
   1   3   3 46.0905 3.22899   1
   1   3   3 52.4317 2.24643   1
   1   3   3 14.7877 1.91013   2
  -2  -3  -3 126.568 4.07334   2
  -2  -3  -3 127.519 4.09265   2
  -2  -3  -3 128.171 4.81888   2
  -2  -3  -3 129.875 4.27732   2
  -2  -3  -3 400.300 11.3841   1
   2   3   3 122.727 5.19033   2
   2   3   3 406.659 9.87302   1
   2   3   3 409.394 10.6383   1
  -3  -3  -3 3.44116 1.46608   2
  -3  -3  -3 3.10211 1.30755   2
  -3  -3  -3 3.26208 1.40019   2
   3   3   3 6.32816 1.82132   1
  -4  -3  -3 72.0981 3.78516   2
  -4  -3  -3 72.9346 3.34291   2
  -4  -3  -3 73.7047 3.41105   2
   4   3   3 234.685 6.63648   1
   4   3   3 230.792 6.97670   1
  -5  -3  -3 155.820 5.00157   1
  -5  -3  -3 43.2628 2.71140   2
  -5  -3  -3 42.0463 3.81705   2
   5   3   3 155.532 4.75075   1
   5   3   3 160.745 5.38493   1
  -6  -3  -3 0.87870 1.90614   2
   8  -4  -3 14.0530 3.63128   2
   8  -4  -3 40.1349 4.02878   1
  -8   4   3 42.5367 2.41854   1
  -8   4   3 33.5778 4.17797   1
  -8   4   3 13.0562 2.09987   2
  -8   4   3 11.5292 2.43122   2
   7  -4  -3 23.5347 3.53003   1
   7  -4  -3 5.52333 1.79109   2
  -7   4   3 4.49137 1.59928   2
  -7   4   3 6.47018 1.93437   2
  -7   4   3 24.0185 2.62618   1
  -7   4   3 25.2525 2.99671   1
  -7   4   3 21.7817 2.44723   1
  -6  -1   2 57.8195 4.12293  -2
  -6   4   3 57.8195 4.12293   1
  -6  -1   2 72.5053 4.58845  -2
  -6   4   3 72.5053 4.58845   1
  -6   4   3 17.0947 1.92275   2
   5  -4  -3 43.4320 3.15215   1
  -5   4   3 43.9431 2.19328   1
  -5   4   3 43.3454 3.28949   1
  -5   4   3 40.2615 2.53911   1
  -5   4   3 42.5663 4.45207   1
  -5   4   3 11.8626 1.68305   2
  -5   4   3 11.1298 2.62182   2
   4  -4  -3 19.7476 1.32684   2
  -4   4   3 65.4587 4.02384   1
  -4   4   3 70.3048 2.76040   1
  -4   4   3 71.8900 3.83263   1
  -4   4   3 75.7983 2.98128   1
  -4   4   3 16.5082 3.38230   2
  -4   4   3 19.3617 2.98194   2
  -4   4   3 20.3269 1.70070   2
   3  -4  -3 169.382 5.25104   1
   3  -4  -3 48.1657 2.30635   2
   3  -4  -3 49.8973 1.84638   2
  -3   4   3 153.304 5.51331   1
  -3   4   3 172.998 4.86076   1
  -3   4   3 167.294 4.89179   1
  -3   4   3 46.2203 2.74462   2
   2  -4  -3 16.1726 1.22790   2
   2  -4  -3 15.8381 1.44391   2
   2  -4  -3 57.8217 2.65735   1
  -2   4   3 55.2335 2.71898   1
  -2   4   3 55.1430 2.46085   1
  -2   4   3 56.5820 2.73299   1
  -2   4   3 14.8918 1.85328   2
   1  -4  -3 40.7099 2.49742   1
   1  -4  -3 11.3782 1.35375   2
  -1   4   3 38.2900 2.69961   1
  -1   4   3 40.8069 2.11058   1
  -1   4   3 46.4353 2.57156   1
  -1   4   3 15.1496 2.02321   2
   0   4   3 1561.56 38.3014  -2
   0  -4  -3 1561.56 38.3014   1
   0   4   3 1576.26 39.9200  -2
   0  -4  -3 1576.26 39.9200   1
   0  -4  -3 1678.57 39.3219  -2
   0   4   3 1678.57 39.3219   1
  -1  -4  -3 160.687 4.71772   2
  -1  -4  -3 156.070 5.58613   2
  -1  -4  -3 155.036 5.15273   2
  -1  -4  -3 517.046 13.3071   1
  -1  -4  -3 497.509 14.1671   1
   1   4   3 154.895 6.69389   2
   1   4   3 161.333 5.43694   2
   1   4   3 531.816 13.3211   1
  -2  -4  -3 28.3446 3.18797   1
  -2  -4  -3 8.55427 2.39483   2
  -2  -4  -3 12.3156 2.44373   2
  -2  -4  -3 10.2769 2.00778   2
   2   4   3 28.5863 2.05691   1
   2   4   3 27.5430 2.69254   1
  -3  -4  -3 143.402 4.97604   2
  -3  -4  -3 141.801 4.93251   2
  -3  -4  -3 474.704 12.3429   1
   3   4   3 474.256 11.9065   1
  -4  -4  -3 17.3542 2.85448   2
  -4  -4  -3 22.4180 2.24044   2
   4   4   3 63.2009 3.72718   1
   4   4   3 66.9954 3.45526   1
   4   4   3 71.4677 4.16756   1
   4   4   3 24.8728 2.16481   2
  -5  -4  -3 2.16721 2.51638   2
  -5  -4  -3 1.81305 1.06207   2
  -5  -4  -3 9.67134 2.81110   1
   8  -5  -3 5.80779 2.20109   2
  -8   5   3 12.7123 2.51157   2
  -8   5   3 8.89326 2.12736   2
  -8   5   3 40.2830 2.34711   1
   7  -5  -3 6.26657 2.03521   2
  -7   5   3 9.21753 2.27023   2
  -7   5   3 4.26722 1.53525   2
   6  -5  -3 5.12986 1.63842   2
  -6  -2   2 28.1579 4.83720  -2
  -6   5   3 28.1579 4.83720   1
   5  -5  -3 82.0378 2.88793   2
  -5   5   3 304.830 8.39049   1
  -5   5   3 307.657 9.24957   1
  -5   5   3 304.483 8.60193   1
  -5   5   3 307.640 8.67803   1
  -5   5   3 81.3422 3.39463   2
  -5   5   3 82.2164 3.36076   2
   4  -5  -3 31.2196 1.82451   2
   4  -5  -3 31.0042 2.44030   2
  -4   5   3 120.177 4.87397   1
  -4   5   3 124.313 4.04543   1
  -4   5   3 115.979 4.68873   1
  -4   5   3 32.5817 2.14744   2
  -4   5   3 33.3712 2.73991   2
   3  -5  -3 14.0733 1.20547   2
   3  -5  -3 15.0562 1.75961   2
  -3   5   3 51.1622 3.44781   1
  -3   5   3 53.5823 3.32903   1
  -3   5   3 54.6394 2.59035   1
  -3   5   3 13.8859 2.71834   2
   2  -5  -3 35.0873 1.75688   2
  -2   5   3 125.077 4.15964   1
  -2   5   3 126.171 4.76574   1
  -2   5   3 123.877 4.26569   1
  -2   5   3 126.493 4.79790   1
  -2   5   3 39.4883 2.85542   2
   1  -5  -3 818.541 20.4510   1
   1  -5  -3 247.923 7.20605   2
  -1   5   3 821.719 22.1056   1
  -1   5   3 834.304 20.7076   1
  -1   5   3 257.416 7.25806   2
   0   5   3 961.610 22.8320  -2
   0  -5  -3 961.610 22.8320   1
   0  -5  -3 888.770 24.5814  -2
   0   5   3 888.770 24.5814   1
  -1  -5  -3 14.8982 2.58477   2
  -1  -5  -3 31.6312 2.86237   1
   1   5   3 29.8861 2.07758   1
   1   5   3 12.1645 2.35357   2
  -2  -5  -3 33.9221 2.62853   2
  -2  -5  -3 29.8261 2.45930   2
  -2  -5  -3 99.2528 4.08568   1
   2   5   3 33.5643 2.84032   2
   2   5   3 102.903 3.81317   1
  -3  -5  -3 11.4328 2.37895   1
  -3  -5  -3 5.85995 1.86592   2
   3   5   3 16.7646 2.41881   1
  -4  -5  -3 -0.1315 0.99832   2
   4   5   3 10.3036 2.85574   1
   4   5   3 -0.1940 1.08835   2
  -8   6   3 2.73084 1.49396   2
   7  -6  -3 0.89626 1.62727   2
  -7   6   3 7.26522 2.05731   1
  -7   6   3 1.07714 1.27446   2
  -7   6   3 0.16678 1.67340   2
  -6  -3   2 6.05257 3.04950  -2
  -6   6   3 6.05257 3.04950   1
  -6   6   3 0.32018 1.62507   2
  -5   6   3 6.97817 1.99690   2
  -5   6   3 4.63232 1.59177   2
  -5   6   3 27.6495 2.66674   1
  -5   6   3 30.0156 2.50009   1
   4  -6  -3 117.627 3.89839   2
   4  -6  -3 123.847 4.27004   2
  -4   6   3 127.497 4.45412   2
  -4   6   3 131.001 4.28349   2
  -4   6   3 457.747 12.9077   1
   3  -6  -3 4.96535 1.50446   1
   3  -6  -3 1.76733 1.33377   2
   3  -6  -3 0.72962 1.18994   2
  -3   6   3 0.65830 1.26320   2
  -3   6   3 5.47540 2.09164   1
  -3   6   3 3.69323 1.37117   1
   2  -6  -3 11.7582 1.61108   2
   2  -6  -3 9.47129 2.28863   2
   2  -6  -3 48.8284 3.20481   1
  -2   6   3 46.3704 2.80866   1
  -2   6   3 15.5897 2.15925   2
   1  -6  -3 174.295 5.80447   1
   1  -6  -3 53.4360 2.46482   2
  -1   6   3 178.868 5.45823   1
  -1   6   3 178.203 6.10804   1
  -1   6   3 52.5300 2.87882   2
   0   6   3 62.4433 3.13788  -2
   0  -6  -3 62.4433 3.13788   1
   0  -6  -3 61.6966 3.81073  -2
   0   6   3 61.6966 3.81073   1
  -1  -6  -3 41.8750 2.82083   2
  -1  -6  -3 37.7153 2.41250   2
  -1  -6  -3 131.308 4.54612   1
   1   6   3 127.607 4.44615   1
  -2  -6  -3 45.8801 2.86452   1
  -2  -6  -3 14.7776 2.06215   2
   2   6   3 49.3486 2.54894   1
  -3  -6  -3 0.79204 1.12665   2
   3   6   3 1.48127 1.35463   2
   3   6   3 2.28460 1.60796   1
   7  -7  -3 2.28843 1.70502   1
   6  -7  -3 24.5317 2.20070   2
   6   4  -2 123.587 4.96074  -2
   6  -7  -3 123.587 4.96074   1
  -6  -4   2 117.405 4.78092  -2
  -6   7   3 117.405 4.78092   1
  -6   7   3 116.112 4.76785   1
  -6   7   3 22.7247 2.04648   2
   5  -7  -3 10.1912 2.38771   1
   5  -7  -3 0.76399 1.38169   2
  -5   7   3 12.4018 3.75634   1
  -5   7   3 1.38595 1.15517   2
   4  -7  -3 48.0501 2.88780   1
   4  -7  -3 13.7034 2.12633   2
   4  -7  -3 10.4027 2.32754   2
  -4   7   3 10.6948 1.94837   2
  -4   7   3 41.7352 2.67385   1
   3  -7  -3 20.0521 1.90105   2
   3  -7  -3 25.1035 2.69796   2
  -3   7   3 17.4119 2.01901   2
  -3   7   3 65.3392 3.10755   1
   2  -7  -3 6.26417 1.65306   2
  -2   7   3 8.56033 1.86872   2
  -2   7   3 31.8469 2.57468   1
  -2   7   3 27.5042 2.56834   1
   1  -7  -3 0.70713 1.00551   2
  -1   7   3 2.48784 1.41364   1
  -1   7   3 6.72815 1.90084   1
  -1   7   3 1.18403 1.08798   2
  -1  -7  -3 46.1689 3.04079   2
  -1  -7  -3 165.819 5.03084   1
   1   7   3 169.403 5.14278   1
   1   7   3 48.1342 2.44127   2
  -2  -7  -3 5.60393 1.89766   2
   2   7   3 19.4670 2.15415   1
   2   7   3 6.16268 1.65016   2
   6  -8  -3 2.09421 1.37321   1
  -6   8   3 -0.8291 0.92444   1
  -6   8   3 3.25014 1.18568   2
  -5   8   3 23.1457 1.75037   2
   4  -8  -3 2.08592 2.12553   2
   4  -8  -3 3.15519 1.27798   1
  -4   8   3 1.65580 0.94231   1
   3  -8  -3 8.88228 1.89605   2
   3  -8  -3 34.0638 2.48084   1
  -3   8   3 6.99080 1.61555   2
  -3   8   3 29.7090 2.15061   1
   2  -8  -3 1.43173 1.09705   2
   2  -8  -3 3.20834 1.06957   1
  -2   8   3 5.21228 2.46991   1
  -2   8   3 3.32479 1.16783   1
  -2   8   3 0.58173 1.04810   2
   1  -8  -3 27.2389 1.98178   1
   1  -8  -3 9.20245 1.60221   2
  -1   8   3 31.3811 2.52631   1
  -1   8   3 18.2464 3.28952   1
  -1   8   3 7.85524 1.60948   2
   0   8   3 190.559 5.26864  -2
   0  -8  -3 190.559 5.26864   1
   0  -8  -3 190.049 5.57420  -2
   0   8   3 190.049 5.57420   1
   2   8  -4 44.5725 2.66006   1
  -2  -8   4 38.7108 1.94602   1
  -2  -8   4 17.9610 2.88442   2
   1   8  -4 11.4600 1.68451   1
  -1  -8   4 13.6432 1.81287   1
  -1  -8   4 3.40303 1.33267   2
   0  -8   4 45.0548 2.45722  -2
   0   8  -4 45.0548 2.45722   1
   0   8  -4 35.6265 2.34223  -2
   0  -8   4 35.6265 2.34223   1
   0   8  -4 33.3143 3.47514  -2
   0  -8   4 33.3143 3.47514   1
  -1   8  -4 44.9931 2.70627   2
  -1   8  -4 45.4213 2.67811   2
  -1   8  -4 42.3696 2.43739   2
  -1   8  -4 154.889 4.73544   1
  -1   8  -4 145.594 5.02930   1
   1  -8   4 135.839 4.84429   1
   1  -8   4 146.967 4.89495   1
   1  -8   4 48.5229 2.64995   2
  -2   8  -4 64.6320 2.87737   2
  -2   8  -4 65.3178 2.69386   2
  -2   8  -4 226.815 6.53701   1
  -2   8  -4 227.437 6.77029   1
   2  -8   4 213.607 6.35684   1
  -3   8  -4 15.8410 1.89709   2
  -3   8  -4 17.4917 1.90504   2
  -3   8  -4 14.9378 1.74347   2
   3  -8   4 16.9135 2.57397   2
   3  -8   4 48.2334 3.05899   1
  -5   8  -4 0.93745 1.07212   2
   3   7  -4 54.6627 2.91380   1
  -3  -7   4 22.4794 2.10848   2
  -3  -7   4 58.2064 2.41125   1
   2   7  -4 24.6135 2.08140   1
   2   7  -4 5.27961 1.40506   2
  -2  -7   4 21.9002 2.06385   1
  -2  -7   4 22.2227 2.39748   1
  -2  -7   4 8.18361 2.03078   2
  -2  -7   4 8.70600 2.13527   2
   1   7  -4 3.18111 1.30200   1
   1   7  -4 0.62624 1.42110   2
  -1  -7   4 0.78219 1.71391   1
  -1  -7   4 4.89328 1.76028   1
  -1  -7   4 -1.1053 1.00396   2
  -1  -7   4 1.20010 1.34410   2
   0  -7   4 369.906 11.1432  -2
   0   7  -4 369.906 11.1432   1
   0   7  -4 379.613 9.98397  -2
   0  -7   4 379.613 9.98397   1
   0   7  -4 381.885 9.11970  -2
   0  -7   4 381.885 9.11970   1
   0   7  -4 378.537 9.59112  -2
   0  -7   4 378.537 9.59112   1
   0   7  -4 399.030 10.0191  -2
   0  -7   4 399.030 10.0191   1
  -1   7  -4 7.55941 2.44719   1
  -1   7  -4 2.13810 1.75744   2
  -1   7  -4 0.23472 1.24960   2
  -1   7  -4 1.30820 1.50564   2
  -1   7  -4 -0.4620 1.23882   2
   1  -7   4 0.17874 1.74232   1
   1  -7   4 5.39377 2.03262   1
   1  -7   4 1.06425 1.44813   1
   1  -7   4 3.91014 2.17486   1
  -2   7  -4 7.09902 1.88638   2
  -2   7  -4 7.75821 1.86922   2
  -2   7  -4 6.86666 1.85510   2
  -2   7  -4 9.05998 2.10851   2
   2  -7   4 30.3944 2.57605   1
   2  -7   4 34.0315 3.64443   1
   2  -7   4 32.5266 2.96009   1
  -3   7  -4 17.0397 2.03497   2
  -3   7  -4 15.6790 1.99375   2
  -3   7  -4 17.2350 1.89991   2
   3  -7   4 56.3123 2.99416   1
   3  -7   4 56.1490 3.83325   1
   3  -7   4 18.7137 2.39312   2
  -4   7  -4 103.061 3.56738   2
  -4   7  -4 105.435 3.45854   2
  -4   7  -4 106.585 3.32997   2
   4  -7   4 389.817 9.76711   1
  -5   7  -4 183.535 5.73242   1
  -5   7  -4 55.8301 2.41748   2
   5  -7   4 193.037 5.38636   1
  -6   7  -4 99.0046 3.40522   1
  -6   7  -4 25.8178 1.92369   2
  -5  -6   4 38.8595 2.10018   1
   4   6  -4 30.7194 2.55016   1
   4   6  -4 8.74665 1.70360   2
  -4  -6   4 12.7513 1.91729   2
   3   6  -4 5.65830 1.58741   2
   3   6  -4 21.6205 2.23460   1
  -3  -6   4 20.1077 2.16312   1
  -3  -6   4 20.4245 2.18238   1
  -3  -6   4 16.7545 2.07147   1
   2   6  -4 1.53219 1.50262   2
   2   6  -4 2.13179 1.72096   2
   2   6  -4 1.75910 1.21453   1
  -2  -6   4 2.78858 1.48301   1
  -2  -6   4 0.54655 1.43996   1
  -2  -6   4 1.97061 1.43914   1
  -2  -6   4 0.89024 1.20466   1
  -2  -6   4 0.29519 1.34294   2
  -2  -6   4 -0.3076 1.25753   2
   1   6  -4 23.0683 2.22583   2
   1   6  -4 20.1070 2.32944   2
   1   6  -4 22.1720 2.56670   2
  -1  -6   4 65.6838 3.07791   1
  -1  -6   4 68.7963 3.00601   1
  -1  -6   4 65.5016 3.20323   1
  -1  -6   4 19.2617 3.56717   2
   0   6  -4 69.1470 3.41538  -2
   0  -6   4 69.1470 3.41538   1
   0   6  -4 70.3460 2.89055  -2
   0  -6   4 70.3460 2.89055   1
   0   6  -4 70.6804 2.79802  -2
   0  -6   4 70.6804 2.79802   1
   0   6  -4 70.1238 3.02335  -2
   0  -6   4 70.1238 3.02335   1
  -1   6  -4 60.6541 3.25915   2
  -1   6  -4 58.2603 2.51015   2
  -1   6  -4 56.3316 2.73240   2
  -1   6  -4 64.4684 2.67055   2
   1  -6   4 187.599 6.29048   1
   1  -6   4 189.924 5.54329   1
   1  -6   4 194.452 5.21255   1
   1  -6   4 188.509 5.67615   1
  -2   6  -4 115.820 3.54361   2
  -2   6  -4 114.965 3.90303   2
  -2   6  -4 118.479 4.12737   2
   2  -6   4 387.918 10.0712   1
   2  -6   4 392.730 10.5646   1
   2  -6   4 385.524 9.27231   1
  -3   6  -4 30.5237 2.11693   2
  -3   6  -4 32.9508 2.15596   2
  -3   6  -4 33.9832 2.38523   2
  -3   6  -4 28.8982 1.97124   2
   3  -6   4 118.412 4.49305   1
   3  -6   4 121.966 4.12691   1
   3  -6   4 116.604 4.13802   1
  -4   6  -4 2.72183 1.27861   2
  -4   6  -4 1.18825 1.23623   2
  -4   6  -4 2.59651 1.49163   2
  -4   6  -4 8.73661 2.23152   1
   4  -6   4 5.53906 2.36034   1
   4  -6   4 8.30381 1.98651   1
   4  -6   4 6.18284 1.60777   1
  -5   6  -4 37.9926 2.40155   2
  -5   6  -4 144.129 4.90247   1
   5  -6   4 132.350 5.76059   1
   5  -6   4 145.843 4.51931   1
   5  -6   4 141.725 4.66711   1
  -6   6  -4 20.7102 1.91170   2
  -6   6  -4 67.5586 3.31384   1
  -6  -3   9 83.2672 4.28067  -2
  -6   6  -4 83.2672 4.28067   1
   6  -6   4 76.0088 2.97599   1
  -6  -5   4 0.12292 0.92880   2
   5   5  -4 7.11158 2.19253   1
   5   5  -4 3.26609 1.92645   2
  -5  -5   4 6.59519 1.96388   1
   4   5  -4 0.65707 1.76418   2
   4   5  -4 3.49048 2.11240   1
  -4  -5   4 0.83728 1.06764   2
  -4  -5   4 2.02635 1.05901   1
  -4  -5   4 7.24265 1.72109   1
   3   5  -4 79.4434 4.21501   2
   3   5  -4 83.6189 3.39536   2
  -3  -5   4 276.997 7.22771   1
  -3  -5   4 272.452 6.89632   1
  -3  -5   4 273.795 7.66644   1
  -3  -5   4 86.4948 3.75568   2
   2   5  -4 61.6216 2.97121   2
   2   5  -4 69.3249 2.80565   2
   2   5  -4 63.2196 3.93356   2
  -2  -5   4 209.173 5.54702   1
  -2  -5   4 217.925 6.11453   1
  -2  -5   4 218.812 6.40451   1
  -2  -5   4 213.332 5.90697   1
   1   5  -4 7.05377 1.36303   2
   1   5  -4 5.38969 1.67225   2
   1   5  -4 9.59340 2.94053   2
   1   5  -4 7.14709 1.65671   2
   1   5  -4 7.56244 1.55853   2
  -1  -5   4 23.8460 2.64578   1
  -1  -5   4 19.3208 1.70173   1
  -1  -5   4 21.3557 1.74593   1
   0   5  -4 2.30419 1.09647  -2
   0  -5   4 2.30419 1.09647   1
   0   5  -4 0.24367 1.04353  -2
   0  -5   4 0.24367 1.04353   1
   0   5  -4 4.68977 1.21905  -2
   0  -5   4 4.68977 1.21905   1
   0   5  -4 2.88893 1.88672  -2
   0  -5   4 2.88893 1.88672   1
  -1   5  -4 69.8010 2.69729   2
  -1   5  -4 70.2724 2.68356   2
  -1   5  -4 64.5609 3.80233   2
  -1   5  -4 68.7608 2.84559   2
   1  -5   4 229.722 5.79001   1
   1  -5   4 230.655 6.25829   1
   1  -5   4 217.359 7.37304   1
   1  -5   4 230.215 6.57953   1
   1  -5   4 227.452 6.13071   1
  -2   5  -4 66.0407 2.93490   2
  -2   5  -4 67.5996 2.63485   2
  -2   5  -4 70.6209 3.32375   2
  -2   5  -4 64.7861 2.50100   2
  -2   5  -4 68.2156 2.48728   2
   2  -5   4 232.705 7.50536   1
   2  -5   4 232.710 5.99271   1
   2  -5   4 242.356 6.36780   1
   2  -5   4 234.125 6.78715   1
   2  -5   4 232.473 6.45449   1
  -3   5  -4 34.2425 1.91154   2
  -3   5  -4 35.2617 2.16059   2
  -3   5  -4 34.4368 1.87149   2
  -3   5  -4 35.0699 2.63059   2
  -3   5  -4 32.8785 2.80359   2
  -3   5  -4 129.296 4.37402   1
   3  -5   4 125.232 3.98786   1
   3  -5   4 124.101 4.34422   1
   3  -5   4 133.735 4.59820   1
  -4   5  -4 35.7005 2.50259   2
  -4   5  -4 35.9621 2.13243   2
  -4   5  -4 36.8919 2.23705   2
   4  -5   4 132.729 4.49056   1
   4  -5   4 126.997 4.18007   1
  -5   5  -4 4.26196 1.40065   1
  -5   5  -4 0.52491 1.27502   2
   5  -5   4 4.14586 1.84076   1
   5  -5   4 4.55648 1.36070   1
   5  -5   4 2.21070 1.87606   1
  -6   5  -4 81.6238 3.31661   1
   6   2  -9 88.0900 5.72528  -2
   6  -5   4 88.0900 5.72528   1
   6  -5   4 83.3845 3.55372   1
  -7   5  -4 -0.1245 1.25068   1
  -7   5  -4 1.06443 1.15398   2
   7  -5   4 -0.2210 1.71503   1
   6   4  -4 22.6156 2.35817   1
  -6  -4   4 16.4019 3.69588   2
  -6  -4   4 17.3268 2.00547   1
   5   4  -4 -1.1872 2.72183   2
   5   4  -4 0.13524 1.98297   2
  -5  -4   4 2.28848 1.93261   2
  -5  -4   4 0.07388 1.14121   2
  -5  -4   4 0.87638 1.13356   1
   4   4  -4 27.0828 2.62172   2
   4   4  -4 28.6620 3.57749   2
   4   4  -4 80.6332 3.72965   1
  -4  -4   4 82.2402 3.40072   1
  -4  -4   4 80.0429 3.09278   1
  -4  -4   4 22.4127 2.72767   2
  -4  -4   4 23.1801 2.54877   2
   3   4  -4 36.0846 2.21637   2
   3   4  -4 32.9922 4.08947   2
   3   4  -4 35.5605 2.78411   2
   3   4  -4 38.8612 2.62013   2
  -3  -4   4 112.392 3.76106   1
  -3  -4   4 116.659 3.43554   1
  -3  -4   4 35.0223 2.58206   2
   2   4  -4 27.8750 1.89287   2
   2   4  -4 29.3355 1.88490   2
   2   4  -4 28.6623 1.91481   2
   2   4  -4 26.1739 4.57215   2
   2   4  -4 29.1846 2.05899   2
  -2  -4   4 93.3189 3.12430   1
  -2  -4   4 93.6388 3.83429   1
  -2  -4   4 89.4450 3.06720   1
  -2  -4   4 94.0315 2.99744   1
   1   4  -4 103.221 3.03887   2
   1   4  -4 105.795 3.26486   2
   1   4  -4 97.8316 3.21074   2
   1   4  -4 98.0502 3.47918   2
  -1  -4   4 321.066 8.16914   1
  -1  -4   4 325.846 8.72822   1
  -1  -4   4 318.029 8.07766   1
  -1  -4   4 329.769 7.63007   1
   0   4  -4 84.6741 2.84084  -2
   0  -4   4 84.6741 2.84084   1
   0   4  -4 90.0042 3.12670  -2
   0  -4   4 90.0042 3.12670   1
   0   4  -4 88.8954 2.74916  -2
   0  -4   4 88.8954 2.74916   1
  -1   4  -4 220.644 5.31837   2
  -1   4  -4 220.784 5.60388   2
  -1   4  -4 215.900 6.15797   2
  -1   4  -4 208.069 5.68053   2
   1  -4   4 756.331 17.7051   1
   1  -4   4 790.564 19.6153   1
   1  -4   4 767.008 16.8914   1
  -2   4  -4 49.6760 2.04714   2
  -2   4  -4 48.7339 1.94532   2
  -2   4  -4 42.9954 3.80039   2
  -2   4  -4 49.1601 2.09146   2
  -2   4  -4 49.5409 2.46115   2
   2  -4   4 173.391 4.58231   1
   2  -4   4 164.775 4.82335   1
   2  -4   4 171.801 4.73571   1
   2  -4   4 174.475 5.18563   1
   2  -4   4 168.599 6.17548   1
  -3   4  -4 5.98361 1.56621   1
  -3   4  -4 0.86086 1.10908   2
  -3   4  -4 3.13268 1.75304   2
  -3   4  -4 4.07153 1.55179   2
  -3   4  -4 1.53545 0.97565   2
   3  -4   4 4.52672 1.43931   1
   3  -4   4 5.16458 2.00322   1
   3  -4   4 6.35587 1.51276   1
   3  -4   4 8.21192 2.26636   1
   3  -4   4 6.42851 1.33601   1
  -4   4  -4 2.44782 1.28596   2
  -4   4  -4 3.52447 1.30942   2
  -4   4  -4 11.1182 3.31506   2
  -4   4  -4 3.98695 1.23053   2
  -4   4  -4 17.8361 1.79728   1
   4  -4   4 16.3433 2.01691   1
   4  -4   4 16.2565 1.72374   1
   4  -4   4 18.4472 1.81840   1
   4  -4   4 17.4087 3.33285   1
  -5   4  -4 24.5987 2.11813   1
  -5   4  -4 5.81361 2.33964   2
  -5   4  -4 9.02103 2.15994   2
   5  -4   4 28.1424 2.47856   1
   5  -4   4 26.1316 2.33316   1
  -6   4  -4 32.4046 2.16864   1
  -6   4  -4 16.2266 3.81696   2
   6   1  -9 61.5071 3.44395  -2
   6  -4   4 61.5071 3.44395   1
  -7   4  -4 43.3171 2.49599   2
  -7   4  -4 151.344 4.60676   1
   7  -4   4 148.637 4.50946   1
   7  -4   4 143.058 4.37618   1
  -7  -3   4 24.9156 2.55138   2
  -7  -3   4 75.8872 3.34445   1
   6   3  -4 18.6748 2.19940   1
  -6  -3   4 21.5461 3.31662   1
  -6  -3   4 22.7489 2.19314   1
   5   3  -4 -2.1121 1.59519   2
   5   3  -4 2.94024 1.27772   1
  -5  -3   4 0.99915 1.25431   2
  -5  -3   4 0.79954 1.43264   2
  -5  -3   4 0.53336 2.10899   1
  -5  -3   4 3.22065 1.31516   1
   4   3  -4 30.6068 2.01588   2
  -4  -3   4 30.5556 2.07948   2
  -4  -3   4 80.1211 3.64469   1
  -4  -3   4 87.7423 2.84661   1
  -4  -3   4 89.8062 3.11585   1
   3   3  -4 96.2819 3.15291   2
   3   3  -4 90.2724 3.00507   2
   3   3  -4 92.5657 3.66122   2
   3   3  -4 90.8227 3.08300   2
  -3  -3   4 297.093 8.20361   1
  -3  -3   4 293.725 7.66086   1
  -3  -3   4 302.379 7.50631   1
  -3  -3   4 307.169 7.15101   1
  -3  -3   4 89.8402 3.25681   2
   2   3  -4 42.7188 1.83388   2
   2   3  -4 40.3038 2.26530   2
   2   3  -4 39.7356 1.96254   2
   2   3  -4 40.6877 1.78289   2
  -2  -3   4 125.971 3.63425   1
  -2  -3   4 121.363 3.38122   1
  -2  -3   4 119.612 3.95451   1
  -2  -3   4 128.299 3.58724   1
  -2  -3   4 38.5759 2.21440   2
   1   3  -4 1.17079 0.80289   2
   1   3  -4 0.42267 0.95821   2
   1   3  -4 0.60945 0.76824   2
   1   3  -4 0.44616 0.90916   2
  -1  -3   4 -0.1486 0.78158   1
  -1  -3   4 0.44878 0.92732   1
  -1  -3   4 -0.5332 0.95224   1
  -1  -3   4 0.10941 0.69358   1
   0   3  -4 907.423 20.8382  -2
   0  -3   4 907.423 20.8382   1
   0   3  -4 924.821 22.8964  -2
   0  -3   4 924.821 22.8964   1
   0   3  -4 932.391 21.4209  -2
   0  -3   4 932.391 21.4209   1
   0   3  -4 933.907 19.8900  -2
   0  -3   4 933.907 19.8900   1
  -1   3  -4 17.4449 1.20866   2
  -1   3  -4 18.4140 1.79029   2
  -1   3  -4 17.1093 1.38546   2
  -1   3  -4 17.1100 1.28251   2
   1  -3   4 58.9675 2.37904   1
   1  -3   4 52.1440 2.03968   1
   1  -3   4 56.2438 2.10388   1
   1  -3   4 55.5980 2.11693   1
  -2   3  -4 11.3685 1.55135   1
  -2   3  -4 11.5453 1.46371   1
  -2   3  -4 4.79002 1.06041   2
  -2   3  -4 2.13273 1.24919   2
   2  -3   4 2.87733 1.04686   2
   2  -3   4 11.5608 1.32772   1
   2  -3   4 11.6305 1.75596   1
  -3   3  -4 84.9026 3.83250   2
  -3   3  -4 90.3969 2.95246   2
  -3   3  -4 90.3150 4.02482   2
  -3   3  -4 84.1415 2.74678   2
  -3   3  -4 89.6700 2.88538   2
  -3   3  -4 84.0651 3.23303   2
  -3   3  -4 321.743 8.51267   1
   3  -3   4 326.570 8.73841   1
   3  -3   4 318.790 7.54789   1
   3  -3   4 319.463 8.07375   1
   3  -3   4 317.791 7.91198   1
   3  -3   4 310.352 9.79687   1
   3  -3   4 316.245 7.96939   1
  -4   3  -4 28.5588 1.91308   2
  -4   3  -4 30.2943 2.32629   2
  -4   3  -4 23.5955 2.29493   2
  -4   3  -4 24.3567 2.69871   2
  -4   3  -4 108.072 3.76420   1
   4  -3   4 110.289 3.59064   1
   4  -3   4 108.283 3.60720   1
   4  -3   4 108.899 3.44438   1
   4  -3   4 107.065 5.56360   1
  -5   3  -4 141.971 4.66888   1
  -5   3  -4 42.3279 2.69721   2
  -5   3  -4 42.1951 2.93074   2
   5  -3   4 137.833 6.37114   1
   5  -3   4 144.884 4.47841   1
   5  -3   4 140.245 4.53323   1
  -6   3  -4 0.54850 1.69768   2
  -6   3  -4 -0.7665 1.13004   1
  -7   3  -4 20.4224 1.96858   2
  -7   3  -4 17.0315 3.30225   2
  -7   3  -4 50.9271 2.66003   1
   7  -3   4 51.5153 2.65746   1
   7  -3   4 56.3873 2.78532   1
  -8  -2   4 1.34433 1.58120   1
   7   2  -4 33.1365 3.03634   1
  -7  -2   4 13.2320 1.94642   2
  -7  -2   4 32.9825 2.45954   1
  -7  -2   4 33.1581 3.07855   1
   6   2  -4 4.54881 1.92522   2
   6   2  -4 11.8883 2.03379   1
  -6  -2   4 3.92273 1.28165   2
  -6   5   1 17.5228 3.62080  -2
  -6  -2   4 17.5228 3.62080   1
   5   2  -4 0.12656 1.22741   2
  -5  -2   4 -1.3024 1.84567   2
  -5  -2   4 0.53218 0.98347   2
  -5  -2   4 0.40403 1.36114   1
  -5  -2   4 0.86073 1.34288   1
   4   2  -4 1.98326 1.31619   2
   4   2  -4 2.56830 1.42775   2
   4   2  -4 2.56523 1.32421   2
   4   2  -4 2.54917 1.10583   2
  -4  -2   4 9.78328 2.06972   1
  -4  -2   4 6.27537 1.26711   1
  -4  -2   4 8.52371 1.28253   1
  -4  -2   4 7.21417 2.38598   1
  -4  -2   4 5.33806 1.29301   1
  -4  -2   4 1.82128 0.99336   2
   3   2  -4 0.73370 1.01459   2
   3   2  -4 -0.9409 1.35026   2
   3   2  -4 1.39081 1.98411   2
   3   2  -4 -0.5432 0.71960   2
   3   2  -4 -0.2592 0.81507   2
  -3  -2   4 1.56102 0.79971   1
  -3  -2   4 0.72398 0.98922   1
  -3  -2   4 0.76035 1.19176   1
  -3  -2   4 0.54735 0.84649   1
  -3  -2   4 0.00025 0.77689   2
  -3  -2   4 0.91489 0.92667   2
   2   2  -4 185.990 4.62067   2
   2   2  -4 177.452 4.57732   2
   2   2  -4 182.623 4.91502   2
   2   2  -4 188.822 4.93951   2
   2   2  -4 191.221 4.78111   2
   2   2  -4 184.736 5.41293   2
   2   2  -4 585.552 14.6263   1
  -2  -2   4 609.221 13.6951   1
  -2  -2   4 593.272 13.3856   1
  -2  -2   4 574.183 12.7117   1
  -2  -2   4 549.969 14.6536   1
  -2  -2   4 182.713 5.13105   2
  -2  -2   4 193.401 4.84641   2
   1   2  -4 286.011 7.15286   1
   1   2  -4 267.341 7.20115   1
   1   2  -4 89.3655 2.58659   2
   1   2  -4 84.4581 3.01785   2
   1   2  -4 91.9889 2.60550   2
   1   2  -4 87.4630 2.54196   2
  -1  -2   4 304.932 7.79969   1
  -1  -2   4 275.370 6.51902   1
  -1  -2   4 294.387 6.99955   1
  -1  -2   4 281.148 6.87148   1
   0  -2   4 60.0283 1.77672  -2
   0   2  -4 60.0283 1.77672   1
   0  -2   4 62.7792 1.77363  -2
   0   2  -4 62.7792 1.77363   1
   0   2  -4 56.3484 1.95348  -2
   0  -2   4 56.3484 1.95348   1
   0   2  -4 61.2775 2.08583  -2
   0  -2   4 61.2775 2.08583   1
   0   2  -4 57.3052 2.38392  -2
   0  -2   4 57.3052 2.38392   1
   0   2  -4 56.7191 2.00205  -2
   0  -2   4 56.7191 2.00205   1
  -1   2  -4 31.7380 1.77441   2
  -1   2  -4 31.7110 2.02642   2
  -1   2  -4 28.9051 1.56670   2
  -1   2  -4 34.8140 1.43505   2
  -1   2  -4 108.377 2.97013   1
   1  -2   4 105.254 3.05144   1
   1  -2   4 105.246 3.05828   1
   1  -2   4 105.048 2.96589   1
   1  -2   4 106.070 3.03337   1
   1  -2   4 101.893 3.38737   1
   1  -2   4 33.4660 1.29815   2
   1  -2   4 34.2347 1.56386   2
  -2   2  -4 168.723 4.34314   2
  -2   2  -4 168.223 4.43414   2
  -2   2  -4 169.361 4.70721   2
  -2   2  -4 168.632 4.94187   2
  -2   2  -4 166.749 5.13103   2
  -2   2  -4 619.818 15.3972   1
   2  -2   4 174.652 4.75643   2
   2  -2   4 614.328 14.3752   1
   2  -2   4 596.996 14.0155   1
   2  -2   4 635.531 13.3939   1
   2  -2   4 588.461 15.3948   1
  -3   2  -4 46.9338 2.30655   2
  -3   2  -4 46.4206 2.32487   2
  -3   2  -4 44.0243 2.43581   2
  -3   2  -4 45.6950 2.16570   2
  -3   2  -4 43.6997 2.45960   2
  -3   2  -4 162.941 5.17836   1
   3  -2   4 168.777 5.10370   1
   3  -2   4 165.653 4.50518   1
   3  -2   4 160.893 4.52366   1
   3  -2   4 160.646 4.55699   1
   3  -2   4 168.571 4.27923   1
  -4   2  -4 13.1594 2.64330   2
  -4   2  -4 15.1149 1.78072   2
  -4   2  -4 17.5626 2.17122   2
  -4   2  -4 48.3848 2.31321   1
  -4   2  -4 45.2734 3.03305   1
   4  -2   4 45.1998 3.06389   1
   4  -2   4 43.0766 3.68054   1
   4  -2   4 49.6875 2.35049   1
   4  -2   4 48.9962 2.20239   1
   4  -2   4 51.6924 5.12844   1
  -5   2  -4 14.7658 2.37881   2
  -5   2  -4 15.3571 2.34071   2
  -5   2  -4 17.6927 2.19942   2
   5  -2   4 58.8010 2.60371   1
   5  -2   4 57.4631 2.80520   1
  -6   2  -4 164.028 5.45210   1
   6  -1  -9 206.923 5.84973  -2
   6  -2   4 206.923 5.84973   1
   6  -1  -9 211.697 6.45004  -2
   6  -2   4 211.697 6.45004   1
  -7   2  -4 3.30949 1.91923   2
  -7   2  -4 6.72455 1.76160   2
  -7   2  -4 21.3116 2.37009   1
   7  -2   4 22.5909 2.02363   1
   7  -2   4 28.3256 2.93001   1
   7  -2   4 19.0091 2.67301   1
   8   1  -4 1.10391 2.40917   1
  -8  -1   4 2.34347 1.40517   1
  -8  -1   4 2.18290 1.97185   1
  -8  -1   4 0.21669 1.28925   2
   7   1  -4 19.7125 2.83325   2
  -7  -1   4 61.0143 3.02807   1
  -7  -1   4 65.8636 2.90595   1
  -7  -1   4 19.9232 1.95442   2
   6  -4  -1 299.894 8.22875  -2
   6   1  -4 299.894 8.22875   1
  -6  -1   4 75.8790 3.05495   2
  -6  -1   4 261.303 7.31117   1
   5   1  -4 1.23963 1.55794   2
   5   1  -4 1.86998 1.58895   2
   5   1  -4 -0.9771 1.04525   2
   5   1  -4 0.29223 1.96601   2
   5   1  -4 1.38065 1.14817   1
  -5  -1   4 4.41694 2.74437   2
  -5  -1   4 -1.2106 1.29363   2
  -5  -1   4 1.10714 0.88438   2
  -5  -1   4 1.42047 1.12147   1
  -5  -1   4 1.43905 1.46400   1
   4   1  -4 38.8838 2.01112   2
   4   1  -4 35.4416 1.95976   2
   4   1  -4 38.9841 1.89512   2
   4   1  -4 38.8412 1.81418   2
  -4  -1   4 35.4389 2.35561   2
  -4  -1   4 39.9645 1.87480   2
  -4  -1   4 41.1552 2.29620   2
  -4  -1   4 123.542 3.73455   1
  -4  -1   4 125.084 3.42544   1
  -4  -1   4 123.093 4.42224   1
  -4  -1   4 124.632 4.17132   1
  -4  -1   4 124.409 3.56760   1
   3   1  -4 67.5448 2.20785   2
   3   1  -4 66.8486 2.21278   2
   3   1  -4 67.5845 2.18688   2
   3   1  -4 67.0817 2.09821   2
  -3  -1   4 211.739 5.54330   1
  -3  -1   4 210.653 5.69186   1
  -3  -1   4 206.742 5.36456   1
  -3  -1   4 212.147 5.31554   1
  -3  -1   4 212.620 5.08970   1
  -3  -1   4 66.5791 2.32251   2
  -3  -1   4 69.1038 2.27761   2
  -3  -1   4 60.1341 2.51506   2
   2   1  -4 138.795 3.67737   2
   2   1  -4 142.533 3.52243   2
   2   1  -4 140.046 3.67096   2
   2   1  -4 137.822 3.53333   2
   2   1  -4 143.512 3.95135   2
   2   1  -4 443.641 11.2156   1
  -2  -1   4 140.022 3.79123   2
  -2  -1   4 425.247 10.1973   1
  -2  -1   4 457.015 10.4351   1
   1   1  -4 6.90972 0.80352   2
   1   1  -4 4.50283 0.57115   2
   1   1  -4 6.08926 0.67563   2
   1   1  -4 16.6612 0.91238   1
   1   1  -4 16.5290 0.79826   1
  -1  -1   4 17.8768 1.09771   1
  -1  -1   4 5.32790 0.58828   2
   0  -1   4 161.243 4.18125  -2
   0   1  -4 161.243 4.18125   1
   0   1  -4 150.508 3.98433  -2
   0  -1   4 150.508 3.98433   1
  -1   1  -4 258.233 6.76259   2
  -1   1  -4 262.217 6.42132   2
  -1   1  -4 916.894 22.6594   1
   1  -1   4 934.009 21.0267   1
   1  -1   4 898.444 22.7140   1
   1  -1   4 916.100 22.3157   1
   1  -1   4 940.006 20.2048   1
   1  -1   4 893.059 19.5569   1
   1  -1   4 274.755 6.99945   2
   1  -1   4 259.235 6.92119   2
  -2   1  -4 325.960 8.41833   1
  -2   1  -4 94.1547 3.11601   2
  -2   1  -4 93.3580 3.02614   2
  -2   1  -4 96.2183 3.02609   2
   2  -1   4 95.7378 3.01458   2
   2  -1   4 309.048 8.37735   1
   2  -1   4 324.778 7.79359   1
   2  -1   4 312.853 7.62507   1
   2  -1   4 321.287 7.28508   1
   2  -1   4 317.876 7.50116   1
  -3   1  -4 0.91352 0.98493   2
  -3   1  -4 1.47968 1.11001   2
  -3   1  -4 3.69098 1.29297   1
   3  -1   4 1.43550 1.45315   1
   3  -1   4 2.51033 0.87958   1
   3  -1   4 2.15695 0.92855   1
   3  -1   4 0.37666 1.02221   1
   3  -1   4 0.97436 0.98399   1
   3  -1   4 1.58189 1.27934   2
  -4   1  -4 3.75159 1.59829   2
  -4   1  -4 3.33234 1.19790   2
  -4   1  -4 2.63213 1.12223   2
  -4   1  -4 11.0537 1.61282   1
   4  -1   4 13.1997 2.83239   1
   4  -1   4 6.55374 1.93718   1
   4  -1   4 11.2482 1.61891   1
   4  -1   4 7.42898 1.67087   1
   4  -1   4 11.3589 1.72849   1
  -5   1  -4 22.7703 2.47054   1
  -5   1  -4 2.98789 1.47746   2
  -5   1  -4 2.99003 1.28858   2
   5  -1   4 18.0576 2.32830   1
   5  -1   4 17.8444 2.10939   1
  -6   1  -4 30.2390 2.64516   2
  -6   2   9 110.956 4.68965  -2
  -6   1  -4 110.956 4.68965   1
   6  -2  -9 112.932 4.81324  -2
   6  -1   4 112.932 4.81324   1
  -7   1  -4 1.65479 1.03241   2
  -7   1  -4 1.26623 2.22286   2
  -7   1  -4 0.69279 1.81864   2
   7  -1   4 9.94969 1.83013   1
   8   0  -4 194.682 6.60151   1
   8   0  -4 65.0236 4.00207   2
  -8   0   4 219.755 6.16234   1
  -8   0   4 235.078 6.23547   1
  -8   0   4 64.2181 2.88870   2
   7   0  -4 1.27325 1.61080   2
   7   0  -4 4.66448 2.36995   1
  -7   0   4 0.25053 1.72260   2
  -7   0   4 5.10149 1.93258   2
  -7   0   4 1.50695 1.15881   2
  -7   0   4 2.13670 1.09326   1
  -7   0   4 2.78509 1.52093   1
   6  -3  -1 3.28714 3.18360  -2
   6   0  -4 3.28714 3.18360   1
   6   0  -4 -0.0777 1.99556   2
  -6   0   4 1.04703 0.91428   2
  -6   3   1 9.97880 3.38331  -2
  -6   0   4 9.97880 3.38331   1
   5   0  -4 8.43049 1.64971   2
   5   0  -4 11.0060 1.42188   2
   5   0  -4 11.8871 1.61520   2
   5   0  -4 36.0305 1.88674   1
  -5   0   4 12.2173 1.43005   2
  -5   0   4 11.0602 1.64979   2
  -5   0   4 33.7858 2.79658   1
  -5   0   4 31.3969 2.73831   1
  -5   0   4 34.9831 1.87387   1
   4   0  -4 6.80299 1.11296   2
   4   0  -4 8.86663 1.39603   2
  -4   0   4 30.6824 2.36550   1
  -4   0   4 32.6569 1.65598   1
  -4   0   4 32.1527 1.93860   1
  -4   0   4 10.1605 1.53134   2
  -4   0   4 9.32765 1.30253   2
  -4   0   4 10.9912 1.17284   2
   3   0  -4 295.656 6.70132   2
  -3   0   4 961.663 22.3018   1
  -3   0   4 917.226 21.0303   1
  -3   0   4 974.458 21.5808   1
  -3   0   4 948.962 23.3143   1
  -3   0   4 898.303 22.7964   1
  -3   0   4 298.149 7.76816   2
  -3   0   4 294.925 7.67017   2
   2   0  -4 44.7807 1.74749   2
   2   0  -4 44.3730 1.50224   2
   2   0  -4 149.090 4.03839   1
  -2   0   4 139.328 3.89733   1
  -2   0   4 140.307 3.74472   1
  -2   0   4 43.0003 1.60107   2
   1   0  -4 1.96919 0.48801   1
   1   0  -4 2.01228 0.49074   1
   1   0  -4 2.10928 0.51598   1
   1   0  -4 0.30144 0.28417   2
   1   0  -4 1.46204 0.57123   2
   1   0  -4 0.79962 0.46679   2
  -1   0   4 0.51972 0.40340   2
   0   0  -4 127.498 3.35180  -2
   0   0   4 127.498 3.35180   1
  -1   0  -4 64.1744 2.16400   1
  -1   0  -4 17.7497 1.33047   2
  -1   0  -4 18.7076 1.44028   2
   1   0   4 66.4288 2.43720   1
   1   0   4 62.9460 2.47774   1
   1   0   4 64.3279 2.11209   1
   1   0   4 65.3330 1.84052   1
  -2   0  -4 250.823 6.77409   1
  -2   0  -4 73.4663 2.56484   2
  -2   0  -4 68.6785 3.07912   2
  -2   0  -4 73.9275 2.59859   2
   2   0   4 236.860 6.16520   1
   2   0   4 244.171 5.84492   1
   2   0   4 249.348 6.21141   1
   2   0   4 249.040 6.69416   1
   2   0   4 75.4746 2.63812   2
  -3   0  -4 203.867 5.75619   2
  -3   0  -4 210.504 5.84504   2
  -3   0  -4 678.471 18.2343   1
   3   0   4 705.074 16.1631   1
   3   0   4 696.858 16.6299   1
   3   0   4 711.835 17.6785   1
   3   0   4 728.646 15.4461   1
   3   0   4 210.280 6.32959   2
  -4   0  -4 6.30999 1.57289   2
  -4   0  -4 2.99293 1.78379   2
  -4   0  -4 6.60794 2.46104   2
  -4   0  -4 7.74139 1.63130   2
  -4   0  -4 23.7603 2.02050   1
   4   0   4 26.4494 2.89260   1
   4   0   4 20.3381 1.82245   1
   4   0   4 24.5616 2.14463   1
  -5   0  -4 19.8743 2.17800   2
  -5   0  -4 21.1136 4.09246   2
  -5   0  -4 16.4442 2.32530   2
  -5   0  -4 64.8531 3.20644   1
   5   0   4 64.8287 3.23835   1
   5   0   4 62.5023 2.82796   1
  -6   0  -4 29.8692 3.12353   1
  -6   3   9 38.6859 2.50691  -2
  -6   0  -4 38.6859 2.50691   1
  -7   0  -4 3.90863 2.06393   2
  -7   0  -4 0.78196 1.85623   2
   7   0   4 31.3636 2.09531   1
   8  -1  -4 1.20033 1.70516   1
   8  -1  -4 -0.9693 2.02104   2
  -8   1   4 3.13941 1.84109   2
  -8   1   4 4.69636 1.59844   1
  -8   1   4 7.87867 2.21115   1
   7  -1  -4 16.2383 2.05463   2
   7  -1  -4 52.5427 3.80140   1
  -7   1   4 54.8146 3.36397   1
  -7   1   4 58.4044 2.90288   1
  -7   1   4 61.2402 2.93578   1
  -7   1   4 14.5794 3.06967   2
  -7   1   4 17.3280 1.97995   2
  -7   1   4 19.8438 2.04957   2
  -6   1   4 68.9923 2.88114   2
  -6   1   4 200.848 5.80096   1
  -6   1   4 204.284 6.04712   1
  -6   2   1 378.873 10.4547  -2
  -6   1   4 378.873 10.4547   1
   5  -1  -4 8.12136 1.31581   2
   5  -1  -4 10.7868 1.31748   2
   5  -1  -4 26.3334 2.23492   1
  -5   1   4 12.1224 1.39036   2
  -5   1   4 10.9397 1.42605   2
  -5   1   4 30.6177 2.05722   1
  -5   1   4 28.8716 1.97642   1
  -5   1   4 25.3454 3.00506   1
   4  -1  -4 37.5052 1.96324   1
   4  -1  -4 12.6248 1.08253   2
  -4   1   4 11.6466 1.20005   2
  -4   1   4 11.7485 1.34989   2
  -4   1   4 10.2504 1.48943   2
  -4   1   4 38.6360 1.96758   1
  -4   1   4 40.3595 1.97220   1
  -4   1   4 39.6857 1.73029   1
   3  -1  -4 55.9039 1.78136   2
  -3   1   4 187.357 4.93906   1
  -3   1   4 183.731 5.07006   1
  -3   1   4 54.2539 2.12105   2
  -3   1   4 56.3304 2.02330   2
   2  -1  -4 20.9271 1.01248   2
   2  -1  -4 18.1885 1.39218   2
   2  -1  -4 65.0716 2.29971   1
  -2   1   4 67.7491 2.22663   1
  -2   1   4 64.7565 2.32820   1
  -2   1   4 20.8202 1.15617   2
   1  -1  -4 400.619 10.5334   2
   1  -1  -4 418.927 9.63264   2
   1  -1  -4 1468.55 35.4332   1
  -1   1   4 1417.70 33.8885   1
  -1   1   4 419.840 10.5165   2
   0   1   4 17.6613 1.01816  -2
   0  -1  -4 17.6613 1.01816   1
   0  -1  -4 18.4256 0.69980  -2
   0   1   4 18.4256 0.69980   1
   0  -1  -4 19.4319 1.62981  -2
   0   1   4 19.4319 1.62981   1
  -1  -1  -4 313.529 8.02329   2
  -1  -1  -4 316.207 8.15683   2
  -1  -1  -4 302.434 8.16879   2
  -1  -1  -4 1028.09 26.4934   1
   1   1   4 331.479 8.35909   2
   1   1   4 1109.77 25.9338   1
   1   1   4 1084.52 24.3673   1
   1   1   4 1040.25 26.1683   1
  -2  -1  -4 61.7684 2.37281   2
  -2  -1  -4 57.7193 2.72310   2
  -2  -1  -4 60.6250 2.30229   2
  -2  -1  -4 208.365 6.23247   1
   2   1   4 219.067 6.08746   1
   2   1   4 216.139 6.02477   1
   2   1   4 217.607 5.58658   1
   2   1   4 218.076 5.27457   1
   2   1   4 61.3137 2.52488   2
  -3  -1  -4 12.6423 1.59339   2
  -3  -1  -4 12.0898 1.48789   2
  -3  -1  -4 15.9615 3.48775   2
  -3  -1  -4 11.7738 3.02818   2
   3   1   4 36.1491 2.55948   1
   3   1   4 36.3618 1.93271   1
   3   1   4 35.4544 2.23003   1
   3   1   4 36.9171 1.95891   1
  -4  -1  -4 -0.2273 1.07680   2
  -4  -1  -4 0.11651 1.49460   2
  -4  -1  -4 0.17067 1.07193   2
  -4  -1  -4 -0.8771 1.44519   1
   4   1   4 0.59296 1.31093   1
   4   1   4 2.32046 1.91943   1
   4   1   4 2.35485 1.67133   1
   4   1   4 2.23574 1.45303   1
  -5  -1  -4 -0.4217 1.40673   2
  -5  -1  -4 0.78451 1.34981   2
  -5  -1  -4 -1.4746 1.68469   2
  -5  -1  -4 1.02707 2.05915   2
   5   1   4 0.11777 1.56594   1
   5   1   4 0.73573 1.49193   1
   6  -4  -9 17.0644 3.93695  -2
   6   1   4 17.0644 3.93695   1
   8  -2  -4 -0.1235 1.83194   1
   8  -2  -4 -0.0629 1.53634   2
  -8   2   4 -0.8092 1.93471   2
  -8   2   4 1.37755 1.53630   2
  -8   2   4 -2.4269 2.06928   2
  -8   2   4 0.28710 1.53124   1
  -8   2   4 5.40931 2.23310   1
   7  -2  -4 52.1005 3.54668   2
   7  -2  -4 61.0501 3.31168   2
  -7   2   4 195.913 5.99754   1
  -7   2   4 195.689 5.79590   1
  -7   2   4 194.235 6.00020   1
  -7   2   4 58.1523 2.96639   2
  -7   2   4 52.3273 3.68502   2
  -7   2   4 57.3323 2.76308   2
  -6   1   1 90.7204 4.77878  -2
  -6   2   4 90.7204 4.77878   1
  -6   2   4 72.1924 3.05756   1
  -6   2   4 76.2934 2.90202   1
  -6   2   4 20.6897 2.06352   2
   5  -2  -4 9.26596 1.13500   2
  -5   2   4 32.4716 1.84147   1
  -5   2   4 36.5364 2.73288   1
  -5   2   4 32.9372 1.93613   1
  -5   2   4 11.5604 1.70505   2
  -5   2   4 9.90305 1.29923   2
   4  -2  -4 6.34760 0.92463   2
  -4   2   4 23.3106 1.53246   1
  -4   2   4 24.0328 1.56441   1
  -4   2   4 7.00717 1.55553   2
  -4   2   4 7.44937 1.51862   2
   3  -2  -4 16.6571 0.97719   2
  -3   2   4 56.2239 2.12703   1
  -3   2   4 57.7492 2.15956   1
  -3   2   4 15.7436 1.69539   2
  -3   2   4 17.1808 1.30271   2
   2  -2  -4 297.049 7.72954   2
   2  -2  -4 289.983 7.08317   2
  -2   2   4 1020.11 24.2895   1
  -2   2   4 1028.08 24.8159   1
  -2   2   4 304.010 7.85386   2
   1  -2  -4 9.49053 0.94581   1
   1  -2  -4 3.34317 0.74797   2
   1  -2  -4 5.10439 1.58242   2
  -1   2   4 7.62851 1.41808   1
  -1   2   4 6.96029 1.25427   1
  -1   2   4 2.34184 0.63809   2
   0   2   4 94.4386 3.06250  -2
   0  -2  -4 94.4386 3.06250   1
   0  -2  -4 94.9061 3.03999  -2
   0   2   4 94.9061 3.03999   1
   0  -2  -4 92.8523 3.20937  -2
   0   2   4 92.8523 3.20937   1
   0  -2  -4 96.3125 3.10637  -2
   0   2   4 96.3125 3.10637   1
  -1  -2  -4 12.9118 1.60978   2
  -1  -2  -4 15.0079 1.53003   2
  -1  -2  -4 46.7507 2.26086   1
   1   2   4 48.1985 2.24757   1
   1   2   4 48.2066 2.08337   1
   1   2   4 51.0392 2.29916   1
   1   2   4 14.8118 1.54359   2
  -2  -2  -4 15.4304 2.41884   1
  -2  -2  -4 6.23171 1.57225   2
  -2  -2  -4 3.74887 1.71606   2
  -2  -2  -4 5.16612 2.16149   2
  -2  -2  -4 4.74511 1.52764   2
  -2  -2  -4 5.63324 1.48835   2
   2   2   4 14.4632 1.68935   1
   2   2   4 3.03203 1.46227   2
  -3  -2  -4 99.8305 4.15613   2
  -3  -2  -4 102.769 4.31118   2
  -3  -2  -4 99.5236 3.61362   2
   3   2   4 337.353 9.18188   1
   3   2   4 338.362 8.62619   1
  -4  -2  -4 23.3130 2.57971   2
  -4  -2  -4 20.5724 2.15067   2
  -4  -2  -4 24.5868 2.81745   2
  -4  -2  -4 16.9615 2.42996   2
   4   2   4 75.2504 3.27548   1
   4   2   4 76.0553 3.37475   1
   4   2   4 74.7240 3.48940   1
  -5  -2  -4 4.52047 1.52959   1
  -5  -2  -4 0.53509 1.37865   2
  -5  -2  -4 1.07553 1.49955   2
   5   2   4 1.59816 1.78539   1
  -6  -2  -4 18.2504 2.18527   1
   6   2   4 24.2742 2.65644   1
   8  -3  -4 -0.1854 2.30086   1
   8  -3  -4 3.32401 3.15921   2
  -8   3   4 -0.0333 1.20082   2
  -8   3   4 3.35880 2.06215   2
  -8   3   4 4.96734 1.77648   1
  -8   3   4 2.45303 1.58559   1
  -8   3   4 7.19623 2.24340   1
   7  -3  -4 130.971 4.86858   1
   7  -3  -4 31.4204 2.67017   2
   7  -3  -4 30.8136 2.31905   2
  -7   3   4 36.4874 2.17800   2
  -7   3   4 31.3129 2.87083   2
  -7   3   4 41.9784 3.58739   2
  -7   3   4 142.211 4.91074   1
  -7   3   4 133.539 4.73409   1
  -7   3   4 133.690 4.54645   1
   6   0  -1 125.697 4.99205  -2
   6  -3  -4 125.697 4.99205   1
  -6   0   1 127.135 5.48861  -2
  -6   3   4 127.135 5.48861   1
  -6   3   4 72.8502 3.01743   1
  -6   3   4 20.2886 2.62503   2
   5  -3  -4 5.54415 1.68573   1
  -5   3   4 1.71410 1.43558   2
  -5   3   4 15.7748 3.90680   2
  -5   3   4 8.13069 1.63681   1
  -5   3   4 6.72787 1.96703   1
  -5   3   4 6.45958 1.73573   1
   4  -3  -4 7.78600 0.98403   2
  -4   3   4 33.4278 1.88929   1
  -4   3   4 26.4738 3.16055   1
  -4   3   4 31.8138 1.87240   1
  -4   3   4 6.94963 1.52180   2
  -4   3   4 6.77695 2.06044   2
   3  -3  -4 3.03285 1.21956   2
   3  -3  -4 1.33694 0.65276   2
  -3   3   4 9.12592 1.49066   1
  -3   3   4 6.55677 1.19543   1
  -3   3   4 2.15089 1.47487   2
  -3   3   4 1.76617 0.99827   2
   2  -3  -4 95.7811 2.76827   2
   2  -3  -4 98.6167 3.11205   2
   2  -3  -4 333.842 8.82489   1
  -2   3   4 328.146 8.81286   1
  -2   3   4 331.083 8.44065   1
  -2   3   4 329.685 8.52695   1
  -2   3   4 100.803 3.31050   2
   1  -3  -4 183.731 4.74514   2
   1  -3  -4 197.211 5.23503   2
   1  -3  -4 187.480 5.48660   2
   1  -3  -4 678.347 16.6898   1
  -1   3   4 654.272 16.1923   1
  -1   3   4 634.974 16.3609   1
  -1   3   4 650.421 15.9457   1
  -1   3   4 188.357 5.43955   2
   0   3   4 2.59374 1.17879  -2
   0  -3  -4 2.59374 1.17879   1
   0  -3  -4 -0.2726 1.25355  -2
   0   3   4 -0.2726 1.25355   1
   0  -3  -4 5.28075 1.99936  -2
   0   3   4 5.28075 1.99936   1
  -1  -3  -4 6.68474 1.47562   2
  -1  -3  -4 6.73090 1.75564   2
  -1  -3  -4 4.24484 1.77138   2
  -1  -3  -4 6.34349 1.81270   2
  -1  -3  -4 12.9513 2.77033   1
   1   3   4 20.2132 1.68993   1
   1   3   4 16.5376 2.44574   1
   1   3   4 11.0068 2.60131   2
  -2  -3  -4 73.1343 3.49463   2
  -2  -3  -4 68.4597 3.13907   2
  -2  -3  -4 72.0791 2.90702   2
  -2  -3  -4 70.8507 3.23898   2
   2   3   4 230.792 6.20887   1
   2   3   4 222.236 6.63112   1
  -3  -3  -4 3.96250 1.35753   2
  -3  -3  -4 3.60319 1.35492   2
   3   3   4 16.9679 2.11821   1
   3   3   4 18.9590 2.64796   1
   3   3   4 19.0515 2.45956   1
  -4  -3  -4 24.4343 3.05991   2
  -4  -3  -4 27.3107 2.43256   2
  -4  -3  -4 27.0086 2.57362   2
   4   3   4 82.9371 3.80125   1
   4   3   4 82.5074 3.74322   1
   4   3   4 83.7740 3.77273   1
  -5  -3  -4 21.0390 2.37094   1
  -5  -3  -4 6.85233 2.10445   2
  -5  -3  -4 2.14002 2.23855   2
   5   3   4 24.4356 4.60424   1
   5   3   4 23.6034 3.46562   1
   8  -4  -4 46.1042 3.24604   2
  -8   4   4 155.364 4.92045   1
  -8   4   4 162.730 4.92472   1
  -8   4   4 157.427 5.60969   1
  -8   4   4 44.8138 3.42202   2
  -8   4   4 43.9402 2.42757   2
   7  -4  -4 4.82642 1.72399   2
  -7   4   4 20.8277 2.79391   1
  -7   4   4 20.9308 2.10404   1
  -7   4   4 23.7873 2.55569   1
  -7   4   4 7.21985 2.01545   2
  -7   4   4 5.31396 1.94456   2
  -6  -1   1 37.0408 3.83510  -2
  -6   4   4 37.0408 3.83510   1
  -6  -1   1 31.2932 3.50407  -2
  -6   4   4 31.2932 3.50407   1
  -5   4   4 183.795 6.57969   1
  -5   4   4 183.942 5.44321   1
  -5   4   4 178.369 5.42338   1
  -5   4   4 185.893 5.92706   1
  -5   4   4 55.1430 2.45013   2
  -5   4   4 53.2659 3.51728   2
   4  -4  -4 -0.6989 1.69606   2
   4  -4  -4 0.11998 0.82492   2
  -4   4   4 -1.8025 1.78260   1
  -4   4   4 1.89097 1.57059   1
  -4   4   4 0.76393 1.11846   1
  -4   4   4 -0.0346 1.03027   1
   3  -4  -4 81.4434 2.94952   2
   3  -4  -4 82.8442 2.60506   2
   3  -4  -4 285.178 8.47494   1
  -3   4   4 286.967 8.24443   1
  -3   4   4 298.581 7.77908   1
  -3   4   4 301.289 7.84167   1
  -3   4   4 283.717 8.79070   1
  -3   4   4 83.7942 3.96393   2
   2  -4  -4 -0.0975 0.88415   2
   2  -4  -4 1.62828 0.82572   2
   2  -4  -4 2.52350 1.72328   1
  -2   4   4 2.27954 1.22266   1
  -2   4   4 4.29708 1.36922   1
  -2   4   4 2.41045 1.68217   1
  -2   4   4 3.53317 1.51127   1
  -2   4   4 -0.6959 1.55520   2
   1  -4  -4 60.3589 2.27316   2
   1  -4  -4 188.103 6.13398   1
  -1   4   4 178.727 5.56071   1
  -1   4   4 191.716 6.53462   1
  -1   4   4 191.988 5.46305   1
  -1   4   4 49.3994 3.28399   2
   0   4   4 150.677 5.23058  -2
   0  -4  -4 150.677 5.23058   1
   0   4   4 130.867 5.79233  -2
   0  -4  -4 130.867 5.79233   1
   0  -4  -4 150.207 4.38062  -2
   0   4   4 150.207 4.38062   1
   0  -4  -4 139.485 5.52671  -2
   0   4   4 139.485 5.52671   1
  -1  -4  -4 1.00996 1.88723   2
  -1  -4  -4 6.40846 1.65368   2
  -1  -4  -4 2.70940 1.43168   2
  -1  -4  -4 16.5543 3.28021   1
   1   4   4 13.3097 1.73331   1
   1   4   4 4.34755 1.83616   2
  -2  -4  -4 99.5001 3.79666   2
  -2  -4  -4 101.178 3.98011   2
  -2  -4  -4 100.659 3.98964   2
   2   4   4 319.788 9.12815   1
   2   4   4 99.6102 4.08475   2
  -3  -4  -4 38.1311 3.05024   2
  -3  -4  -4 35.5007 2.69236   2
   3   4   4 130.119 4.55748   1
   3   4   4 37.6514 2.65526   2
  -4  -4  -4 5.11942 2.16141   2
  -4  -4  -4 5.66356 1.90407   2
   4   4   4 4.12947 1.39147   2
   4   4   4 18.4701 2.78210   1
  -5  -4  -4 -0.6191 0.84945   2
   5   4   4 2.00389 1.17701   2
   8  -5  -4 0.75548 1.47838   2
   8  -5  -4 1.65165 1.76663   2
  -8   5   4 2.22411 1.59046   2
  -8   5   4 17.0606 1.98526   1
   7  -5  -4 4.26804 1.60364   2
  -7   5   4 8.84653 2.19497   2
  -7   5   4 13.2894 2.81524   2
  -7   5   4 24.2868 4.55223   1
  -7   5   4 29.1387 2.13063   1
   6  -5  -4 30.6698 2.00954   2
  -6  -2   1 132.337 6.36865  -2
  -6   5   4 132.337 6.36865   1
  -6  -2   1 145.240 6.37781  -2
  -6   5   4 145.240 6.37781   1
  -6   5   4 31.2337 2.86795   2
  -5   5   4 15.0769 2.67424   1
  -5   5   4 14.1405 2.90046   1
  -5   5   4 11.2045 2.76358   1
  -5   5   4 6.62336 2.04612   2
  -5   5   4 9.57048 2.41970   2
   4  -5  -4 27.6178 1.77627   2
   4  -5  -4 28.2422 2.29484   2
  -4   5   4 93.5157 3.45979   1
  -4   5   4 96.6920 4.08668   1
   3  -5  -4 2.19565 1.07738   2
   3  -5  -4 2.59736 1.05696   2
  -3   5   4 13.2001 2.70420   1
  -3   5   4 12.8148 2.13530   1
  -3   5   4 11.4859 2.55451   1
  -3   5   4 3.17494 1.62664   2
   2  -5  -4 127.611 3.90497   2
   2  -5  -4 132.186 4.22238   2
  -2   5   4 137.301 4.63735   2
  -2   5   4 465.747 13.1584   1
  -2   5   4 471.708 12.1948   1
  -2   5   4 474.737 12.2886   1
   1  -5  -4 111.602 3.71025   2
   1  -5  -4 379.504 10.2833   1
  -1   5   4 381.166 10.9144   1
  -1   5   4 370.666 10.0404   1
  -1   5   4 116.484 4.36267   2
   0   5   4 13.3680 2.94225  -2
   0  -5  -4 13.3680 2.94225   1
   0  -5  -4 10.2809 3.25031  -2
   0   5   4 10.2809 3.25031   1
  -1  -5  -4 81.8151 3.87062   2
  -1  -5  -4 88.9556 3.32028   2
  -1  -5  -4 283.554 8.17218   1
   1   5   4 89.4976 3.82301   2
   1   5   4 291.102 8.31376   1
  -2  -5  -4 1.76205 1.77009   2
  -2  -5  -4 3.41403 1.86547   1
   2   5   4 2.04990 1.26056   2
   2   5   4 6.33893 1.86863   1
   3   5   4 3.14189 1.32398   2
   3   5   4 24.1402 2.37325   1
   4   5   4 15.6925 3.40466   1
   4   5   4 9.67598 1.81235   2
   7  -6  -4 29.2220 2.60012   2
  -7   6   4 34.1743 3.10642   2
  -7   6   4 37.9925 2.70731   2
  -7   6   4 143.650 4.57099   1
   6  -6  -4 16.3724 2.09686   2
  -6   6   4 61.8119 2.91200   1
  -6   6   4 14.9994 2.49235   2
   5  -6  -4 12.8772 1.85286   2
  -5   6   4 55.6007 2.95171   1
  -5   6   4 48.0038 2.98406   1
  -5   6   4 12.2747 2.23822   2
  -5   6   4 14.3893 2.13795   2
   4  -6  -4 -1.2026 1.50472   2
   4  -6  -4 2.59599 1.33142   2
  -4   6   4 1.66499 1.65506   2
  -4   6   4 -0.4967 1.44579   2
  -4   6   4 8.15333 2.72323   1
  -4   6   4 3.21443 1.35497   1
   3  -6  -4 57.9782 2.72178   2
   3  -6  -4 54.1730 2.61847   2
   3  -6  -4 190.505 6.08672   1
  -3   6   4 56.7994 2.96938   2
  -3   6   4 186.994 6.14965   1
   2  -6  -4 86.6833 3.18750   2
   2  -6  -4 306.948 8.71831   1
  -2   6   4 297.546 9.08960   1
  -2   6   4 314.112 8.60655   1
  -2   6   4 88.7114 3.58195   2
   1  -6  -4 193.535 6.05015   1
  -1   6   4 190.263 6.36621   1
  -1   6   4 56.3360 2.94062   2
   0   6   4 68.9451 3.22071  -2
   0  -6  -4 68.9451 3.22071   1
   0  -6  -4 68.9424 4.11157  -2
   0   6   4 68.9424 4.11157   1
  -1  -6  -4 13.1511 2.14486   2
  -1  -6  -4 11.1061 2.47945   2
  -1  -6  -4 39.1406 2.66080   1
   1   6   4 36.1827 2.46148   1
   1   6   4 12.5866 1.99122   2
  -2  -6  -4 -0.6018 1.18438   2
  -2  -6  -4 0.77511 2.31108   2
  -2  -6  -4 0.63244 1.77561   1
   2   6   4 1.85108 1.36580   2
  -3  -6  -4 34.3967 2.19284   2
   3   6   4 34.7592 2.15507   2
   3   6   4 122.320 4.18289   1
   7  -7  -4 2.00490 1.66714   2
   7  -7  -4 23.3383 2.38001   1
   6  -7  -4 58.7038 2.87161   1
   6  -7  -4 15.7819 2.37465   2
  -6  -4   1 73.8621 3.76157  -2
  -6   7   4 73.8621 3.76157   1
  -6   7   4 57.8466 3.84466   1
  -6   7   4 16.1525 2.13760   2
   5  -7  -4 3.04071 1.67547   2
   5  -7  -4 15.4753 2.28410   1
  -5   7   4 0.73680 1.26154   2
  -5   7   4 16.9718 2.09320   1
  -5   7   4 13.7174 4.12196   1
   4  -7  -4 8.49085 2.47270   2
   4  -7  -4 7.80543 2.38510   2
   4  -7  -4 22.0057 2.45720   1
  -4   7   4 19.0550 2.15784   1
  -4   7   4 7.68354 2.32960   2
   3  -7  -4 12.8933 2.09079   1
   3  -7  -4 2.34592 1.26438   2
  -3   7   4 4.28869 1.24937   2
  -3   7   4 17.1585 2.09168   1
   2  -7  -4 1.30228 1.18863   1
   2  -7  -4 -0.7564 1.09494   2
  -2   7   4 -1.4403 1.13939   2
  -2   7   4 2.05117 1.96937   1
  -2   7   4 0.33451 1.10361   1
  -1   7   4 232.122 6.74442   1
   0   7   4 179.891 5.32232  -2
   0  -7  -4 179.891 5.32232   1
   0  -7  -4 174.446 5.53900  -2
   0   7   4 174.446 5.53900   1
  -1  -7  -4 -1.0209 1.72363   2
  -1  -7  -4 -0.8381 1.50943   2
  -1  -7  -4 3.12375 1.28851   1
   1   7   4 6.65221 1.98212   1
   1   7   4 -1.3818 0.98340   2
  -2  -7  -4 13.1912 1.74364   2
   2   7   4 15.6726 1.54862   2
   2   7   4 62.9139 2.95454   1
   5  -8  -4 56.1633 2.59629   1
  -5   8   4 14.1509 1.89422   2
   4  -8  -4 8.88271 1.94205   1
   4  -8  -4 5.70011 2.33206   2
  -4   8   4 2.50883 1.14701   2
  -4   8   4 5.75741 1.50191   1
   3  -8  -4 1.53713 1.38921   2
   3  -8  -4 3.64746 1.18331   1
  -3   8   4 3.00116 1.19652   2
  -3   8   4 5.39732 1.71416   1
   2  -8  -4 3.38502 1.05684   1
   2  -8  -4 1.13349 1.21536   2
  -2   8   4 6.08214 2.11646   1
  -2   8   4 0.77614 1.03315   2
   1  -8  -4 117.909 3.71487   2
   1  -8  -4 368.003 9.25172   1
  -1   8   4 105.598 3.49585   2
  -1   8   4 358.455 9.79001   1
   0   8   4 2.30324 1.07755  -2
   0  -8  -4 2.30324 1.07755   1
  -2  -8   5 72.8747 2.70632   1
  -2  -8   5 34.1979 2.81627   2
   1   8  -5 1.25930 1.28550   1
  -1  -8   5 0.41304 1.35498   2
   0  -8   5 193.668 5.41636  -2
   0   8  -5 193.668 5.41636   1
   0   8  -5 160.946 5.20766  -2
   0  -8   5 160.946 5.20766   1
  -1   8  -5 10.3597 2.32684   2
  -1   8  -5 4.78343 1.57663   2
  -1   8  -5 7.35936 2.01532   2
  -1   8  -5 25.2060 2.66689   1
  -1   8  -5 23.2466 2.13340   1
   1  -8   5 24.2194 2.62435   1
  -2   8  -5 19.1939 2.42516   1
  -2   8  -5 16.7267 2.06946   1
  -2   8  -5 1.77998 1.36589   2
  -2   8  -5 4.65183 1.43973   2
  -2   8  -5 6.12068 1.81411   2
   2  -8   5 9.14221 2.57789   1
   2  -8   5 3.77544 1.31274   2
  -3   8  -5 0.30835 1.34436   2
  -3   8  -5 0.62702 1.39545   2
  -3   8  -5 0.34140 0.92684   1
   3  -8   5 -2.1126 1.72501   1
   3  -8   5 -0.2418 1.93282   2
  -4   8  -5 14.1923 2.45621   2
  -4   8  -5 97.9188 3.40725   1
   3   7  -5 11.3798 2.48916   1
  -3  -7   5 12.0031 1.61103   1
  -3  -7   5 3.75487 1.22773   2
   2   7  -5 -0.6837 1.21188   1
  -2  -7   5 2.08266 1.20788   1
  -2  -7   5 -0.6533 1.65244   1
  -2  -7   5 0.13585 1.24073   2
   1   7  -5 29.1560 2.53778   2
   1   7  -5 33.8804 2.99262   2
   1   7  -5 27.3702 3.21399   2
  -1  -7   5 100.075 3.57112   1
  -1  -7   5 98.3585 3.68530   1
  -1  -7   5 98.7440 3.93418   1
  -1  -7   5 99.1658 3.85953   1
  -1  -7   5 32.6384 2.61181   2
   0   7  -5 189.095 5.51868  -2
   0  -7   5 189.095 5.51868   1
   0   7  -5 202.042 5.36911  -2
   0  -7   5 202.042 5.36911   1
   0   7  -5 183.234 5.85030  -2
   0  -7   5 183.234 5.85030   1
   0   7  -5 194.108 5.91476  -2
   0  -7   5 194.108 5.91476   1
  -1   7  -5 1.61233 1.69853   2
  -1   7  -5 4.27578 1.54155   2
  -1   7  -5 0.82087 1.07994   2
  -1   7  -5 9.00536 3.27664   1
   1  -7   5 8.23631 2.12313   1
   1  -7   5 1.55719 1.32496   1
   1  -7   5 4.86205 2.03521   1
  -2   7  -5 27.5304 2.10930   2
  -2   7  -5 24.8428 2.13921   2
  -2   7  -5 27.9460 2.16081   2
  -2   7  -5 25.2830 2.59395   2
   2  -7   5 99.7093 3.86776   1
   2  -7   5 97.7904 3.70950   1
  -3   7  -5 23.2653 2.14733   2
  -3   7  -5 23.8542 2.00401   2
  -3   7  -5 23.6782 2.03629   2
  -3   7  -5 22.5541 2.40900   2
   3  -7   5 86.8817 4.86327   1
   3  -7   5 84.5589 3.49442   1
   3  -7   5 83.0257 3.73697   1
  -4   7  -5 14.6809 1.79553   2
  -4   7  -5 18.5743 2.17179   2
  -4   7  -5 58.6305 3.29134   1
   4  -7   5 56.7224 2.88297   1
   4  -7   5 58.5818 3.96821   1
  -5   7  -5 122.027 4.19493   1
   5  -7   5 115.160 3.96929   1
  -5  -6   5 1.58501 0.78369   2
   4   6  -5 56.2427 3.25721   1
  -4  -6   5 17.5744 1.75235   2
  -4  -6   5 54.1115 2.43802   1
   3   6  -5 0.79515 1.96652   2
   3   6  -5 2.00395 1.45275   1
  -3  -6   5 4.06167 1.91231   1
  -3  -6   5 1.94574 1.51917   1
  -3  -6   5 4.21617 2.12794   2
  -3  -6   5 -0.2745 1.09847   2
   2   6  -5 7.48371 2.61295   2
   2   6  -5 16.1414 3.26659   2
   2   6  -5 12.8773 2.26188   2
  -2  -6   5 28.5944 2.34603   1
  -2  -6   5 28.7365 2.35698   1
  -2  -6   5 29.4790 2.26172   1
  -2  -6   5 31.2595 2.48773   1
  -2  -6   5 15.1963 2.37748   2
   1   6  -5 9.08876 2.10102   2
   1   6  -5 6.20591 1.57946   2
   1   6  -5 10.3272 2.35733   2
   1   6  -5 10.2851 3.12109   2
  -1  -6   5 22.1495 2.19768   1
  -1  -6   5 16.9736 2.57699   1
  -1  -6   5 17.8376 1.98342   1
  -1  -6   5 19.4678 2.16260   1
   0   6  -5 54.1155 2.78946  -2
   0  -6   5 54.1155 2.78946   1
   0   6  -5 50.8100 3.63647  -2
   0  -6   5 50.8100 3.63647   1
   0   6  -5 47.1486 2.49879  -2
   0  -6   5 47.1486 2.49879   1
  -1   6  -5 127.374 4.63040   2
  -1   6  -5 129.244 4.24604   2
  -1   6  -5 123.766 4.11830   2
   1  -6   5 437.476 11.7881   1
   1  -6   5 432.060 10.8594   1
   1  -6   5 435.538 11.1762   1
  -2   6  -5 124.702 4.21102   2
  -2   6  -5 116.191 3.88111   2
  -2   6  -5 125.540 4.34770   2
  -2   6  -5 122.526 3.82836   2
   2  -6   5 427.180 11.1824   1
   2  -6   5 429.018 10.3229   1
   2  -6   5 448.532 10.8986   1
  -3   6  -5 88.3657 3.17651   2
  -3   6  -5 85.1176 3.23749   2
  -3   6  -5 86.8211 3.48919   2
   3  -6   5 317.070 8.85279   1
   3  -6   5 323.345 8.18756   1
   3  -6   5 337.801 9.31922   1
   3  -6   5 327.931 8.49024   1
  -4   6  -5 54.3368 2.56483   2
  -4   6  -5 58.0816 2.56172   2
   4  -6   5 215.165 5.76667   1
   4  -6   5 204.457 6.31732   1
  -5   6  -5 36.1952 3.33708   1
  -5   6  -5 14.0226 2.24383   2
   5  -6   5 42.0914 2.82694   1
   5  -6   5 31.1383 3.81097   1
   5  -6   5 40.6079 2.42964   1
  -6   6  -5 2.33842 1.15697   2
   6  -6   5 7.82264 2.16282   1
   5   5  -5 13.3595 2.20016   1
   4   5  -5 4.90709 1.95231   2
   4   5  -5 13.9408 2.98122   1
  -4  -5   5 16.3651 1.96519   1
  -4  -5   5 16.2719 1.83032   1
  -4  -5   5 16.7149 1.93656   1
   3   5  -5 55.8190 4.23457   2
   3   5  -5 49.6762 2.68370   2
   3   5  -5 158.827 5.22204   1
  -3  -5   5 154.121 4.89691   1
  -3  -5   5 159.821 5.09329   1
  -3  -5   5 155.470 4.74540   1
  -3  -5   5 160.165 4.58240   1
   2   5  -5 30.4784 2.05476   2
   2   5  -5 35.1647 2.53854   2
   2   5  -5 34.6193 2.27380   2
  -2  -5   5 105.884 4.03688   1
  -2  -5   5 108.021 3.80184   1
  -2  -5   5 107.400 3.67012   1
  -2  -5   5 105.843 3.39986   1
   1   5  -5 76.3254 2.94347   2
   1   5  -5 77.8833 3.17638   2
   1   5  -5 78.6851 2.86047   2
  -1  -5   5 245.585 6.28174   1
  -1  -5   5 252.348 6.87126   1
  -1  -5   5 244.946 6.65904   1
  -1  -5   5 247.176 7.16826   1
  -1  -5   5 250.760 7.32279   1
   0   5  -5 1679.51 40.1377  -2
   0  -5   5 1679.51 40.1377   1
   0   5  -5 1616.58 36.4912  -2
   0  -5   5 1616.58 36.4912   1
   0   5  -5 1606.45 42.3283  -2
   0  -5   5 1606.45 42.3283   1
   0   5  -5 1592.46 34.7261  -2
   0  -5   5 1592.46 34.7261   1
  -1   5  -5 9.82434 2.28768   2
  -1   5  -5 15.4434 1.37102   2
  -1   5  -5 14.3596 1.93763   2
  -1   5  -5 13.2164 1.51826   2
   1  -5   5 47.4499 2.47001   1
   1  -5   5 51.5489 2.58184   1
   1  -5   5 46.1643 2.27646   1
   1  -5   5 45.4107 3.71286   1
   1  -5   5 47.2874 2.35364   1
  -2   5  -5 0.97904 1.32361   2
  -2   5  -5 0.30832 1.04454   2
  -2   5  -5 0.50463 1.09340   2
  -2   5  -5 5.13303 1.86111   2
  -2   5  -5 1.17501 1.21498   2
   2  -5   5 4.85259 1.20843   1
   2  -5   5 4.33734 1.45090   1
   2  -5   5 1.73430 1.37460   1
   2  -5   5 3.66238 1.75358   1
   2  -5   5 5.62192 1.62171   1
  -3   5  -5 126.748 4.60695   2
  -3   5  -5 127.037 3.77900   2
  -3   5  -5 124.719 4.17664   2
  -3   5  -5 127.093 4.46410   2
  -3   5  -5 467.544 12.3628   1
   3  -5   5 484.833 12.6490   1
   3  -5   5 467.462 11.9419   1
   3  -5   5 471.458 13.4784   1
   3  -5   5 468.290 11.0043   1
  -4   5  -5 1.06165 1.39123   1
  -4   5  -5 2.17932 1.50898   2
  -4   5  -5 1.23984 1.49088   2
  -4   5  -5 0.64319 1.37102   2
  -4   5  -5 -0.1627 1.39920   2
   4  -5   5 -0.7120 1.61403   1
   4  -5   5 1.70310 1.56834   1
   4  -5   5 3.38628 1.73055   1
   4  -5   5 1.22407 1.38091   1
  -5   5  -5 46.6587 2.66055   1
  -5   5  -5 14.5930 2.63037   2
   5  -5   5 44.7992 2.63049   1
  -6   5  -5 7.98580 2.08037   1
  -6   5  -5 2.17292 1.16819   2
   6  -5   5 7.90426 2.09106   1
   6  -5   5 6.18957 1.47410   1
   6   4  -5 3.67305 1.93036   1
  -6  -4   5 0.98543 1.20613   1
   5   4  -5 178.538 5.60503   1
   5   4  -5 61.2997 3.31968   2
  -5  -4   5 190.406 5.55331   1
  -5  -4   5 70.2062 3.72500   2
  -5  -4   5 58.7495 3.00355   2
   4   4  -5 213.585 6.99268   1
   4   4  -5 69.8254 3.18642   2
  -4  -4   5 232.906 6.25102   1
  -4  -4   5 231.740 5.96741   1
  -4  -4   5 235.257 6.59793   1
  -4  -4   5 71.7969 3.95146   2
  -4  -4   5 72.5525 3.67123   2
   3   4  -5 4.49306 1.36482   2
   3   4  -5 4.70245 1.61956   2
   3   4  -5 4.82059 1.58842   2
  -3  -4   5 13.5595 1.61406   1
  -3  -4   5 13.8288 2.42810   1
  -3  -4   5 13.5691 1.63751   1
  -3  -4   5 12.6657 1.51968   1
  -3  -4   5 5.91021 1.87513   2
   2   4  -5 37.5019 2.06372   2
   2   4  -5 31.7750 3.08825   2
   2   4  -5 37.8842 2.40029   2
   2   4  -5 35.7892 2.05843   2
  -2  -4   5 107.951 3.82329   1
  -2  -4   5 108.357 3.44867   1
  -2  -4   5 109.671 3.55001   1
  -2  -4   5 106.199 3.70828   1
  -2  -4   5 105.727 4.19200   1
   1   4  -5 42.7460 2.28997   2
   1   4  -5 44.9977 2.14264   2
   1   4  -5 38.4832 3.83179   2
   1   4  -5 45.3629 2.07223   2
   1   4  -5 40.0368 1.96082   2
  -1  -4   5 137.314 4.07359   1
  -1  -4   5 140.291 4.15358   1
  -1  -4   5 134.436 5.37166   1
  -1  -4   5 138.207 4.06999   1
  -1  -4   5 138.160 4.38069   1
   0   4  -5 333.570 7.97931  -2
   0  -4   5 333.570 7.97931   1
   0   4  -5 342.780 9.17018  -2
   0  -4   5 342.780 9.17018   1
   0   4  -5 342.115 8.39474  -2
   0  -4   5 342.115 8.39474   1
  -1   4  -5 1.58746 1.11314   2
  -1   4  -5 3.46707 1.16208   2
  -1   4  -5 1.30570 0.90476   2
  -1   4  -5 1.85740 0.92570   2
   1  -4   5 4.87418 1.30983   1
   1  -4   5 5.16015 1.34034   1
   1  -4   5 9.82536 3.10556   1
   1  -4   5 4.52337 1.05405   1
  -2   4  -5 -1.1811 2.34028   2
  -2   4  -5 4.55098 1.41600   2
  -2   4  -5 2.77043 1.10588   2
  -2   4  -5 1.49096 1.09964   2
  -2   4  -5 2.85805 1.30594   2
  -2   4  -5 9.81322 2.02550   1
   2  -4   5 7.24556 1.56282   1
   2  -4   5 7.61807 1.46530   1
   2  -4   5 8.57589 1.47947   1
   2  -4   5 8.21080 2.01559   1
   2  -4   5 7.28230 1.81731   1
  -3   4  -5 6.14610 1.45583   2
  -3   4  -5 3.24500 1.82462   2
  -3   4  -5 7.38310 1.59093   2
  -3   4  -5 8.11544 2.57735   2
  -3   4  -5 18.9354 1.94480   1
   3  -4   5 17.4093 2.45104   1
   3  -4   5 20.9900 1.82371   1
   3  -4   5 18.7722 1.58955   1
   3  -4   5 18.0378 3.06522   1
  -4   4  -5 24.3089 2.31731   2
  -4   4  -5 18.5826 2.64724   2
  -4   4  -5 17.5827 2.02490   2
  -4   4  -5 14.0913 2.03346   2
  -4   4  -5 73.3675 3.10622   1
   4  -4   5 65.8488 2.80613   1
   4  -4   5 66.9548 4.05146   1
   4  -4   5 71.3484 2.90600   1
   4  -4   5 65.4413 3.90671   1
  -5   4  -5 7.97339 2.29233   2
  -5   4  -5 23.1776 2.14758   1
   5  -4   5 22.9922 2.37336   1
   5  -4   5 24.6822 2.10937   1
   5  -4   5 24.1524 2.06460   1
  -6   4  -5 18.9563 1.93256   1
   6   1 -10 20.2031 3.78166  -2
   6  -4   5 20.2031 3.78166   1
  -7   4  -5 7.21813 1.92011   2
  -7  -3   5 9.09561 1.74570   1
  -7  -3   5 8.61670 2.72540   2
   6   3  -5 12.1400 2.79169   2
  -6  -3   5 14.3169 2.27518   2
   5   3  -5 6.45570 1.96496   2
  -5  -3   5 8.60231 1.81998   2
  -5  -3   5 9.63334 2.46354   2
  -5  -3   5 30.7380 2.81384   1
   4   3  -5 12.2527 1.62938   2
   4   3  -5 12.1196 2.25635   2
   4   3  -5 10.3319 2.30122   2
  -4  -3   5 9.86190 1.81426   2
  -4  -3   5 34.9626 2.43169   1
  -4  -3   5 31.3836 1.80688   1
  -4  -3   5 34.9391 1.97614   1
   3   3  -5 66.0746 3.27807   2
   3   3  -5 64.7381 2.59919   2
   3   3  -5 64.5522 3.75889   2
   3   3  -5 68.6928 2.77519   2
   3   3  -5 64.3022 2.58055   2
  -3  -3   5 214.093 5.81649   1
  -3  -3   5 211.038 5.38638   1
  -3  -3   5 212.428 6.32434   1
  -3  -3   5 68.3627 2.73499   2
   2   3  -5 1.02694 1.08288   2
   2   3  -5 0.30249 0.85181   2
   2   3  -5 -1.2865 1.07167   2
   2   3  -5 1.79822 0.85511   2
  -2  -3   5 3.32274 1.20448   1
  -2  -3   5 3.01473 0.96493   1
  -2  -3   5 1.72495 1.00718   1
  -2  -3   5 1.30228 0.91142   1
  -2  -3   5 0.87552 1.19177   2
   1   3  -5 116.315 3.38588   2
   1   3  -5 113.759 3.41716   2
   1   3  -5 113.056 3.72453   2
  -1  -3   5 362.192 8.68732   1
  -1  -3   5 359.855 8.90121   1
  -1  -3   5 358.492 9.48576   1
  -1  -3   5 112.257 3.85134   2
   0   3  -5 16.9193 1.41943  -2
   0  -3   5 16.9193 1.41943   1
   0   3  -5 17.0824 1.32852  -2
   0  -3   5 17.0824 1.32852   1
   0   3  -5 20.2380 1.64157  -2
   0  -3   5 20.2380 1.64157   1
  -1   3  -5 28.2283 1.96742   2
  -1   3  -5 29.5238 1.51094   2
  -1   3  -5 26.7293 1.63018   2
   1  -3   5 96.3247 2.94205   1
   1  -3   5 99.0107 3.40374   1
   1  -3   5 97.8987 3.10293   1
   1  -3   5 103.090 3.11193   1
  -2   3  -5 0.83845 1.04022   2
  -2   3  -5 0.41084 1.16126   2
  -2   3  -5 4.50354 1.39563   2
   2  -3   5 -0.0040 1.99089   1
   2  -3   5 1.63636 1.06218   1
   2  -3   5 0.07504 0.82210   1
   2  -3   5 1.73693 0.90149   1
   2  -3   5 -1.0438 1.34770   1
  -3   3  -5 431.904 11.0974   1
  -3   3  -5 103.410 3.28112   2
  -3   3  -5 111.057 4.06756   2
  -3   3  -5 109.570 4.37211   2
  -3   3  -5 111.595 3.41942   2
  -3   3  -5 107.065 4.46298   2
  -3   3  -5 108.404 3.56534   2
   3  -3   5 404.016 10.4525   1
   3  -3   5 420.420 12.3509   1
   3  -3   5 416.380 10.2082   1
   3  -3   5 417.102 11.2309   1
   3  -3   5 430.300 9.75641   1
   3  -3   5 429.380 10.4772   1
  -4   3  -5 66.7070 3.27918   2
  -4   3  -5 63.7350 3.00031   2
  -4   3  -5 63.9816 3.35960   2
  -4   3  -5 250.917 7.07659   1
   4  -3   5 246.366 6.18818   1
   4  -3   5 249.259 7.47751   1
   4  -3   5 240.297 6.55681   1
   4  -3   5 241.624 6.68862   1
  -5   3  -5 270.512 8.13452   1
  -5   3  -5 80.9510 4.03866   2
   5  -3   5 278.724 6.95420   1
   5  -3   5 281.414 7.57013   1
   5  -3   5 278.683 7.35930   1
   5  -3   5 272.608 8.88550   1
  -6   3  -5 31.6624 2.09191   1
  -6   3  -5 10.5000 3.20775   2
   6   0 -10 39.3351 3.68686  -2
   6  -3   5 39.3351 3.68686   1
   6   0 -10 43.4264 3.50717  -2
   6  -3   5 43.4264 3.50717   1
  -7   3  -5 7.73466 2.11007   1
  -7   3  -5 1.09860 1.16485   2
   7  -3   5 7.54036 1.74642   1
  -8  -2   5 6.06457 1.78928   1
   7   2  -5 4.03413 2.40663   2
   7   2  -5 24.8645 3.08826   1
  -7  -2   5 24.5877 2.30011   1
  -7  -2   5 22.8099 3.47774   1
  -7  -2   5 6.85563 1.94418   2
   6   2  -5 0.08311 1.54585   2
   6   2  -5 3.16978 1.66761   1
  -6  -2   5 0.88342 1.10444   2
  -6   5   0 6.10133 3.53178  -2
  -6  -2   5 6.10133 3.53178   1
   5   2  -5 67.3987 3.24177   2
   5   2  -5 70.0007 2.81273   2
   5   2  -5 69.9543 3.68000   2
  -5  -2   5 218.275 6.22881   1
  -5  -2   5 216.665 6.36454   1
  -5  -2   5 71.6626 4.67863   2
  -5  -2   5 68.2688 2.86853   2
   4   2  -5 63.0464 3.08471   2
   4   2  -5 63.7868 2.55046   2
   4   2  -5 63.0123 2.63646   2
   4   2  -5 60.9288 2.46046   2
  -4  -2   5 208.521 6.08697   1
  -4  -2   5 202.818 5.75452   1
  -4  -2   5 209.504 5.25374   1
  -4  -2   5 201.876 5.69996   1
  -4  -2   5 62.6401 2.55942   2
   3   2  -5 -1.6543 1.25312   2
   3   2  -5 0.53330 0.83106   2
   3   2  -5 0.74591 0.94769   2
   3   2  -5 0.24318 0.75353   2
   3   2  -5 -0.5541 1.78814   2
  -3  -2   5 -0.0052 0.87125   2
  -3  -2   5 0.86330 1.82345   1
  -3  -2   5 2.88123 1.66051   1
  -3  -2   5 0.65673 0.97245   1
  -3  -2   5 1.81863 0.95232   1
  -3  -2   5 1.48310 0.92156   1
  -3  -2   5 1.97766 1.30319   1
   2   2  -5 34.2584 2.08845   2
   2   2  -5 30.9016 1.56665   2
   2   2  -5 30.5506 1.56521   2
   2   2  -5 33.3549 1.50545   2
   2   2  -5 31.1389 1.55355   2
  -2  -2   5 31.7783 1.81682   2
  -2  -2   5 30.9223 1.47546   2
  -2  -2   5 96.4455 3.47449   1
  -2  -2   5 100.112 2.93744   1
  -2  -2   5 103.310 3.03952   1
  -2  -2   5 101.778 3.06586   1
   1   2  -5 259.797 6.65176   1
   1   2  -5 259.528 6.74067   1
   1   2  -5 81.8375 2.56401   2
   1   2  -5 84.0258 2.54078   2
   1   2  -5 79.4733 2.94156   2
   1   2  -5 83.7021 2.46479   2
  -1  -2   5 261.878 7.01635   1
  -1  -2   5 250.368 6.06040   1
  -1  -2   5 263.530 6.50407   1
  -1  -2   5 253.554 6.37073   1
  -1  -2   5 83.2860 2.39568   2
   0  -2   5 104.087 2.92085  -2
   0   2  -5 104.087 2.92085   1
   0  -2   5 94.2393 3.00831  -2
   0   2  -5 94.2393 3.00831   1
   0   2  -5 99.1174 2.93369  -2
   0  -2   5 99.1174 2.93369   1
   0   2  -5 97.8025 3.28553  -2
   0  -2   5 97.8025 3.28553   1
   0   2  -5 97.9950 2.80410  -2
   0  -2   5 97.9950 2.80410   1
   0   2  -5 105.526 3.46399  -2
   0  -2   5 105.526 3.46399   1
   0   2  -5 93.9173 2.94663  -2
   0  -2   5 93.9173 2.94663   1
  -1   2  -5 732.942 17.4194   2
  -1   2  -5 694.792 15.9661   2
  -1   2  -5 696.443 16.4115   2
  -1   2  -5 718.776 17.6377   2
  -1   2  -5 703.970 15.2730   2
  -1   2  -5 2423.84 58.9136   1
   1  -2   5 2451.87 50.6850   1
   1  -2   5 2398.19 53.1415   1
   1  -2   5 2437.34 54.6039   1
   1  -2   5 2343.19 58.4903   1
   1  -2   5 630.095 17.7276   2
   1  -2   5 746.514 17.6119   2
  -2   2  -5 45.4547 2.15253   2
  -2   2  -5 50.9006 2.65386   2
  -2   2  -5 45.9358 2.21028   2
  -2   2  -5 48.1814 2.31025   2
  -2   2  -5 44.4316 2.73013   2
  -2   2  -5 47.5624 2.56104   2
   2  -2   5 182.964 5.39972   1
   2  -2   5 182.887 4.85519   1
   2  -2   5 183.604 4.58307   1
   2  -2   5 178.369 4.83420   1
   2  -2   5 181.635 4.94072   1
   2  -2   5 48.9350 2.37092   2
  -3   2  -5 67.5950 2.93930   2
  -3   2  -5 67.0641 2.81757   2
  -3   2  -5 68.3873 2.88743   2
  -3   2  -5 67.4218 3.06517   2
  -3   2  -5 57.0872 4.21617   2
  -3   2  -5 240.258 7.81290   1
   3  -2   5 250.588 6.50853   1
   3  -2   5 254.395 7.04399   1
   3  -2   5 245.169 6.36628   1
   3  -2   5 240.635 6.58426   1
   3  -2   5 244.550 8.37911   1
   3  -2   5 248.248 6.10548   1
   3  -2   5 67.1002 3.74862   2
  -4   2  -5 33.0220 2.10435   1
  -4   2  -5 24.9788 3.39250   1
  -4   2  -5 9.95706 2.00875   2
  -4   2  -5 12.4814 2.19974   2
   4  -2   5 32.7938 3.31671   1
   4  -2   5 35.6914 1.96104   1
   4  -2   5 32.8634 2.05500   1
   4  -2   5 36.0703 2.28114   1
   4  -2   5 32.1374 4.20215   1
  -5   2  -5 16.8962 2.78332   2
  -5   2  -5 16.2776 2.54903   2
  -5   2  -5 16.2408 2.57487   2
  -5   2  -5 62.7521 3.64669   1
  -5   2  -5 63.0641 3.19228   1
   5  -2   5 62.8550 2.94605   1
   5  -2   5 59.3406 2.89888   1
   5  -2   5 55.0772 2.67101   1
   6  -1 -10 128.423 4.88574  -2
   6  -2   5 128.423 4.88574   1
  -7   2  -5 -0.7229 1.10564   2
   7  -2   5 -1.4696 1.50502   1
  -8  -1   5 17.2224 2.00769   2
  -8  -1   5 60.1231 2.53350   1
   7   1  -5 2.86472 2.47178   1
   7   1  -5 1.50094 1.68388   2
  -7  -1   5 3.98322 1.63082   1
   6   1  -5 -0.7969 1.58687   1
  -6  -1   5 -0.2080 1.09223   2
  -6  -1   5 1.47670 1.23788   1
   5   1  -5 -0.3342 1.35770   2
   5   1  -5 1.36268 1.01609   2
   5   1  -5 0.32113 1.23710   2
   5   1  -5 1.83491 2.11713   2
  -5  -1   5 1.65189 0.89004   2
  -5  -1   5 2.09655 1.74446   2
  -5  -1   5 3.11512 1.49467   1
  -5  -1   5 2.57316 1.11443   1
   4   1  -5 68.1623 2.43565   2
   4   1  -5 68.6840 2.49103   2
   4   1  -5 67.9959 2.66936   2
   4   1  -5 67.9333 2.35211   2
  -4  -1   5 212.928 6.35307   1
  -4  -1   5 212.516 5.80197   1
  -4  -1   5 217.858 5.34340   1
  -4  -1   5 215.061 5.58473   1
  -4  -1   5 65.6423 3.15708   2
  -4  -1   5 65.6540 2.51599   2
  -4  -1   5 67.8318 3.29173   2
   3   1  -5 106.996 4.17759   2
   3   1  -5 115.555 3.08037   2
   3   1  -5 112.670 3.20925   2
   3   1  -5 119.170 3.29008   2
  -3  -1   5 115.255 3.54396   2
  -3  -1   5 107.572 3.79367   2
  -3  -1   5 114.590 3.53377   2
  -3  -1   5 364.670 8.31483   1
  -3  -1   5 370.168 8.89165   1
  -3  -1   5 353.606 9.11547   1
  -3  -1   5 372.835 8.71897   1
   2   1  -5 373.170 9.79401   1
   2   1  -5 114.958 3.73130   2
   2   1  -5 119.822 3.14617   2
   2   1  -5 117.949 3.27028   2
   2   1  -5 115.159 3.72203   2
   2   1  -5 120.756 3.11920   2
   2   1  -5 120.155 3.26701   2
  -2  -1   5 122.490 3.42511   2
  -2  -1   5 380.849 8.83479   1
  -2  -1   5 383.970 9.01449   1
  -2  -1   5 362.187 9.25727   1
  -2  -1   5 371.592 8.46095   1
   1   1  -5 85.9606 2.45605   2
   1   1  -5 86.1126 2.74330   2
   1   1  -5 84.0050 2.64836   2
   1   1  -5 89.7683 2.40436   2
   1   1  -5 87.9887 2.52841   2
   1   1  -5 86.4859 2.85329   2
   1   1  -5 86.8094 3.02468   2
   1   1  -5 256.037 6.79442   1
   1   1  -5 270.951 6.69724   1
  -1  -1   5 247.999 6.28161   1
  -1  -1   5 269.100 6.36425   1
  -1  -1   5 246.795 5.99702   1
  -1  -1   5 253.601 6.93533   1
  -1  -1   5 90.7885 2.61764   2
   0  -1   5 2793.44 65.0207  -2
   0   1  -5 2793.44 65.0207   1
   0   1  -5 2893.58 63.3729  -2
   0  -1   5 2893.58 63.3729   1
   0   1  -5 2644.66 59.8003  -2
   0  -1   5 2644.66 59.8003   1
   0   1  -5 2422.02 63.9992  -2
   0  -1   5 2422.02 63.9992   1
   0   1  -5 2482.79 55.4496  -2
   0  -1   5 2482.79 55.4496   1
  -1   1  -5 21.1032 2.02071   2
  -1   1  -5 15.8356 1.46129   2
  -1   1  -5 18.4848 1.80063   2
  -1   1  -5 18.9704 1.86375   2
  -1   1  -5 16.6834 1.41617   2
  -1   1  -5 63.7587 2.31199   1
   1  -1   5 64.3799 2.52947   1
   1  -1   5 67.8960 2.51602   1
   1  -1   5 65.3783 2.15407   1
   1  -1   5 59.0475 2.44406   1
   1  -1   5 64.7396 2.05562   1
   1  -1   5 66.6579 2.20492   1
   1  -1   5 17.4924 1.28276   2
  -2   1  -5 74.1898 2.71080   2
  -2   1  -5 72.6015 2.86968   2
  -2   1  -5 71.8517 3.04637   2
  -2   1  -5 74.3251 2.70841   2
  -2   1  -5 252.278 7.07459   1
   2  -1   5 253.364 6.90236   1
   2  -1   5 254.787 6.27035   1
   2  -1   5 251.074 6.37451   1
   2  -1   5 256.794 6.09544   1
   2  -1   5 249.687 6.43527   1
   2  -1   5 67.7957 2.77830   2
  -3   1  -5 104.615 4.67621   1
  -3   1  -5 21.0187 3.64334   2
  -3   1  -5 29.3098 2.00485   2
  -3   1  -5 28.2697 4.35358   2
  -3   1  -5 31.3053 1.94490   2
   3  -1   5 109.932 3.81651   1
   3  -1   5 103.442 3.74526   1
   3  -1   5 109.304 3.53003   1
   3  -1   5 106.752 3.19717   1
   3  -1   5 107.438 3.51157   1
   3  -1   5 33.4710 3.22838   2
  -4   1  -5 21.8345 3.13516   2
  -4   1  -5 29.1417 2.26395   2
  -4   1  -5 23.8905 2.07572   2
  -4   1  -5 26.5410 4.72634   2
  -4   1  -5 94.5202 3.51790   1
   4  -1   5 92.5340 3.41148   1
   4  -1   5 92.7547 3.47633   1
   4  -1   5 94.0197 4.02850   1
   4  -1   5 96.1547 3.10722   1
  -5   1  -5 106.745 4.12413   1
  -5   1  -5 104.853 3.87639   1
  -5   1  -5 28.5156 2.63490   2
  -5   1  -5 26.5163 2.50495   2
  -5   1  -5 28.7049 2.41805   2
   5  -1   5 103.604 4.07369   1
   5  -1   5 106.478 3.84463   1
  -6   1  -5 0.54825 1.49216   1
   6  -2 -10 0.89877 4.39332  -2
   6  -1   5 0.89877 4.39332   1
   8   0  -5 33.4889 3.03530   2
  -8   0   5 39.1914 2.39964   2
  -8   0   5 116.917 3.96321   1
  -8   0   5 120.423 4.16801   1
   7   0  -5 22.9402 4.37680   1
   7   0  -5 8.26540 2.19641   2
  -7   0   5 8.52285 1.72798   2
  -7   0   5 14.3921 3.20271   2
  -7   0   5 27.9673 2.38086   1
   6   0  -5 60.9155 3.17684   1
   6   0  -5 20.5765 2.23193   2
  -6   0   5 62.9025 2.79687   1
  -6   0   5 18.2961 1.77433   2
   5   0  -5 27.7389 1.87483   2
   5   0  -5 21.0804 2.74871   2
   5   0  -5 28.6185 1.73325   2
   5   0  -5 27.6177 1.86928   2
   5   0  -5 85.4738 2.94079   1
  -5   0   5 30.4620 2.20859   2
  -5   0   5 25.1624 1.73625   2
  -5   0   5 82.4491 2.95198   1
  -5   0   5 84.2156 3.69534   1
  -5   0   5 80.9014 3.40831   1
   4   0  -5 98.0881 3.01283   2
   4   0  -5 94.3018 2.75654   2
  -4   0   5 326.677 8.20896   1
  -4   0   5 312.338 8.85255   1
  -4   0   5 323.078 8.45873   1
  -4   0   5 322.426 7.47883   1
  -4   0   5 96.2710 3.17689   2
  -4   0   5 98.2998 3.55845   2
  -4   0   5 101.993 3.30467   2
   3   0  -5 1.41850 0.70651   2
   3   0  -5 0.94661 0.64562   2
   3   0  -5 1.68058 0.66914   2
  -3   0   5 1.42672 0.74914   2
  -3   0   5 0.33919 0.73046   2
  -3   0   5 3.22667 1.09698   1
  -3   0   5 4.77417 1.29242   1
  -3   0   5 6.17660 1.61751   1
  -3   0   5 3.30917 1.05170   1
  -3   0   5 2.86268 0.88936   1
   2   0  -5 -0.2533 0.79753   2
   2   0  -5 0.28299 0.60095   2
   2   0  -5 0.48250 0.47307   2
   2   0  -5 1.46791 0.76533   2
  -2   0   5 2.60968 0.86623   1
  -2   0   5 3.67441 1.07349   1
  -2   0   5 4.30558 1.17736   1
  -2   0   5 0.23023 0.52882   2
   1   0  -5 84.8214 3.00876   2
   1   0  -5 101.535 3.10813   2
   1   0  -5 93.1747 2.67356   2
   1   0  -5 95.5995 2.66450   2
   1   0  -5 91.7038 2.93706   2
   1   0  -5 97.4719 2.48682   2
   1   0  -5 279.258 7.79503   1
   1   0  -5 303.451 6.91826   1
   1   0  -5 303.328 7.69418   1
  -1   0   5 297.276 7.47732   1
  -1   0   5 283.909 7.14217   1
  -1   0   5 310.872 7.70508   1
  -1   0   5 98.8114 2.90030   2
   0   0   5 978.159 23.5086  -2
   0   0  -5 978.159 23.5086   1
   0   0  -5 951.778 21.5558  -2
   0   0   5 951.778 21.5558   1
   0   0  -5 896.678 22.3893  -2
   0   0   5 896.678 22.3893   1
   0   0  -5 988.140 22.9524  -2
   0   0   5 988.140 22.9524   1
   0   0  -5 890.861 23.0848  -2
   0   0   5 890.861 23.0848   1
  -1   0  -5 16.9834 1.50442   2
  -1   0  -5 16.1339 1.44714   2
  -1   0  -5 15.2242 1.46091   2
  -1   0  -5 10.1263 1.89412   2
  -1   0  -5 52.0216 2.31892   1
   1   0   5 47.8720 2.11091   1
   1   0   5 51.0102 1.74137   1
   1   0   5 50.5834 2.12575   1
   1   0   5 53.0020 2.20147   1
   1   0   5 14.2210 1.25034   2
  -2   0  -5 19.4311 2.21823   2
  -2   0  -5 22.4040 1.60821   2
  -2   0  -5 22.7321 1.59277   2
  -2   0  -5 78.5585 3.17808   1
   2   0   5 76.6323 2.62709   1
   2   0   5 76.0890 3.14803   1
   2   0   5 77.2083 2.64010   1
   2   0   5 80.5142 2.84966   1
   2   0   5 79.1013 2.66060   1
   2   0   5 24.2963 1.93264   2
  -3   0  -5 5.06245 1.49541   2
  -3   0  -5 1.85195 2.34869   2
  -3   0  -5 -1.0665 2.18537   2
   3   0   5 4.23981 1.70374   1
   3   0   5 6.98068 2.18604   1
   3   0   5 8.61498 1.59735   1
   3   0   5 8.23112 1.59849   1
   3   0   5 12.3300 1.80992   1
  -4   0  -5 16.0664 3.22652   2
  -4   0  -5 11.7287 1.77850   2
  -4   0  -5 12.2829 2.71425   2
  -4   0  -5 35.8764 2.29872   1
   4   0   5 38.4758 2.47516   1
   4   0   5 34.0994 2.88144   1
   4   0   5 39.3974 2.24788   1
   4   0   5 37.4468 2.93850   1
  -5   0  -5 -0.3645 1.44577   2
  -5   0  -5 2.46830 1.36611   2
  -5   0  -5 2.19136 2.08054   2
  -5   0  -5 2.02267 1.44287   1
  -5   0  -5 5.01640 1.73897   1
   5   0   5 2.35909 1.45559   1
   5   0   5 0.42771 2.47131   1
  -6   0  -5 33.9061 3.29726   1
  -6   0  -5 39.1617 2.54875   1
   6  -3 -10 59.9324 4.01453  -2
   6   0   5 59.9324 4.01453   1
   8  -1  -5 3.30819 1.85035   2
  -8   1   5 14.5199 2.13805   1
  -8   1   5 11.7650 2.33157   1
  -8   1   5 4.01962 1.45233   2
  -8   1   5 2.98686 2.16648   2
   7  -1  -5 8.15988 2.37939   2
   7  -1  -5 9.55464 2.73174   2
   7  -1  -5 7.59866 1.80269   2
  -7   1   5 8.82135 2.02415   2
  -7   1   5 7.03413 1.74119   2
  -7   1   5 29.5771 2.45691   1
  -7   1   5 30.7155 2.35982   1
  -7   1   5 34.7116 3.28175   1
  -6   1   5 1.36715 0.99889   2
  -6   1   5 0.09930 1.41911   1
   5  -1  -5 16.0857 1.47830   2
   5  -1  -5 16.1942 1.57690   2
  -5   1   5 18.2584 1.53735   2
  -5   1   5 20.6724 1.62035   2
  -5   1   5 57.2387 2.61856   1
  -5   1   5 53.8451 3.26130   1
  -5   1   5 55.5758 2.36918   1
   4  -1  -5 9.00877 1.10777   2
   4  -1  -5 8.67031 1.08253   2
  -4   1   5 28.0037 1.75021   1
  -4   1   5 30.5749 1.66153   1
  -4   1   5 20.4563 3.07885   1
  -4   1   5 8.90162 1.76773   2
  -4   1   5 9.94711 1.36351   2
   3  -1  -5 29.9076 2.33256   2
   3  -1  -5 31.8639 1.40676   2
   3  -1  -5 31.8081 1.39382   2
  -3   1   5 99.2756 3.04576   1
  -3   1   5 99.2739 3.13806   1
  -3   1   5 29.3919 1.62565   2
   2  -1  -5 180.510 4.98109   1
   2  -1  -5 56.3209 1.86490   2
   2  -1  -5 54.4673 2.02282   2
   2  -1  -5 51.5396 2.25371   2
  -2   1   5 179.224 4.82398   1
  -2   1   5 173.712 4.89003   1
  -2   1   5 52.4477 2.01459   2
   1  -1  -5 12.6679 1.02349   1
   1  -1  -5 3.05530 0.94944   2
   1  -1  -5 2.93243 1.02125   2
   1  -1  -5 3.54667 0.90281   2
   1  -1  -5 3.12498 0.64367   2
  -1   1   5 13.3174 1.31492   1
  -1   1   5 12.4813 1.39353   1
  -1   1   5 7.73570 1.81940   1
  -1   1   5 3.32384 0.84777   2
   0  -1  -5 80.6315 2.70047  -2
   0   1   5 80.6315 2.70047   1
   0  -1  -5 84.3232 2.88633  -2
   0   1   5 84.3232 2.88633   1
   0  -1  -5 91.9555 3.00151  -2
   0   1   5 91.9555 3.00151   1
   0  -1  -5 83.5665 2.79276  -2
   0   1   5 83.5665 2.79276   1
  -1  -1  -5 229.717 6.33408   2
  -1  -1  -5 246.438 6.44531   2
  -1  -1  -5 241.355 6.41567   2
  -1  -1  -5 802.738 20.2198   1
   1   1   5 814.087 19.8272   1
   1   1   5 780.867 17.2271   1
   1   1   5 790.316 17.6288   1
   1   1   5 235.629 6.65783   2
  -2  -1  -5 24.3253 2.03498   2
  -2  -1  -5 26.5584 3.32525   2
  -2  -1  -5 23.5028 1.67877   2
  -2  -1  -5 22.0876 1.86079   2
  -2  -1  -5 72.1899 3.51020   1
   2   1   5 76.5026 3.02737   1
   2   1   5 75.0669 2.68027   1
   2   1   5 73.2623 3.06195   1
   2   1   5 71.0798 2.89801   1
   2   1   5 70.2529 2.64999   1
   2   1   5 19.1856 2.35531   2
  -3  -1  -5 0.11846 1.07676   2
  -3  -1  -5 0.90174 1.83698   2
  -3  -1  -5 10.3213 3.23758   2
  -3  -1  -5 0.11361 1.16659   2
   3   1   5 -0.2968 1.22122   1
   3   1   5 1.21393 1.27020   1
   3   1   5 0.26736 1.28400   1
  -4  -1  -5 18.8946 2.44700   2
  -4  -1  -5 16.4267 2.18670   2
  -4  -1  -5 17.2205 3.23385   2
  -4  -1  -5 17.5377 2.63474   2
   4   1   5 62.7768 3.21559   1
   4   1   5 64.2405 3.12306   1
  -5  -1  -5 88.1145 4.28933   1
  -5  -1  -5 29.9381 3.11768   2
   5   1   5 90.4490 3.84351   1
   5   1   5 85.1716 3.21868   1
  -6   4  10 46.2880 3.31810  -2
  -6  -1  -5 46.2880 3.31810   1
   6  -4 -10 54.3476 3.63693  -2
   6   1   5 54.3476 3.63693   1
   8  -2  -5 66.9105 3.77480   1
  -8   2   5 70.3639 4.08423   1
  -8   2   5 72.5396 3.14372   1
  -8   2   5 65.4547 3.08355   1
  -8   2   5 22.4070 2.94280   2
  -8   2   5 19.8556 2.33494   2
   7  -2  -5 6.89712 1.73172   2
   7  -2  -5 11.4289 2.59878   2
   7  -2  -5 9.39703 1.78719   2
  -7   2   5 27.3429 2.49473   1
  -7   2   5 28.8803 2.43356   1
  -7   2   5 26.9220 2.31219   1
  -7   2   5 7.26251 2.02825   2
  -6   1   0 23.1723 2.90641  -2
  -6   2   5 23.1723 2.90641   1
  -6   2   5 3.01843 1.21115   2
   5  -2  -5 9.41676 1.29497   2
  -5   2   5 31.5248 2.67540   1
  -5   2   5 31.2724 1.90594   1
  -5   2   5 32.0735 1.96197   1
  -5   2   5 10.7978 1.65313   2
  -5   2   5 10.8915 1.46962   2
   4  -2  -5 10.8264 1.11107   2
  -4   2   5 33.9721 1.80291   1
  -4   2   5 34.8015 1.80872   1
  -4   2   5 28.7943 3.04577   1
  -4   2   5 13.2869 1.64016   2
  -4   2   5 9.68055 1.92590   2
   3  -2  -5 368.417 9.48999   2
  -3   2   5 360.391 9.70292   2
  -3   2   5 1323.45 31.0646   1
  -3   2   5 1288.84 31.6115   1
   2  -2  -5 18.4830 1.81540   2
   2  -2  -5 14.9190 1.66606   2
   2  -2  -5 19.7843 1.20667   2
   2  -2  -5 65.7043 2.41314   1
  -2   2   5 66.3246 2.40680   1
  -2   2   5 65.0957 2.42024   1
  -2   2   5 19.0782 1.45280   2
   1  -2  -5 161.890 4.57066   2
   1  -2  -5 152.539 4.17681   2
   1  -2  -5 160.781 4.22805   2
   1  -2  -5 169.785 4.71217   2
   1  -2  -5 496.036 13.1138   1
  -1   2   5 152.956 4.70102   2
  -1   2   5 524.341 12.7901   1
  -1   2   5 515.266 12.5546   1
  -1   2   5 500.970 12.9309   1
   0   2   5 305.555 8.35032  -2
   0  -2  -5 305.555 8.35032   1
   0  -2  -5 300.913 8.07987  -2
   0   2   5 300.913 8.07987   1
   0  -2  -5 307.535 8.04588  -2
   0   2   5 307.535 8.04588   1
  -1  -2  -5 37.2436 2.09910   2
  -1  -2  -5 40.4255 2.06636   2
  -1  -2  -5 39.6706 2.22158   2
  -1  -2  -5 125.961 4.51537   1
   1   2   5 129.938 4.11758   1
   1   2   5 123.846 3.92544   1
   1   2   5 136.748 4.17759   1
   1   2   5 37.9999 2.52060   2
  -2  -2  -5 -1.5518 1.52494   2
  -2  -2  -5 0.63391 1.14027   2
   2   2   5 1.16121 1.40668   1
   2   2   5 2.02725 1.18856   1
   2   2   5 -1.0807 1.79548   1
  -3  -2  -5 7.83188 2.58356   2
  -3  -2  -5 6.77794 1.97941   2
  -3  -2  -5 6.86788 1.93072   2
   3   2   5 9.99619 2.44366   1
   3   2   5 12.0925 1.95459   1
   3   2   5 17.9611 2.36773   1
  -4  -2  -5 1.09558 1.42908   2
  -4  -2  -5 1.82816 1.58622   2
  -4  -2  -5 2.73439 1.49390   2
   4   2   5 15.4749 2.80841   1
   4   2   5 7.80325 2.34855   1
   4   2   5 8.52993 2.27821   1
  -5  -2  -5 143.827 4.90556   1
  -5  -2  -5 41.4605 2.62372   2
  -5  -2  -5 37.5501 2.45515   2
   5   2   5 125.160 5.09860   1
   8  -3  -5 11.7346 1.95737   2
   8  -3  -5 12.9465 3.16132   2
  -8   3   5 49.5246 2.82799   1
  -8   3   5 47.3363 2.96118   1
  -8   3   5 47.8452 2.74523   1
  -8   3   5 16.0828 1.93104   2
   7  -3  -5 12.9723 3.06755   1
   7  -3  -5 4.83789 1.54078   2
   7  -3  -5 4.39278 1.82822   2
  -7   3   5 4.57783 2.16141   2
  -7   3   5 4.02312 1.46453   2
  -7   3   5 15.4687 2.34379   1
  -7   3   5 12.1351 2.66035   1
  -7   3   5 17.2847 2.07365   1
  -6   3   5 22.1600 2.61076   2
  -6   3   5 19.3098 1.79132   2
  -6   0   0 66.2350 3.58812  -2
  -6   3   5 66.2350 3.58812   1
  -6   0   0 70.4659 4.58144  -2
  -6   3   5 70.4659 4.58144   1
  -5   3   5 41.5501 2.63615   2
  -5   3   5 44.7491 2.16434   2
  -5   3   5 150.550 4.78433   1
  -5   3   5 166.026 5.43152   1
  -5   3   5 156.795 4.98640   1
   4  -3  -5 181.051 4.71207   2
   4  -3  -5 150.879 5.36518   2
  -4   3   5 634.358 15.4362   1
  -4   3   5 632.900 15.5213   1
  -4   3   5 586.583 16.9122   1
  -4   3   5 600.747 15.4013   1
  -4   3   5 170.505 5.12298   2
   3  -3  -5 2.77078 1.21858   2
   3  -3  -5 1.60727 0.70755   2
   3  -3  -5 7.67675 2.02226   1
  -3   3   5 7.46894 1.38556   1
  -3   3   5 9.86079 3.16252   1
  -3   3   5 6.18118 1.26006   1
  -3   3   5 3.90248 1.39645   2
   2  -3  -5 25.1424 1.57046   2
   2  -3  -5 27.6418 1.51395   2
   2  -3  -5 88.0005 3.37388   1
  -2   3   5 95.2507 3.16487   1
  -2   3   5 83.7741 3.62309   1
  -2   3   5 92.4549 3.11018   1
  -2   3   5 24.3022 2.12164   2
   1  -3  -5 109.288 3.86844   1
   1  -3  -5 31.9277 2.32088   2
  -1   3   5 110.060 3.57730   1
  -1   3   5 107.374 3.52940   1
  -1   3   5 101.037 3.73108   1
  -1   3   5 30.1037 2.26708   2
   0   3   5 6.10830 1.78526  -2
   0  -3  -5 6.10830 1.78526   1
   0  -3  -5 5.57651 1.44862  -2
   0   3   5 5.57651 1.44862   1
   0  -3  -5 5.10334 1.97167  -2
   0   3   5 5.10334 1.97167   1
  -1  -3  -5 114.343 4.62635   2
  -1  -3  -5 117.601 3.89149   2
  -1  -3  -5 120.322 3.98103   2
   1   3   5 378.871 9.79923   1
   1   3   5 336.977 11.2678   1
   1   3   5 380.485 9.82508   1
  -2  -3  -5 54.2164 2.72460   2
  -2  -3  -5 52.3373 2.87567   2
  -2  -3  -5 53.5076 2.85453   2
   2   3   5 178.975 5.50363   1
  -3  -3  -5 0.18165 1.62796   2
  -3  -3  -5 -0.5282 1.54270   2
  -3  -3  -5 0.13816 1.28986   2
   3   3   5 1.39925 1.42994   1
   3   3   5 0.16143 2.54483   1
  -4  -3  -5 3.76978 1.75731   2
  -4  -3  -5 5.45736 1.75577   2
  -4  -3  -5 7.72474 2.26169   2
   4   3   5 19.0572 2.57056   1
  -5  -3  -5 17.3840 2.44105   1
  -5  -3  -5 7.64326 1.77108   2
  -5  -3  -5 1.90221 1.91967   2
   5   3   5 3.34036 1.30121   2
   8  -4  -5 24.4091 2.55551   2
  -8   4   5 85.3201 3.29535   1
  -8   4   5 93.8451 3.42888   1
  -8   4   5 87.4807 4.02246   1
  -8   4   5 25.7561 2.19341   2
   7  -4  -5 9.41572 2.13587   2
  -7   4   5 8.14954 1.86503   2
  -7   4   5 25.9440 2.80930   1
  -7   4   5 31.0676 2.47222   1
  -6  -1   0 58.2615 3.95581  -2
  -6   4   5 58.2615 3.95581   1
   5  -4  -5 -0.5606 0.98095   2
  -5   4   5 0.70498 1.26739   1
  -5   4   5 1.59090 1.11261   1
  -5   4   5 4.29724 1.54744   1
  -5   4   5 1.36932 1.11262   2
   4  -4  -5 35.8245 1.69857   2
   4  -4  -5 30.5154 2.90668   2
  -4   4   5 130.388 4.25292   1
  -4   4   5 127.862 4.40048   1
  -4   4   5 130.370 5.08203   1
  -4   4   5 131.472 4.69151   1
   3  -4  -5 24.9336 1.45852   2
   3  -4  -5 21.1714 1.71435   2
  -3   4   5 79.4748 3.83815   1
  -3   4   5 76.8079 3.09443   1
  -3   4   5 76.5585 3.82786   1
  -3   4   5 79.0361 3.02284   1
   2  -4  -5 89.1523 4.87525   1
   2  -4  -5 27.5689 1.78987   2
   2  -4  -5 29.4451 1.78727   2
  -2   4   5 91.8349 3.35888   1
  -2   4   5 95.5807 4.12147   1
  -2   4   5 91.5584 3.58796   1
  -2   4   5 91.9800 3.47743   1
   1  -4  -5 5.91230 2.21607   2
   1  -4  -5 7.41978 3.02282   2
   1  -4  -5 3.54308 2.03597   1
  -1   4   5 1.42779 1.21952   1
  -1   4   5 6.96981 2.13536   1
  -1   4   5 4.20562 1.63736   1
  -1   4   5 1.55636 2.09322   2
   0   4   5 151.004 5.82728  -2
   0  -4  -5 151.004 5.82728   1
   0  -4  -5 171.448 5.40487  -2
   0   4   5 171.448 5.40487   1
   0  -4  -5 146.883 5.81348  -2
   0   4   5 146.883 5.81348   1
  -1  -4  -5 6.64638 2.14504   2
  -1  -4  -5 9.85620 1.90189   2
   1   4   5 29.4475 3.96285   1
   1   4   5 30.4995 2.12168   1
   1   4   5 12.4953 3.29309   2
  -2  -4  -5 39.2901 3.06861   2
  -2  -4  -5 37.8628 3.22594   2
  -2  -4  -5 48.0786 3.01170   2
   2   4   5 42.2099 3.16379   2
   2   4   5 141.970 4.80245   1
  -3  -4  -5 30.2894 2.42963   2
  -3  -4  -5 19.2762 3.05588   2
   3   4   5 82.6868 3.38749   1
   3   4   5 25.8106 2.58687   2
  -4  -4  -5 25.0160 2.20251   2
  -4  -4  -5 27.9622 3.47635   2
   4   4   5 81.0253 3.46309   1
   4   4   5 26.1796 2.49140   2
   8  -5  -5 1.19236 1.66283   2
   8  -5  -5 1.54124 1.48656   2
  -8   5   5 4.22420 1.62530   1
  -8   5   5 1.71959 1.30097   2
   7  -5  -5 33.8588 2.43453   2
  -7   5   5 35.7513 2.48613   2
  -7   5   5 143.491 4.70933   1
  -7   5   5 142.671 4.55646   1
  -7   5   5 140.452 5.43894   1
  -6   5   5 14.0174 1.86196   2
  -6  -2   0 140.763 6.15838  -2
  -6   5   5 140.763 6.15838   1
  -6   5   5 36.1879 3.22675   1
   5  -5  -5 5.24949 1.53367   2
  -5   5   5 16.4107 3.03962   1
  -5   5   5 23.4487 2.56830   1
  -5   5   5 22.9673 2.05021   1
  -5   5   5 24.7243 2.79924   1
  -5   5   5 1.56310 1.98282   2
  -5   5   5 4.33456 1.40961   2
   4  -5  -5 0.16346 1.55376   2
   4  -5  -5 0.26208 1.02903   2
  -4   5   5 4.41577 1.75505   1
  -4   5   5 0.81534 1.32892   1
  -4   5   5 2.33185 1.46838   1
   3  -5  -5 11.5620 1.66638   2
   3  -5  -5 12.2366 1.67222   2
  -3   5   5 42.8617 3.13008   1
  -3   5   5 45.0200 2.66806   1
  -3   5   5 14.9396 3.15970   2
   2  -5  -5 79.9278 3.05162   2
  -2   5   5 241.409 6.90135   1
  -2   5   5 234.453 6.92330   1
  -2   5   5 73.9502 3.84935   2
   1  -5  -5 24.2776 1.83058   2
   1  -5  -5 81.0023 4.07843   1
  -1   5   5 26.2662 2.99506   2
  -1   5   5 82.3959 3.82281   1
  -1   5   5 81.1233 3.28802   1
   0   5   5 212.975 6.50640  -2
   0  -5  -5 212.975 6.50640   1
   0  -5  -5 190.923 6.74411  -2
   0   5   5 190.923 6.74411   1
   0  -5  -5 202.448 6.00674  -2
   0   5   5 202.448 6.00674   1
  -1  -5  -5 62.1743 3.33311   2
  -1  -5  -5 66.5501 3.04109   2
  -1  -5  -5 193.077 6.16712   1
   1   5   5 61.7713 3.49212   2
   1   5   5 197.658 5.99279   1
  -2  -5  -5 26.6299 2.90741   2
  -2  -5  -5 27.1252 2.42114   2
   2   5   5 76.6586 3.30032   1
   3   5   5 1.59272 1.44327   2
   4   5   5 0.63853 1.06312   2
   7  -6  -5 1.95303 1.73600   2
   7  -6  -5 -0.4832 1.17804   2
  -7   6   5 1.42410 1.64289   1
  -7   6   5 1.73370 1.60789   2
  -6  -3   0 124.842 5.12501  -2
  -6   6   5 124.842 5.12501   1
  -6   6   5 33.5025 2.56172   2
   5  -6  -5 1.51964 1.40458   2
  -5   6   5 1.00768 1.64282   2
  -5   6   5 2.22466 1.41214   2
  -5   6   5 13.1041 2.40258   1
  -5   6   5 12.9088 2.16460   1
   4  -6  -5 31.3729 2.66783   2
   4  -6  -5 29.2984 2.44814   2
  -4   6   5 34.2612 2.99386   2
  -4   6   5 26.9118 2.84109   2
  -4   6   5 110.315 4.39859   1
   3  -6  -5 616.140 15.7085   1
   3  -6  -5 160.757 5.16272   2
   3  -6  -5 176.019 5.17772   2
  -3   6   5 605.440 16.7935   1
  -3   6   5 623.586 15.9656   1
  -3   6   5 167.867 5.36041   2
   2  -6  -5 7.84773 1.62549   2
   2  -6  -5 21.4482 2.67964   1
  -2   6   5 4.03587 1.58163   2
  -2   6   5 21.7326 2.49186   1
  -2   6   5 19.8824 2.79034   1
   1  -6  -5 82.1833 3.70236   1
   1  -6  -5 25.4852 1.94574   2
  -1   6   5 82.7948 3.45087   1
  -1   6   5 84.4968 3.87391   1
  -1   6   5 25.3117 2.49464   2
   0   6   5 51.6286 2.91330  -2
   0  -6  -5 51.6286 2.91330   1
   0  -6  -5 49.5524 2.66236  -2
   0   6   5 49.5524 2.66236   1
   0  -6  -5 51.8085 3.71901  -2
   0   6   5 51.8085 3.71901   1
  -1  -6  -5 6.16733 1.89206   1
  -1  -6  -5 3.36638 1.63448   2
   1   6   5 10.8118 2.28466   1
   1   6   5 0.90817 1.30365   2
   2   6   5 19.0096 2.06085   2
   2   6   5 75.1094 3.06458   1
   7  -7  -5 42.5260 2.39768   1
   6  -7  -5 72.3806 3.11374   1
  -6  -4   0 79.7085 3.88280  -2
  -6   7   5 79.7085 3.88280   1
  -6   7   5 55.5414 3.98462   1
   5  -7  -5 161.205 5.02980   1
   5  -7  -5 35.5420 3.22991   2
  -5   7   5 35.2325 2.82346   2
  -5   7   5 158.723 5.12511   1
   4  -7  -5 30.4423 2.63627   2
   4  -7  -5 99.5150 3.92119   1
  -4   7   5 20.4856 2.50273   2
   3  -7  -5 23.0592 2.40127   1
   3  -7  -5 6.76647 1.86817   2
  -3   7   5 24.3652 2.11316   1
  -3   7   5 3.94803 1.54816   2
   2  -7  -5 44.9472 2.84467   1
  -2   7   5 44.9059 3.55920   1
  -2   7   5 9.51481 2.29799   2
   1  -7  -5 15.2164 1.79864   2
   1  -7  -5 48.5137 2.71178   1
  -1   7   5 54.0704 2.89028   1
  -1   7   5 44.9174 3.25518   1
  -1   7   5 13.1998 2.17533   2
   0   7   5 3.64919 1.27557  -2
   0  -7  -5 3.64919 1.27557   1
   0  -7  -5 6.15405 1.58993  -2
   0   7   5 6.15405 1.58993   1
  -1  -7  -5 30.2564 2.67181   2
   1   7   5 21.6909 1.97060   2
   1   7   5 93.5238 3.42513   1
   5  -8  -5 40.5886 2.11912   1
  -4   8   5 11.1073 1.62667   1
   3  -8  -5 29.1614 2.31404   2
   3  -8  -5 100.996 3.36774   1
  -3   8   5 23.0024 2.34655   2
  -3   8   5 103.209 3.65620   1
   2  -8  -5 26.8659 2.06535   2
  -2   8   5 96.7773 3.52599   1
  -2   8   5 24.6300 2.29827   2
   1  -8  -5 3.31447 1.39143   2
   1  -8  -5 6.16405 1.66273   1
  -1   8   5 2.46044 1.40888   2
   1   8  -6 43.0003 2.42300   1
  -1  -8   6 14.2041 2.15804   2
   0  -8   6 15.1445 1.90201  -2
   0   8  -6 15.1445 1.90201   1
   0   8  -6 14.1145 2.54995  -2
   0  -8   6 14.1145 2.54995   1
  -1   8  -6 43.4567 2.86919   1
  -1   8  -6 44.0046 2.46751   1
  -1   8  -6 15.1545 2.23725   2
  -1   8  -6 15.7700 2.02766   2
   1  -8   6 44.4473 2.72968   1
   1  -8   6 14.6912 1.93480   2
  -2   8  -6 88.0370 3.24866   1
  -2   8  -6 79.9207 3.51729   1
  -2   8  -6 26.0749 1.99573   2
  -2   8  -6 24.3563 2.07975   2
   2  -8   6 20.5439 2.31448   2
   2  -8   6 86.1196 3.55285   1
  -3   8  -6 5.42213 1.45996   2
  -3   8  -6 32.8505 1.86285   1
  -3  -7   6 17.4302 2.73123   1
  -3  -7   6 11.7586 1.79799   1
  -3  -7   6 5.22307 1.54525   2
   2   7  -6 121.158 4.41143   2
  -2  -7   6 426.741 10.7430   1
  -2  -7   6 434.065 9.94104   1
  -2  -7   6 421.957 10.4257   1
  -2  -7   6 135.080 4.48144   2
  -2  -7   6 141.146 4.59137   2
   1   7  -6 9.77319 2.45635   2
   1   7  -6 11.2035 3.49878   2
   1   7  -6 7.94265 2.14478   2
  -1  -7   6 57.3324 3.31264   1
  -1  -7   6 46.1269 2.86886   1
  -1  -7   6 46.8100 3.05403   1
  -1  -7   6 51.8272 2.75995   1
  -1  -7   6 15.2403 2.62853   2
   0  -7   6 2.53099 2.12004  -2
   0   7  -6 2.53099 2.12004   1
   0   7  -6 2.76353 1.45068  -2
   0  -7   6 2.76353 1.45068   1
   0   7  -6 0.31406 1.58019  -2
   0  -7   6 0.31406 1.58019   1
   0   7  -6 3.27717 1.91087  -2
   0  -7   6 3.27717 1.91087   1
  -1   7  -6 9.60258 1.81794   2
  -1   7  -6 9.84052 2.39197   2
  -1   7  -6 7.85181 1.66149   2
   1  -7   6 37.9460 2.75386   1
   1  -7   6 31.2623 2.21084   1
   1  -7   6 30.9329 2.96408   1
  -2   7  -6 11.6412 1.91615   2
  -2   7  -6 13.8728 2.18972   2
  -2   7  -6 16.5963 2.16427   2
   2  -7   6 49.4819 2.95650   1
   2  -7   6 50.5844 2.64516   1
   2  -7   6 43.0550 3.73571   1
  -3   7  -6 21.0879 2.10053   2
  -3   7  -6 23.5809 2.30738   2
   3  -7   6 77.9922 3.76045   1
   3  -7   6 77.4726 4.52725   1
  -4   7  -6 3.71368 1.54115   2
  -4   7  -6 -0.0794 1.52776   2
  -4   7  -6 -0.7509 1.45698   1
   4  -7   6 1.76123 1.57430   1
   4  -7   6 7.20747 2.47484   1
  -4  -6   6 1.47270 0.92912   2
  -4  -6   6 5.03753 1.67441   1
   3   6  -6 74.0419 3.30183   1
   3   6  -6 28.1170 2.66436   2
  -3  -6   6 74.6117 3.26069   1
  -3  -6   6 73.3002 3.07436   1
  -3  -6   6 72.3442 3.02093   1
  -3  -6   6 22.0288 3.13245   2
   2   6  -6 104.513 3.76460   2
   2   6  -6 104.777 3.89782   2
   2   6  -6 105.534 4.47560   2
  -2  -6   6 334.228 8.23268   1
  -2  -6   6 322.384 9.01822   1
  -2  -6   6 342.195 8.99528   1
  -2  -6   6 347.051 9.13179   1
   1   6  -6 3.39176 1.64835   2
   1   6  -6 1.58835 1.88309   2
  -1  -6   6 7.96670 1.94691   1
  -1  -6   6 6.51256 1.76119   1
  -1  -6   6 8.26460 2.08850   1
  -1  -6   6 9.25397 3.04480   1
   0   6  -6 23.4550 2.27848  -2
   0  -6   6 23.4550 2.27848   1
   0   6  -6 23.0976 2.21651  -2
   0  -6   6 23.0976 2.21651   1
   0   6  -6 20.4308 2.05227  -2
   0  -6   6 20.4308 2.05227   1
   0   6  -6 24.2103 2.36418  -2
   0  -6   6 24.2103 2.36418   1
  -1   6  -6 12.1226 1.86890   2
  -1   6  -6 11.0100 1.78245   2
  -1   6  -6 16.8080 2.02544   2
  -1   6  -6 13.2478 2.10220   2
   1  -6   6 43.3757 2.69297   1
   1  -6   6 46.0622 2.75176   1
   1  -6   6 43.3107 2.94016   1
   1  -6   6 44.7053 2.75697   1
  -2   6  -6 18.4449 2.15614   2
  -2   6  -6 17.0140 1.79748   2
  -2   6  -6 17.1458 1.73241   2
   2  -6   6 56.8042 3.09948   1
   2  -6   6 55.8507 2.77298   1
   2  -6   6 55.7247 3.09132   1
   2  -6   6 57.4631 2.84831   1
  -3   6  -6 40.2762 2.24353   2
  -3   6  -6 38.6582 2.29286   2
  -3   6  -6 34.4979 2.38171   2
   3  -6   6 140.774 4.50543   1
   3  -6   6 145.094 4.62195   1
   3  -6   6 143.968 4.99976   1
   3  -6   6 143.530 5.12199   1
  -4   6  -6 5.90157 1.63818   2
  -4   6  -6 8.10320 1.96643   2
  -4   6  -6 8.72030 1.89996   2
   4  -6   6 39.6501 2.58107   1
   4  -6   6 36.8261 3.19798   1
   4  -6   6 36.8957 2.47874   1
   5  -6   6 4.92421 2.05596   1
   5  -6   6 5.37245 1.40427   1
   5   5  -6 10.5243 2.60863   1
  -5  -5   6 10.7792 1.73814   1
   4   5  -6 9.56946 2.23573   2
  -4  -5   6 28.8175 2.47484   1
  -4  -5   6 29.3965 2.26065   1
  -4  -5   6 8.23200 1.83013   2
   3   5  -6 10.6322 1.88849   2
   3   5  -6 11.8486 2.85384   2
   3   5  -6 19.5079 3.34275   2
  -3  -5   6 35.2936 2.42346   1
  -3  -5   6 33.1095 2.23112   1
  -3  -5   6 33.3225 2.42652   1
   2   5  -6 22.8083 2.37697   2
   2   5  -6 22.4622 1.97745   2
   2   5  -6 23.8474 2.27850   2
  -2  -5   6 67.6460 3.53147   1
  -2  -5   6 69.9574 3.35554   1
  -2  -5   6 72.2968 3.01888   1
   1   5  -6 147.392 5.55695   2
   1   5  -6 157.109 4.60654   2
   1   5  -6 153.111 4.39660   2
   1   5  -6 149.844 4.77109   2
   1   5  -6 159.287 5.04229   2
  -1  -5   6 482.507 12.3267   1
  -1  -5   6 488.529 12.8360   1
  -1  -5   6 490.112 11.4244   1
  -1  -5   6 491.549 12.0442   1
  -1  -5   6 509.256 13.1613   1
   0   5  -6 346.461 8.43615  -2
   0  -5   6 346.461 8.43615   1
   0   5  -6 363.971 9.74957  -2
   0  -5   6 363.971 9.74957   1
   0   5  -6 342.445 10.8564  -2
   0  -5   6 342.445 10.8564   1
  -1   5  -6 17.5807 1.57463   2
  -1   5  -6 20.2527 2.04381   2
  -1   5  -6 16.9250 1.95302   2
  -1   5  -6 16.7400 4.78955   2
  -1   5  -6 19.5657 1.74098   2
   1  -5   6 66.7302 3.98734   1
   1  -5   6 65.4355 3.04729   1
   1  -5   6 67.5151 2.88246   1
   1  -5   6 63.3638 3.07250   1
   1  -5   6 65.6859 2.73526   1
  -2   5  -6 63.5652 2.58360   2
  -2   5  -6 61.9810 3.16003   2
   2  -5   6 226.357 5.91579   1
   2  -5   6 219.576 6.52252   1
   2  -5   6 228.051 6.76537   1
   2  -5   6 223.664 7.40878   1
  -3   5  -6 0.54934 2.00258   2
  -3   5  -6 3.65680 1.45997   2
  -3   5  -6 1.61046 1.59404   2
  -3   5  -6 1.82419 1.28521   2
  -3   5  -6 2.71329 2.06122   2
  -3   5  -6 9.74799 2.68423   1
   3  -5   6 10.1642 2.71178   1
   3  -5   6 10.3003 2.04180   1
   3  -5   6 9.91846 1.78146   1
  -4   5  -6 299.273 8.49710   1
  -4   5  -6 72.1308 3.05363   2
  -4   5  -6 82.3925 3.62121   2
  -4   5  -6 80.0120 3.31364   2
   4  -5   6 293.641 7.89437   1
   4  -5   6 322.280 9.35487   1
   4  -5   6 306.313 7.61505   1
  -5   5  -6 6.54695 2.11090   1
  -5   5  -6 0.62344 1.80727   2
   5  -5   6 5.03633 1.51823   1
   5  -5   6 2.51815 2.06334   1
   5  -5   6 6.78558 1.73372   1
  -6   5  -6 41.0780 2.71066   1
  -6   5  -6 14.5340 3.03288   2
   6  -5   6 39.0986 2.93092   1
   6   4  -6 17.0056 2.70953   1
   5   4  -6 17.2773 2.38740   2
  -5  -4   6 13.8387 3.43533   2
  -5  -4   6 16.6906 2.07861   2
  -5  -4   6 52.1894 2.56124   1
   4   4  -6 44.2246 2.59711   2
   4   4  -6 45.0874 3.38573   2
   4   4  -6 36.6674 3.76257   2
  -4  -4   6 34.7924 3.09082   2
  -4  -4   6 131.044 4.30045   1
  -4  -4   6 130.292 4.05614   1
  -4  -4   6 128.464 4.39212   1
   3   4  -6 56.2312 2.56892   2
   3   4  -6 51.1935 3.03046   2
   3   4  -6 47.4157 2.84463   2
   3   4  -6 53.9899 2.54989   2
  -3  -4   6 165.936 4.67334   1
  -3  -4   6 169.475 5.18982   1
  -3  -4   6 163.628 5.28919   1
  -3  -4   6 173.112 5.03006   1
  -3  -4   6 52.4923 3.42393   2
   2   4  -6 97.4455 4.45037   2
   2   4  -6 98.5447 3.21173   2
   2   4  -6 94.9258 3.27288   2
   2   4  -6 97.4766 3.41129   2
   2   4  -6 99.7192 3.69069   2
  -2  -4   6 308.091 8.74547   1
  -2  -4   6 317.815 7.64715   1
  -2  -4   6 313.595 8.03705   1
  -2  -4   6 321.288 8.78527   1
   1   4  -6 74.3355 3.01542   2
   1   4  -6 69.2501 2.63263   2
   1   4  -6 75.1297 2.82877   2
   1   4  -6 73.8324 2.69023   2
   1   4  -6 70.7470 4.12566   2
  -1  -4   6 233.120 6.73431   1
  -1  -4   6 223.489 5.84232   1
  -1  -4   6 237.967 6.62578   1
   0   4  -6 1.02720 1.45552  -2
   0  -4   6 1.02720 1.45552   1
   0   4  -6 0.10882 1.85105  -2
   0  -4   6 0.10882 1.85105   1
   0   4  -6 0.12216 1.15396  -2
   0  -4   6 0.12216 1.15396   1
  -1   4  -6 32.1647 1.90909   2
  -1   4  -6 34.1990 2.00222   2
  -1   4  -6 34.0692 4.55745   2
  -1   4  -6 32.3915 2.19901   2
   1  -4   6 111.112 3.67325   1
   1  -4   6 113.011 3.63376   1
   1  -4   6 107.701 4.83611   1
   1  -4   6 115.798 3.58817   1
   1  -4   6 109.158 3.89347   1
  -2   4  -6 5.59688 1.57228   1
  -2   4  -6 2.04659 1.08792   2
  -2   4  -6 -1.4580 1.38639   2
  -2   4  -6 1.03235 1.21101   2
   2  -4   6 6.84994 1.54696   1
   2  -4   6 9.25968 1.51542   1
   2  -4   6 4.95152 1.63006   1
  -3   4  -6 43.9063 2.25160   2
  -3   4  -6 46.5846 2.34646   2
  -3   4  -6 43.6999 3.05024   2
  -3   4  -6 44.9884 2.64891   2
  -3   4  -6 170.870 5.28831   1
   3  -4   6 166.614 6.04054   1
   3  -4   6 163.818 4.65657   1
   3  -4   6 164.277 5.07158   1
   3  -4   6 161.893 5.38469   1
   3  -4   6 162.341 4.86733   1
  -4   4  -6 69.2304 3.11015   1
  -4   4  -6 10.7702 2.10880   2
  -4   4  -6 14.7052 2.38818   2
   4  -4   6 67.6533 3.08996   1
   4  -4   6 66.6014 2.87942   1
   4  -4   6 70.6362 4.51143   1
   4  -4   6 66.8397 3.89457   1
   4  -4   6 63.4300 2.68245   1
  -5   4  -6 2.65129 1.62565   2
  -5   4  -6 4.52714 1.69976   1
   5  -4   6 4.10212 1.40843   1
   5  -4   6 2.51594 1.40892   1
  -6   4  -6 21.6436 2.01875   1
   6   1 -11 20.9335 3.00491  -2
   6  -4   6 20.9335 3.00491   1
   6   1 -11 15.7532 3.39299  -2
   6  -4   6 15.7532 3.39299   1
  -7  -3   6 66.4846 2.84934   1
  -7  -3   6 18.7654 2.88737   2
   6   3  -6 112.545 4.12335   1
   6   3  -6 42.3159 2.91071   2
  -6  -3   6 43.3813 2.76137   2
   5   3  -6 4.71325 1.40374   2
   5   3  -6 15.8335 4.16489   2
  -5  -3   6 10.4994 2.98464   2
  -5  -3   6 6.21249 1.97834   2
  -5  -3   6 17.4441 2.31951   1
   4   3  -6 2.12497 1.58491   2
   4   3  -6 -1.3760 1.47987   2
  -4  -3   6 6.23292 1.70898   1
  -4  -3   6 6.03332 1.55351   1
  -4  -3   6 5.70427 1.52623   1
  -4  -3   6 8.66168 2.10718   1
  -4  -3   6 2.87204 1.34850   2
   3   3  -6 8.13658 1.68472   2
   3   3  -6 13.6111 1.50842   2
   3   3  -6 7.49241 1.58013   2
   3   3  -6 10.2600 2.43479   2
   3   3  -6 14.3870 3.02405   2
  -3  -3   6 12.2053 1.79828   2
  -3  -3   6 36.6183 2.10723   1
  -3  -3   6 36.6277 2.00913   1
  -3  -3   6 33.9271 2.75648   1
  -3  -3   6 36.0134 1.93832   1
  -3  -3   6 38.0627 2.82138   1
   2   3  -6 48.6671 3.47804   2
   2   3  -6 48.8226 2.12300   2
   2   3  -6 48.1269 2.14710   2
   2   3  -6 48.2882 2.16203   2
   2   3  -6 54.0007 2.61405   2
  -2  -3   6 50.8344 2.49139   2
  -2  -3   6 152.196 4.81144   1
  -2  -3   6 157.477 4.20148   1
  -2  -3   6 138.295 5.65751   1
  -2  -3   6 155.235 4.47930   1
  -2  -3   6 159.376 4.40779   1
   1   3  -6 1.17700 1.01030   2
   1   3  -6 0.53448 0.89354   2
   1   3  -6 0.53026 1.04900   2
  -1  -3   6 1.89728 1.00773   1
  -1  -3   6 2.47591 1.12199   1
  -1  -3   6 1.38802 0.93851   1
  -1  -3   6 1.44855 0.99867   1
  -1  -3   6 -1.9313 1.37751   2
   0   3  -6 411.923 10.8509  -2
   0  -3   6 411.923 10.8509   1
   0   3  -6 423.967 9.45862  -2
   0  -3   6 423.967 9.45862   1
   0   3  -6 398.444 9.83889  -2
   0  -3   6 398.444 9.83889   1
  -1   3  -6 6.02043 1.63778   2
  -1   3  -6 6.55962 1.33482   2
  -1   3  -6 4.51594 1.39486   2
  -1   3  -6 3.99810 1.23892   2
   1  -3   6 17.1801 1.56688   1
   1  -3   6 15.4149 1.51678   1
   1  -3   6 15.7455 1.53133   1
   1  -3   6 14.7466 3.53025   1
   1  -3   6 14.4564 1.82116   1
  -2   3  -6 19.4991 1.75819   2
  -2   3  -6 21.3761 2.18295   2
  -2   3  -6 20.5403 1.79297   2
  -2   3  -6 17.8150 3.77667   2
   2  -3   6 87.3362 2.80390   1
   2  -3   6 82.2339 3.34189   1
   2  -3   6 86.5774 3.00206   1
   2  -3   6 82.3010 4.36453   1
   2  -3   6 84.4405 2.98399   1
  -3   3  -6 81.1082 3.16808   2
  -3   3  -6 83.7421 4.10849   2
  -3   3  -6 86.3615 3.09035   2
  -3   3  -6 87.9405 3.44382   2
  -3   3  -6 340.582 9.02646   1
   3  -3   6 321.256 9.05693   1
   3  -3   6 331.057 10.0154   1
   3  -3   6 324.177 8.24742   1
   3  -3   6 310.857 8.38824   1
   3  -3   6 322.764 7.78168   1
  -4   3  -6 5.38762 2.12442   2
  -4   3  -6 2.16106 2.24520   2
  -4   3  -6 12.0453 1.92298   1
   4  -3   6 14.3379 2.01398   1
   4  -3   6 16.7344 3.26276   1
   4  -3   6 16.5030 3.07163   1
   4  -3   6 13.1591 1.97374   1
   4  -3   6 14.1925 1.85544   1
  -5   3  -6 226.324 6.60624   1
  -5   3  -6 63.8753 4.39954   2
   5  -3   6 210.813 5.71752   1
   5  -3   6 216.312 6.19791   1
   5  -3   6 210.505 6.01813   1
   5  -3   6 211.542 7.28384   1
  -6   3  -6 0.21173 1.14413   1
  -6   3  -6 0.76000 3.14051   2
   6   0 -11 18.2132 2.61824  -2
   6  -3   6 18.2132 2.61824   1
   6   0 -11 19.0569 3.65917  -2
   6  -3   6 19.0569 3.65917   1
   6   0 -11 23.7301 3.69120  -2
   6  -3   6 23.7301 3.69120   1
   7   2  -6 0.47558 1.77143   2
   7   2  -6 4.96492 2.77677   1
   6   2  -6 12.8048 2.33514   1
   6   2  -6 3.12466 1.55711   2
  -6  -2   6 12.0607 3.14388   1
  -6  -2   6 4.04353 1.28365   2
   5   2  -6 51.5272 3.10194   2
   5   2  -6 54.9131 2.73895   2
  -5  -2   6 54.1239 2.54709   2
  -5  -2   6 169.510 5.30490   1
   4   2  -6 7.90494 1.56342   2
   4   2  -6 3.97023 1.91526   2
   4   2  -6 7.05768 1.63907   2
   4   2  -6 6.86990 1.34009   2
   4   2  -6 6.86542 1.89567   2
  -4  -2   6 23.2514 1.74072   1
  -4  -2   6 19.8608 2.55980   1
  -4  -2   6 23.5382 2.55805   1
  -4  -2   6 21.1809 1.73906   1
  -4  -2   6 24.0487 1.80098   1
  -4  -2   6 9.41802 1.54411   2
   3   2  -6 8.66638 1.26749   2
   3   2  -6 9.25198 1.74771   2
   3   2  -6 9.16379 3.19147   2
   3   2  -6 9.81172 1.61281   2
   3   2  -6 9.07845 1.39360   2
   3   2  -6 7.67536 1.74019   2
  -3  -2   6 31.2302 3.08784   1
  -3  -2   6 34.1186 2.75621   1
  -3  -2   6 27.3156 1.89275   1
  -3  -2   6 25.0568 2.44983   1
  -3  -2   6 29.5554 1.79868   1
  -3  -2   6 26.6060 1.65994   1
  -3  -2   6 8.54704 1.43588   2
   2   2  -6 139.084 4.35567   2
   2   2  -6 143.527 3.74016   2
   2   2  -6 137.320 3.94130   2
   2   2  -6 138.424 3.87715   2
   2   2  -6 432.277 11.1403   1
  -2  -2   6 437.261 10.2611   1
  -2  -2   6 430.259 10.4967   1
  -2  -2   6 425.801 11.2332   1
  -2  -2   6 138.026 4.22698   2
   1   2  -6 256.629 6.60026   1
   1   2  -6 77.5029 2.38455   2
   1   2  -6 78.3421 2.90667   2
   1   2  -6 75.1180 2.49906   2
  -1  -2   6 245.575 6.86767   1
  -1  -2   6 254.500 5.96891   1
  -1  -2   6 248.997 6.35775   1
  -1  -2   6 238.473 6.87848   1
  -1  -2   6 236.434 6.15849   1
  -1  -2   6 77.5570 2.63469   2
   0  -2   6 37.2928 1.92195  -2
   0   2  -6 37.2928 1.92195   1
   0   2  -6 38.5524 2.28256  -2
   0  -2   6 38.5524 2.28256   1
   0   2  -6 36.5487 1.75293  -2
   0  -2   6 36.5487 1.75293   1
   0   2  -6 32.9566 2.01105  -2
   0  -2   6 32.9566 2.01105   1
   0   2  -6 36.5268 1.77818  -2
   0  -2   6 36.5268 1.77818   1
   0   2  -6 36.7680 1.77659  -2
   0  -2   6 36.7680 1.77659   1
  -1   2  -6 22.3657 1.95915   2
  -1   2  -6 21.1848 1.49851   2
  -1   2  -6 21.3334 1.61249   2
  -1   2  -6 17.9089 1.82999   2
  -1   2  -6 18.0458 1.77003   2
  -1   2  -6 73.9287 3.03326   1
   1  -2   6 71.0415 2.41593   1
   1  -2   6 72.3334 2.62683   1
   1  -2   6 72.0532 2.50781   1
   1  -2   6 22.9877 2.06172   2
  -2   2  -6 164.539 5.88962   1
  -2   2  -6 43.7668 4.79573   2
  -2   2  -6 45.6391 2.74874   2
  -2   2  -6 47.4543 2.64987   2
  -2   2  -6 47.8434 2.44416   2
  -2   2  -6 43.3888 2.84172   2
  -2   2  -6 46.8225 2.44195   2
  -2   2  -6 44.7473 2.53067   2
   2  -2   6 166.699 4.66530   1
   2  -2   6 165.544 4.63986   1
   2  -2   6 169.757 4.43412   1
   2  -2   6 157.089 6.26252   1
   2  -2   6 170.472 5.06610   1
   2  -2   6 42.0848 3.23877   2
  -3   2  -6 77.8641 5.37284   2
  -3   2  -6 90.3912 3.55100   2
  -3   2  -6 89.4053 3.46221   2
   3  -2   6 338.437 9.25136   1
   3  -2   6 336.107 8.01593   1
   3  -2   6 336.434 8.47746   1
   3  -2   6 343.775 10.3240   1
  -4   2  -6 5.34958 1.65133   2
  -4   2  -6 6.13898 2.06578   2
   4  -2   6 30.1663 3.25673   1
   4  -2   6 32.6173 2.55331   1
   4  -2   6 30.5755 3.67359   1
   4  -2   6 36.6917 2.70006   1
  -5   2  -6 0.71735 1.92101   2
  -5   2  -6 0.53457 1.19966   1
   5  -2   6 3.66090 1.86305   1
   5  -2   6 -0.6436 1.31982   1
   5  -2   6 2.04285 1.59344   1
  -6   1  11 0.94336 2.63504  -2
  -6   2  -6 0.94336 2.63504   1
   6  -1 -11 2.25666 2.47068  -2
   6  -2   6 2.25666 2.47068   1
   6  -1 -11 0.17948 3.59546  -2
   6  -2   6 0.17948 3.59546   1
  -8  -1   6 2.80758 1.08727   1
  -8  -1   6 -0.1921 1.27031   2
   7   1  -6 23.3184 2.34273   2
   7   1  -6 71.8606 4.97864   1
  -7  -1   6 25.7469 1.95656   2
  -7  -1   6 79.6613 3.20351   1
  -7  -1   6 76.9679 3.58510   1
   6   1  -6 166.288 5.23545   1
  -6   4  -1 194.361 6.29448  -2
  -6  -1   6 194.361 6.29448   1
  -6  -1   6 53.3982 2.60685   2
   5   1  -6 1.91701 1.30584   2
   5   1  -6 0.76174 0.95415   2
   5   1  -6 -0.7646 1.48784   2
  -5  -1   6 1.48188 0.88624   2
  -5  -1   6 2.65851 1.20430   1
  -5  -1   6 4.06780 1.52282   1
   4   1  -6 9.19548 1.33845   2
   4   1  -6 6.30093 2.57137   2
   4   1  -6 8.66649 2.03237   2
   4   1  -6 8.21385 1.35755   2
  -4  -1   6 26.4539 2.02132   1
  -4  -1   6 26.7107 2.00341   1
  -4  -1   6 26.4149 1.80285   1
  -4  -1   6 29.1833 3.03155   1
  -4  -1   6 7.23897 2.24034   2
  -4  -1   6 8.20652 1.35689   2
   3   1  -6 26.5713 1.52343   2
   3   1  -6 23.4415 2.63743   2
   3   1  -6 26.1730 1.63589   2
   3   1  -6 26.5392 1.44874   2
   3   1  -6 25.1169 1.43672   2
  -3  -1   6 27.1383 1.67645   2
  -3  -1   6 28.7867 2.14343   2
  -3  -1   6 83.5158 2.80976   1
  -3  -1   6 82.7164 2.83812   1
  -3  -1   6 80.0486 3.53226   1
  -3  -1   6 79.3922 2.94811   1
  -3  -1   6 82.3232 2.72943   1
   2   1  -6 0.14365 0.66713   2
   2   1  -6 0.47800 0.59837   2
   2   1  -6 1.39892 0.75053   2
   2   1  -6 0.41933 0.79891   2
   2   1  -6 1.66322 1.17294   2
   2   1  -6 0.91313 0.91119   1
  -2  -1   6 0.57355 1.03213   1
  -2  -1   6 0.32620 1.51108   1
  -2  -1   6 2.59113 1.33103   1
  -2  -1   6 2.36041 1.20514   1
  -2  -1   6 3.59181 1.47805   1
  -2  -1   6 2.75392 1.37319   1
  -2  -1   6 1.35938 0.84084   2
   1   1  -6 579.023 14.9954   2
   1   1  -6 621.071 14.9481   2
   1   1  -6 587.080 13.9727   2
   1   1  -6 607.567 13.0378   2
   1   1  -6 576.307 13.6439   2
   1   1  -6 1993.14 45.6490   1
  -1  -1   6 1787.36 43.5641   1
  -1  -1   6 1866.18 42.2362   1
  -1  -1   6 1904.30 44.6124   1
  -1  -1   6 1838.14 45.2357   1
  -1  -1   6 1806.26 41.0110   1
  -1  -1   6 1805.14 39.1565   1
  -1  -1   6 609.659 15.0994   2
   0  -1   6 1.83237 1.30857  -2
   0   1  -6 1.83237 1.30857   1
   0   1  -6 2.72667 1.12186  -2
   0  -1   6 2.72667 1.12186   1
   0   1  -6 0.74204 1.35323  -2
   0  -1   6 0.74204 1.35323   1
   0   1  -6 0.82614 1.10251  -2
   0  -1   6 0.82614 1.10251   1
   0   1  -6 0.45341 0.81020  -2
   0  -1   6 0.45341 0.81020   1
   0   1  -6 0.83321 1.90650  -2
   0  -1   6 0.83321 1.90650   1
  -1   1  -6 31.2754 2.17593   2
  -1   1  -6 33.2371 1.79175   2
  -1   1  -6 32.6614 1.83994   2
  -1   1  -6 26.1427 2.10388   2
  -1   1  -6 31.1863 2.02076   2
  -1   1  -6 108.365 3.70078   1
   1  -1   6 107.303 3.24795   1
   1  -1   6 103.857 3.47124   1
   1  -1   6 109.510 3.53890   1
   1  -1   6 104.454 3.40852   1
   1  -1   6 101.595 3.19248   1
   1  -1   6 31.4403 2.14159   2
  -2   1  -6 3.50164 2.23820   2
  -2   1  -6 3.19074 1.21783   2
  -2   1  -6 5.66697 1.54236   2
  -2   1  -6 4.17469 1.27828   2
  -2   1  -6 16.4913 2.73200   1
   2  -1   6 3.30497 1.76489   2
   2  -1   6 21.1512 1.82987   1
   2  -1   6 13.0361 2.12214   1
   2  -1   6 19.5031 2.09141   1
   2  -1   6 16.7056 1.48952   1
   2  -1   6 18.0802 1.49374   1
   2  -1   6 19.2352 3.92657   1
  -3   1  -6 1.06674 1.21422   2
  -3   1  -6 0.70942 1.22133   2
  -3   1  -6 0.51740 2.17287   2
   3  -1   6 4.27226 2.36667   1
   3  -1   6 2.90252 1.26435   1
   3  -1   6 -1.2868 2.64684   1
   3  -1   6 4.06368 1.22680   1
   3  -1   6 2.99371 1.72505   1
   3  -1   6 3.33734 1.13300   1
  -4   1  -6 127.923 4.50444   2
  -4   1  -6 124.774 5.51486   2
  -4   1  -6 462.469 12.5188   1
   4  -1   6 483.198 12.5225   1
   4  -1   6 461.099 11.4924   1
  -5   1  -6 0.77019 1.28164   1
  -5   1  -6 -0.3955 1.82947   1
  -5   1  -6 -0.7086 1.72071   2
   5  -1   6 0.56237 2.50520   1
   5  -1   6 1.73461 1.63694   1
   5  -1   6 0.13378 1.34102   1
  -6   2  11 25.9759 3.31328  -2
  -6   1  -6 25.9759 3.31328   1
   6  -2 -11 26.1222 4.41956  -2
   6  -1   6 26.1222 4.41956   1
   6  -2 -11 36.8681 3.04069  -2
   6  -1   6 36.8681 3.04069   1
   8   0  -6 -1.3360 1.73624   2
  -8   0   6 0.21119 1.26268   2
  -8   0   6 -0.8082 1.70564   1
   7   0  -6 2.23646 2.59889   2
   7   0  -6 -0.4528 1.26829   2
  -7   0   6 0.76735 1.16898   2
  -7   0   6 3.29492 2.49191   2
  -7   0   6 1.28195 1.27189   1
  -7   0   6 2.43007 1.45971   1
  -6   0   6 5.29638 1.65339   2
  -6   3  -1 31.5114 3.15114  -2
  -6   0   6 31.5114 3.15114   1
   5   0  -6 70.8117 2.49494   2
   5   0  -6 72.9773 2.75436   2
   5   0  -6 73.0756 2.65608   2
   5   0  -6 235.376 6.44117   1
  -5   0   6 71.0847 2.96306   2
  -5   0   6 68.8346 2.73596   2
  -5   0   6 222.696 6.72101   1
  -5   0   6 240.831 6.77786   1
  -5   0   6 232.218 6.41300   1
   4   0  -6 73.5556 2.87322   2
   4   0  -6 79.3562 2.64020   2
   4   0  -6 79.5071 2.60556   2
   4   0  -6 80.2168 2.53975   2
  -4   0   6 241.704 6.65812   1
  -4   0   6 249.818 6.44126   1
  -4   0   6 227.941 6.10280   1
  -4   0   6 239.915 7.00774   1
  -4   0   6 69.7660 3.76092   2
  -4   0   6 77.9741 2.78971   2
  -4   0   6 76.7020 2.85050   2
   3   0  -6 31.4396 1.65745   2
   3   0  -6 30.1980 1.45619   2
   3   0  -6 30.5760 2.36985   2
  -3   0   6 98.6180 3.37030   1
  -3   0   6 103.199 3.20170   1
  -3   0   6 96.0773 3.36539   1
  -3   0   6 98.2025 3.31997   1
  -3   0   6 31.5306 2.05446   2
   2   0  -6 188.460 4.93694   2
   2   0  -6 194.538 4.92200   2
   2   0  -6 193.707 4.80600   2
   2   0  -6 194.315 5.40924   2
   2   0  -6 641.909 15.5903   1
  -2   0   6 629.463 15.2467   1
  -2   0   6 586.226 14.3106   1
  -2   0   6 585.290 15.4951   1
  -2   0   6 621.503 14.9000   1
   1   0  -6 8.50301 1.06732   2
   1   0  -6 7.67832 1.31081   2
   1   0  -6 4.70112 1.47690   2
   1   0  -6 8.23828 0.97839   2
   1   0  -6 6.27334 1.18713   2
   1   0  -6 6.22781 1.40368   2
   1   0  -6 21.9534 1.46411   1
  -1   0   6 22.8372 1.89130   1
  -1   0   6 24.6812 1.80011   1
  -1   0   6 20.3536 1.62578   1
  -1   0   6 23.6918 1.75554   1
  -1   0   6 6.78605 1.26594   2
   0   0   6 153.420 4.46338  -2
   0   0  -6 153.420 4.46338   1
   0   0  -6 139.999 4.20649  -2
   0   0   6 139.999 4.20649   1
   0   0  -6 134.572 3.92699  -2
   0   0   6 134.572 3.92699   1
   0   0  -6 140.765 3.97828  -2
   0   0   6 140.765 3.97828   1
   0   0  -6 155.601 4.36823  -2
   0   0   6 155.601 4.36823   1
   0   0  -6 147.293 4.32089  -2
   0   0   6 147.293 4.32089   1
  -1   0  -6 26.3770 1.83226   2
  -1   0  -6 26.9451 1.78200   2
  -1   0  -6 25.9782 1.90435   2
  -1   0  -6 89.9092 3.43014   1
   1   0   6 88.8385 2.83807   1
   1   0   6 90.7436 3.12867   1
   1   0   6 87.0315 2.88330   1
   1   0   6 89.6256 3.02786   1
   1   0   6 26.8972 2.18569   2
  -2   0  -6 17.1823 3.34522   2
  -2   0  -6 19.5223 2.14553   2
  -2   0  -6 24.1705 1.87320   2
  -2   0  -6 21.4413 1.77323   2
  -2   0  -6 66.1174 3.79229   1
   2   0   6 69.1619 2.60124   1
   2   0   6 68.4170 4.61312   1
   2   0   6 68.5430 2.63983   1
   2   0   6 67.6655 3.12547   1
   2   0   6 69.4866 2.69605   1
  -3   0  -6 49.8703 3.80489   2
  -3   0  -6 55.5066 2.78392   2
  -3   0  -6 50.7385 2.60609   2
   3   0   6 165.602 7.37267   1
   3   0   6 185.237 4.83604   1
   3   0   6 179.526 5.38542   1
  -4   0  -6 29.5273 2.99693   2
  -4   0  -6 28.5178 3.01708   2
  -4   0  -6 24.4298 2.23223   2
  -4   0  -6 91.7966 3.69678   1
   4   0   6 95.1386 3.70437   1
   4   0   6 95.1834 3.41508   1
  -5   0  -6 -1.5596 1.70969   2
  -5   0  -6 0.30466 1.51976   2
  -5   0  -6 2.88104 1.61676   2
  -5   0  -6 1.66681 2.14745   2
  -5   0  -6 0.04004 1.47243   1
  -5   0  -6 5.06342 1.84826   1
   5   0   6 2.35526 1.57990   1
   5   0   6 -1.6176 1.75642   1
   6  -3 -11 -0.6656 3.08905  -2
   6   0   6 -0.6656 3.08905   1
   8  -1  -6 -0.1976 1.47982   2
  -8   1   6 0.42891 1.39518   1
  -8   1   6 1.65027 1.29978   1
  -8   1   6 -1.3631 1.43361   2
  -8   1   6 -0.6513 2.61829   2
   7  -1  -6 12.7757 2.39372   2
   7  -1  -6 9.10891 2.92685   2
   7  -1  -6 13.3992 1.90650   2
  -7   1   6 33.8963 3.72955   1
  -7   1   6 31.9980 2.34344   1
  -7   1   6 10.9015 1.88908   2
  -7   1   6 8.75456 2.56251   2
   5  -1  -6 14.5578 1.42648   2
   5  -1  -6 14.0300 1.51658   2
  -5   1   6 45.6657 2.42869   1
  -5   1   6 48.8246 2.33499   1
  -5   1   6 49.6783 3.10494   1
  -5   1   6 16.6577 1.61294   2
  -5   1   6 14.0852 1.53429   2
   4  -1  -6 5.87008 1.07650   2
   4  -1  -6 4.50413 1.15652   2
   4  -1  -6 5.76273 1.21396   2
  -4   1   6 19.0260 3.00791   1
  -4   1   6 18.9466 1.60063   1
  -4   1   6 16.2844 1.61679   1
  -4   1   6 5.41805 1.63388   2
  -4   1   6 6.33600 1.37407   2
   3  -1  -6 3.08997 0.83034   2
   3  -1  -6 2.21043 0.89564   2
   3  -1  -6 3.30201 0.91291   2
   3  -1  -6 4.85098 1.37962   2
  -3   1   6 11.4093 1.41829   1
  -3   1   6 5.59884 1.57411   2
   2  -1  -6 12.8238 1.60900   2
   2  -1  -6 9.38603 1.81814   2
   2  -1  -6 15.4513 1.23234   2
   2  -1  -6 13.0475 1.18246   2
   2  -1  -6 12.4526 1.33645   2
   2  -1  -6 14.5911 1.13538   2
   2  -1  -6 49.8872 2.14921   1
  -2   1   6 14.1710 1.50868   2
  -2   1   6 49.2716 2.13337   1
  -2   1   6 45.7935 2.84106   1
   1  -1  -6 -0.2627 0.65775   2
   1  -1  -6 -0.8861 0.98630   2
   1  -1  -6 0.03920 0.84074   2
   1  -1  -6 0.52242 0.91077   2
   1  -1  -6 -0.1582 1.20250   2
   1  -1  -6 2.26343 0.95159   1
  -1   1   6 0.28494 0.88308   2
  -1   1   6 0.55873 0.89062   1
  -1   1   6 1.21318 1.12921   1
  -1   1   6 1.48411 0.91120   1
   0   1   6 979.942 24.5190  -2
   0  -1  -6 979.942 24.5190   1
   0  -1  -6 960.970 23.9394  -2
   0   1   6 960.970 23.9394   1
  -1  -1  -6 -1.1290 1.00812   2
  -1  -1  -6 -0.1256 1.04041   2
  -1  -1  -6 0.08956 0.93192   2
  -1  -1  -6 0.73671 1.45281   1
   1   1   6 0.99325 1.00295   1
   1   1   6 1.09089 1.02713   1
   1   1   6 -0.0250 1.37783   1
   1   1   6 1.15287 1.76410   1
   1   1   6 1.15825 1.41247   2
  -2  -1  -6 6.12490 1.98868   2
  -2  -1  -6 4.71454 1.44533   2
  -2  -1  -6 4.65675 1.80684   2
   2   1   6 14.1058 2.05869   1
   2   1   6 11.2084 2.97544   1
   2   1   6 13.6731 1.66369   1
  -3  -1  -6 15.6047 1.75053   2
  -3  -1  -6 18.3230 2.65948   2
  -3  -1  -6 15.1266 2.17862   2
  -3  -1  -6 17.3412 3.64400   2
   3   1   6 45.5078 2.45560   1
   3   1   6 41.7568 2.77808   1
   3   1   6 44.4485 2.41146   1
  -4  -1  -6 36.6490 2.82283   1
  -4  -1  -6 10.2490 1.98893   2
  -4  -1  -6 7.13042 2.23618   2
  -4  -1  -6 9.59116 2.68527   2
  -4  -1  -6 7.34157 1.91846   2
   4   1   6 34.7423 2.73252   1
   4   1   6 35.5076 2.85645   1
   4   1   6 38.1919 2.74498   1
  -5  -1  -6 70.1234 3.21058   2
  -5  -1  -6 80.5365 3.70457   2
  -5  -1  -6 79.6735 3.52509   2
   5   1   6 235.258 6.75856   1
   8  -2  -6 0.01907 2.48124   2
   8  -2  -6 1.10830 1.46979   2
  -8   2   6 0.56525 1.60197   2
  -8   2   6 0.81846 1.93948   2
  -8   2   6 3.68735 1.55726   1
  -8   2   6 6.28532 1.98121   1
   7  -2  -6 0.74901 1.73878   2
   7  -2  -6 -1.9796 1.78795   2
   7  -2  -6 -2.9329 2.51931   1
  -7   2   6 -1.1065 1.28157   1
  -7   2   6 3.19491 1.62091   1
  -7   2   6 -0.5146 1.31480   2
  -7   2   6 -0.3623 1.38641   2
  -6   1  -1 34.6598 2.32800  -2
  -6   2   6 34.6598 2.32800   1
   5  -2  -6 36.1468 1.79314   2
  -5   2   6 36.4591 2.17425   2
  -5   2   6 35.7260 1.97232   2
  -5   2   6 134.771 4.63567   1
  -5   2   6 123.536 4.16216   1
  -5   2   6 128.839 4.12614   1
   4  -2  -6 62.5531 2.30829   2
   4  -2  -6 62.6956 2.18995   2
  -4   2   6 207.790 6.37445   1
  -4   2   6 205.325 5.82646   1
  -4   2   6 60.1896 2.62089   2
   3  -2  -6 -0.8382 1.23099   2
   3  -2  -6 0.78428 0.78707   2
   3  -2  -6 0.12731 0.97825   2
   3  -2  -6 1.04711 1.45312   1
  -3   2   6 0.77784 0.90799   1
  -3   2   6 0.78947 0.89453   1
  -3   2   6 -0.0174 1.15722   2
   2  -2  -6 30.4940 2.04486   2
   2  -2  -6 30.6425 1.80676   2
   2  -2  -6 31.5287 1.78733   2
   2  -2  -6 31.3452 1.71657   2
   2  -2  -6 100.317 3.60703   1
  -2   2   6 30.3837 2.15080   2
  -2   2   6 106.778 3.39864   1
  -2   2   6 101.594 3.72226   1
  -2   2   6 106.959 3.36820   1
   1  -2  -6 137.812 3.95039   2
   1  -2  -6 139.835 4.30098   2
   1  -2  -6 139.090 4.11704   2
   1  -2  -6 143.624 3.65553   2
   1  -2  -6 479.722 12.5702   1
  -1   2   6 142.764 4.61069   2
  -1   2   6 470.673 12.0581   1
  -1   2   6 477.248 11.9017   1
  -1   2   6 473.446 12.1735   1
   0   2   6 353.013 10.2769  -2
   0  -2  -6 353.013 10.2769   1
   0  -2  -6 380.292 9.76930  -2
   0   2   6 380.292 9.76930   1
   0  -2  -6 385.825 9.81773  -2
   0   2   6 385.825 9.81773   1
  -1  -2  -6 6.07411 1.64219   2
  -1  -2  -6 5.28477 1.18863   2
  -1  -2  -6 6.56196 1.68729   2
  -1  -2  -6 6.55529 1.70689   2
   1   2   6 23.4939 1.81398   1
   1   2   6 21.2573 1.96405   1
   1   2   6 14.5689 3.98728   1
  -2  -2  -6 13.2903 2.08317   2
  -2  -2  -6 11.2179 2.68690   2
  -2  -2  -6 10.5379 2.02846   2
  -2  -2  -6 10.3702 1.79599   2
   2   2   6 25.7810 4.88811   1
   2   2   6 30.3146 2.89350   1
   2   2   6 21.6509 1.97198   1
  -3  -2  -6 80.9392 3.67510   2
  -3  -2  -6 77.5795 3.41124   2
  -3  -2  -6 82.7071 3.82888   2
   3   2   6 246.749 7.08914   1
   3   2   6 246.332 6.57823   1
  -4  -2  -6 8.78214 2.46075   2
  -4  -2  -6 13.7508 2.08661   2
  -4  -2  -6 12.0264 2.11790   2
   4   2   6 40.7499 3.81954   1
   4   2   6 35.9625 2.86380   1
   4   2   6 38.3824 3.35990   1
  -5  -2  -6 0.97226 1.57659   1
  -5  -2  -6 -0.3666 1.11874   2
  -5  -2  -6 -2.0117 1.64997   2
   8  -3  -6 1.03178 1.74900   2
   8  -3  -6 1.96003 1.31613   2
  -8   3   6 1.02537 1.26876   2
  -8   3   6 5.19089 1.73167   1
  -8   3   6 6.16072 1.35657   1
   7  -3  -6 2.29236 1.65039   2
   7  -3  -6 2.91257 1.25017   2
   7  -3  -6 7.37544 2.06271   2
  -7   3   6 15.9606 2.10424   1
  -7   3   6 18.3003 2.41628   1
  -7   3   6 19.9218 2.17743   1
  -7   3   6 2.11610 1.93670   2
  -6   3   6 26.3006 2.66956   2
  -6   3   6 95.1182 3.61974   1
   5  -3  -6 82.2976 2.95555   2
  -5   3   6 293.774 8.16223   1
  -5   3   6 290.621 7.85980   1
  -5   3   6 282.581 7.93878   1
  -5   3   6 80.2143 3.37290   2
  -5   3   6 83.9514 3.21083   2
   4  -3  -6 7.23658 2.44039   2
  -4   3   6 24.0282 1.74918   1
  -4   3   6 26.0864 2.89368   1
  -4   3   6 31.5657 3.80034   1
  -4   3   6 26.8395 1.92544   1
  -4   3   6 5.48168 1.52286   2
   3  -3  -6 36.0370 1.77402   2
   3  -3  -6 36.3215 2.12838   2
  -3   3   6 112.864 4.52573   1
  -3   3   6 114.796 3.73579   1
  -3   3   6 117.248 4.82378   1
   2  -3  -6 20.7966 1.76944   2
   2  -3  -6 22.0070 1.87096   2
   2  -3  -6 18.0124 1.76588   2
   2  -3  -6 59.7475 3.45432   1
  -2   3   6 66.0527 4.66738   1
  -2   3   6 65.6898 3.79786   1
  -2   3   6 67.1405 2.73526   1
  -2   3   6 70.7659 2.69883   1
  -2   3   6 22.3443 2.86727   2
   1  -3  -6 64.1408 2.58990   2
   1  -3  -6 63.2456 2.82894   2
  -1   3   6 209.610 5.85000   1
  -1   3   6 198.599 5.76372   1
  -1   3   6 208.120 5.91164   1
  -1   3   6 193.714 6.75999   1
   0  -3  -6 4.26693 1.94595  -2
   0   3   6 4.26693 1.94595   1
   0  -3  -6 4.89939 1.94767  -2
   0   3   6 4.89939 1.94767   1
   0  -3  -6 3.83141 1.15163  -2
   0   3   6 3.83141 1.15163   1
  -1  -3  -6 8.40117 2.71532   2
  -1  -3  -6 4.75721 1.57507   2
  -1  -3  -6 6.79792 1.85135   2
   1   3   6 29.2218 2.45298   1
   1   3   6 22.5311 4.06436   1
   1   3   6 26.0700 2.03527   1
  -2  -3  -6 2.40423 1.56681   2
  -2  -3  -6 3.32004 1.42473   2
   2   3   6 4.54758 2.02441   2
   2   3   6 8.51980 1.92938   1
  -3  -3  -6 13.7887 2.37746   2
  -3  -3  -6 12.2980 2.30928   2
   3   3   6 13.0805 2.74873   2
   3   3   6 44.7245 2.52463   1
  -4  -3  -6 25.0109 2.73617   2
  -4  -3  -6 24.1314 2.12369   2
   4   3   6 21.5971 2.80433   2
  -5  -3  -6 0.97983 1.06788   2
   5   3   6 -1.0950 1.91814   2
   8  -4  -6 3.88588 1.47145   2
   8  -4  -6 6.09566 1.90789   2
  -8   4   6 27.2022 2.11896   1
  -8   4   6 30.6655 2.65028   1
  -8   4   6 25.3878 3.49500   1
  -8   4   6 10.4234 2.17893   2
   7  -4  -6 14.5357 2.03268   2
   7  -4  -6 15.0934 1.87063   2
   7  -4  -6 13.6873 2.04311   2
  -7   4   6 58.1443 3.18499   1
  -7   4   6 20.2347 2.17652   2
  -6  -1  -1 115.772 4.78498  -2
  -6   4   6 115.772 4.78498   1
   5  -4  -6 -0.3774 1.08569   2
  -5   4   6 2.01066 1.32594   2
  -5   4   6 0.76671 1.19933   1
  -5   4   6 1.72679 1.35263   1
  -5   4   6 -1.1552 2.07224   1
   4  -4  -6 5.01249 1.70780   2
   4  -4  -6 4.96008 1.49163   2
  -4   4   6 20.4324 1.86996   1
  -4   4   6 23.3985 2.68743   1
  -4   4   6 22.5962 3.01405   1
  -4   4   6 18.6700 2.00503   1
   3  -4  -6 69.0484 2.93231   2
   3  -4  -6 71.2822 2.63594   2
  -3   4   6 243.410 7.30388   1
  -3   4   6 239.441 7.61027   1
  -3   4   6 252.564 6.98253   1
   2  -4  -6 1.99066 1.06864   2
   2  -4  -6 1.42403 1.66336   2
  -2   4   6 2.73454 1.31074   1
  -2   4   6 3.37880 1.31223   1
  -2   4   6 3.38950 1.42605   1
  -2   4   6 1.82858 1.73955   1
   1  -4  -6 199.580 6.78350   1
   1  -4  -6 67.3920 4.08306   2
   1  -4  -6 74.4057 3.54318   2
   1  -4  -6 65.3612 2.80343   2
  -1   4   6 214.371 6.25423   1
  -1   4   6 215.880 6.19471   1
  -1   4   6 210.529 6.94390   1
   0  -4  -6 290.412 8.16088  -2
   0   4   6 290.412 8.16088   1
   0  -4  -6 291.634 8.18378  -2
   0   4   6 291.634 8.18378   1
  -1  -4  -6 17.4565 2.67390   2
  -1  -4  -6 17.1779 2.18221   2
   1   4   6 52.3936 4.43617   1
   1   4   6 55.8445 2.93255   1
   1   4   6 14.0739 3.30894   2
  -2  -4  -6 3.02555 1.77027   2
  -2  -4  -6 1.59910 2.04053   2
  -2  -4  -6 3.23721 1.35007   2
   2   4   6 8.82506 1.95942   1
   2   4   6 1.52730 1.54089   2
  -3  -4  -6 3.14852 2.27549   2
  -3  -4  -6 2.27635 1.25534   2
   3   4   6 -0.1917 1.54341   2
   3   4   6 10.2629 1.97440   1
  -4  -4  -6 28.0092 1.84921   2
   4   4   6 28.5535 2.85708   2
   8  -5  -6 2.04635 2.00209   2
  -8   5   6 5.07457 1.70600   1
   7  -5  -6 1.81707 1.32654   2
   7  -5  -6 1.25076 1.75369   2
   7  -5  -6 0.59659 1.78717   2
  -7   5   6 10.0428 2.10875   1
  -7   5   6 1.19932 2.32907   1
  -7   5   6 2.78180 1.30648   2
   6  -5  -6 0.72174 1.46981   2
  -6  -2  -1 -0.9009 4.13663  -2
  -6   5   6 -0.9009 4.13663   1
  -6   5   6 -0.5425 1.20178   2
   5  -5  -6 31.5183 2.28669   2
  -5   5   6 123.552 4.70336   1
  -5   5   6 122.891 4.70643   1
  -5   5   6 124.749 4.33938   1
  -5   5   6 33.7508 2.56185   2
   4  -5  -6 55.5096 2.96973   2
   4  -5  -6 53.9018 2.58202   2
  -4   5   6 198.493 6.05570   1
  -4   5   6 194.174 6.42928   1
  -4   5   6 198.641 6.16481   1
   3  -5  -6 3.45620 1.91528   2
   3  -5  -6 5.03566 1.33343   2
  -3   5   6 21.8366 2.24527   1
  -3   5   6 21.4774 2.55490   1
  -3   5   6 20.5358 2.82248   1
   2  -5  -6 41.0865 2.25904   2
   2  -5  -6 136.267 4.87648   1
  -2   5   6 132.453 4.74250   1
  -2   5   6 134.790 4.70877   1
   1  -5  -6 50.1020 3.31753   1
   1  -5  -6 15.1097 1.80838   2
   1  -5  -6 17.4890 3.66566   2
  -1   5   6 46.3759 2.80795   1
  -1   5   6 51.7130 3.26240   1
  -1   5   6 52.6858 4.05317   1
   0   5   6 156.341 5.33222  -2
   0  -5  -6 156.341 5.33222   1
   0  -5  -6 153.825 5.65960  -2
   0   5   6 153.825 5.65960   1
   0  -5  -6 154.637 4.97470  -2
   0   5   6 154.637 4.97470   1
  -1  -5  -6 32.4217 2.71544   2
  -1  -5  -6 34.2098 2.43561   2
   1   5   6 108.776 3.97934   1
   1   5   6 28.0802 3.18790   2
  -2  -5  -6 13.6033 2.14299   2
   2   5   6 16.6104 3.04412   2
  -3  -5  -6 8.94216 1.49903   2
   3   5   6 30.1361 2.30961   1
   3   5   6 4.54011 1.53419   2
   7  -6  -6 -0.0967 1.42988   2
  -7   6   6 3.39621 1.71350   1
  -7   6   6 2.34822 1.79949   2
   6  -6  -6 2.65486 1.78043   2
   6  -6  -6 0.42733 1.27574   2
  -6  -3  -1 37.3785 3.68304  -2
  -6   6   6 37.3785 3.68304   1
   5  -6  -6 11.9048 2.49106   2
  -5   6   6 13.0896 2.46532   2
  -5   6   6 63.2473 5.20526   1
  -5   6   6 56.2775 2.96513   1
  -5   6   6 56.5624 3.17511   1
   4  -6  -6 56.4182 3.41320   2
   4  -6  -6 56.6056 3.09979   2
  -4   6   6 204.012 6.57059   1
  -4   6   6 209.038 6.44504   1
   3  -6  -6 6.76940 2.14700   1
   3  -6  -6 7.33958 1.96935   2
  -3   6   6 7.28090 2.11321   1
  -3   6   6 4.50043 2.52521   1
   2  -6  -6 8.53553 1.78460   2
   2  -6  -6 27.0050 2.40487   1
  -2   6   6 24.2517 2.63476   1
  -2   6   6 26.4349 3.22016   1
  -2   6   6 4.18192 2.06072   2
   1  -6  -6 57.8310 2.77589   2
   1  -6  -6 174.999 5.54485   1
  -1   6   6 174.827 5.62916   1
  -1   6   6 175.520 5.90314   1
   0   6   6 80.1274 3.85519  -2
   0  -6  -6 80.1274 3.85519   1
   0  -6  -6 88.0828 3.73828  -2
   0   6   6 88.0828 3.73828   1
   0  -6  -6 83.9656 3.94962  -2
   0   6   6 83.9656 3.94962   1
  -1  -6  -6 2.55495 1.69642   2
  -1  -6  -6 0.37986 1.16120   2
   1   6   6 0.73229 1.26646   1
  -2  -6  -6 0.72339 0.99037   2
   2   6   6 0.65007 1.35737   1
   6  -7  -6 119.092 4.04409   1
   5  -7  -6 230.302 6.37165   1
   5  -7  -6 54.6923 3.64523   2
  -5   7   6 51.3320 4.11272   2
  -5   7   6 221.585 6.67865   1
   4  -7  -6 21.7017 2.32649   1
   4  -7  -6 7.61277 2.45308   2
  -4   7   6 7.44565 2.90387   2
  -4   7   6 18.6344 2.20008   1
   3  -7  -6 19.7743 2.07016   2
   3  -7  -6 75.2473 3.19623   1
  -3   7   6 73.3918 3.24160   1
   2  -7  -6 0.32742 1.30451   2
   2  -7  -6 2.11762 1.11544   1
  -2   7   6 1.16563 1.27263   1
   1  -7  -6 -1.8052 1.31482   1
  -1   7   6 1.01190 1.75282   1
   0  -7  -6 76.3680 3.17149  -2
   0   7   6 76.3680 3.17149   1
  -4   8   6 6.21738 1.46697   1
   3  -8  -6 131.266 4.05644   1
  -3   8   6 137.685 4.30195   1
   2  -8  -6 -1.3160 1.02667   1
  -2   8   6 1.45739 1.22173   1
   0  -8   7 150.529 4.65240  -2
   0   8  -7 150.529 4.65240   1
  -1   8  -7 40.2295 2.96098   1
  -1   8  -7 33.3789 2.37772   1
   1  -8   7 9.85019 2.00889   2
  -2   8  -7 21.8085 1.91197   1
  -3  -7   7 65.5933 3.05966   1
   2   7  -7 -0.8841 1.80322   2
   2   7  -7 2.48252 1.36102   1
  -2  -7   7 0.52690 1.54411   2
  -2  -7   7 -0.1261 1.08115   2
  -2  -7   7 2.23861 1.65925   1
  -2  -7   7 2.60906 1.69866   1
   1   7  -7 3.18526 1.50768   2
   1   7  -7 3.56633 1.67104   2
   1   7  -7 1.27029 2.35928   2
  -1  -7   7 11.8865 2.02930   1
  -1  -7   7 17.4075 2.41251   1
  -1  -7   7 14.2223 2.53940   1
  -1  -7   7 2.88507 1.44208   2
   0  -7   7 172.880 6.17099  -2
   0   7  -7 172.880 6.17099   1
   0   7  -7 173.756 5.48367  -2
   0  -7   7 173.756 5.48367   1
   0   7  -7 167.898 4.91593  -2
   0  -7   7 167.898 4.91593   1
   0   7  -7 185.912 5.11941  -2
   0  -7   7 185.912 5.11941   1
  -1   7  -7 1.98548 1.35525   2
  -1   7  -7 -0.8332 1.27027   2
  -1   7  -7 -0.1705 1.74666   2
   1  -7   7 3.32661 1.37723   1
   1  -7   7 3.28729 1.81932   1
   1  -7   7 1.99294 2.18275   1
  -2   7  -7 5.46541 1.68749   2
  -2   7  -7 8.18212 2.03884   2
  -2   7  -7 8.13416 1.83091   2
   2  -7   7 25.7601 3.59069   1
   2  -7   7 26.3243 2.50420   1
   2  -7   7 27.3952 2.19381   1
  -3   7  -7 -1.3331 1.39044   2
  -3   7  -7 1.83411 1.41872   2
   3  -7   7 2.93662 1.36390   1
   3  -7   7 -0.5496 2.14667   1
  -4  -6   7 214.167 5.79726   1
   3   6  -7 20.0048 2.37212   2
  -3  -6   7 54.0537 2.64410   1
  -3  -6   7 53.2966 2.80974   1
  -3  -6   7 48.6473 2.54260   1
  -3  -6   7 16.6115 2.90184   2
  -3  -6   7 17.1345 1.99976   2
   2   6  -7 19.7501 2.47389   2
   2   6  -7 20.8018 2.13330   2
   2   6  -7 17.7388 3.25543   2
  -2  -6   7 71.1120 3.01665   1
  -2  -6   7 70.7848 3.64544   1
   1   6  -7 2.23541 1.93667   2
   1   6  -7 4.04965 1.73783   2
   1   6  -7 3.47218 1.49311   2
  -1  -6   7 10.7002 2.45424   1
  -1  -6   7 10.9233 2.07872   1
   0   6  -7 20.9217 2.06722  -2
   0  -6   7 20.9217 2.06722   1
   0   6  -7 18.8476 2.43487  -2
   0  -6   7 18.8476 2.43487   1
   0   6  -7 20.8985 2.23053  -2
   0  -6   7 20.8985 2.23053   1
  -1   6  -7 15.8446 1.97951   2
  -1   6  -7 7.37939 1.69642   2
  -1   6  -7 11.5525 2.11101   2
  -1   6  -7 12.1569 2.08837   2
   1  -6   7 36.8997 2.64454   1
   1  -6   7 38.0113 2.88855   1
   1  -6   7 37.7307 2.41495   1
   1  -6   7 42.4027 2.53815   1
  -2   6  -7 21.1810 1.97414   2
  -2   6  -7 25.5773 2.31472   2
  -2   6  -7 29.2180 2.60526   2
   2  -6   7 90.2576 3.72601   1
  -3   6  -7 36.0608 2.35119   2
  -3   6  -7 33.2899 2.32608   2
  -3   6  -7 33.1378 2.60545   2
   3  -6   7 145.695 4.24266   1
   3  -6   7 131.773 4.86835   1
   3  -6   7 138.308 4.77481   1
  -4   6  -7 19.7984 2.46752   2
  -4   6  -7 18.0610 2.57694   2
   4  -6   7 53.3624 3.62439   1
   4  -6   7 50.4094 2.68157   1
   4  -6   7 50.0953 2.51509   1
   5   5  -7 11.7127 3.38017   2
  -5  -5   7 55.7008 2.55618   1
  -5  -5   7 15.5253 1.75378   2
   4   5  -7 18.7782 2.27838   2
  -4  -5   7 65.0977 3.02413   1
   3   5  -7 21.1601 2.68237   2
   3   5  -7 25.5661 2.94164   2
  -3  -5   7 69.4912 3.16656   1
  -3  -5   7 77.2874 3.29794   1
  -3  -5   7 75.8352 3.08014   1
   2   5  -7 31.3518 2.20353   2
   2   5  -7 29.4885 2.47494   2
   2   5  -7 30.1939 2.30697   2
   2   5  -7 27.3531 2.44036   2
  -2  -5   7 82.5599 3.84488   1
  -2  -5   7 85.1656 3.31185   1
  -2  -5   7 79.8210 3.21909   1
   1   5  -7 58.1209 3.48488   2
   1   5  -7 55.0496 2.72371   2
   1   5  -7 55.8073 2.78820   2
   1   5  -7 55.8344 2.94841   2
   1   5  -7 57.4882 2.67536   2
  -1  -5   7 191.178 6.04796   1
  -1  -5   7 182.580 5.68917   1
  -1  -5   7 190.871 5.45728   1
  -1  -5   7 194.581 5.55543   1
   0   5  -7 21.3564 1.98172  -2
   0  -5   7 21.3564 1.98172   1
   0   5  -7 19.2438 3.55820  -2
   0  -5   7 19.2438 3.55820   1
  -1   5  -7 178.558 5.11378   2
  -1   5  -7 175.761 4.98537   2
  -1   5  -7 178.306 5.30708   2
  -1   5  -7 177.823 5.61121   2
  -1   5  -7 166.191 6.86480   2
   1  -5   7 603.245 15.7104   1
   1  -5   7 563.735 15.0814   1
   1  -5   7 605.325 13.7799   1
   1  -5   7 608.374 14.3012   1
   1  -5   7 605.513 16.6640   1
  -2   5  -7 5.05331 1.58986   2
  -2   5  -7 8.60632 2.45593   2
  -2   5  -7 7.20923 2.00250   2
  -2   5  -7 11.2282 2.06408   2
   2  -5   7 27.0940 2.05907   1
   2  -5   7 29.1722 2.44427   1
   2  -5   7 27.3171 2.35862   1
   2  -5   7 26.0454 2.66699   1
  -3   5  -7 10.6703 3.11732   1
  -3   5  -7 2.22863 2.14304   2
  -3   5  -7 6.70960 1.94539   2
  -3   5  -7 3.22473 1.53698   2
  -3   5  -7 6.65715 2.07624   2
   3  -5   7 13.1356 2.01853   1
   3  -5   7 12.2217 2.75612   1
   3  -5   7 11.3182 2.26498   1
   3  -5   7 14.2090 2.18293   1
  -4   5  -7 2.47841 1.73414   1
  -4   5  -7 -3.1983 2.39736   2
   4  -5   7 6.75643 2.01067   1
   4  -5   7 4.09783 1.66626   1
   4  -5   7 3.46031 1.71500   1
  -5   5  -7 42.1053 2.81052   1
   5  -5   7 37.5042 2.58026   1
   5  -5   7 43.7956 3.33985   1
   5  -5   7 37.5733 2.51193   1
   5   4  -7 24.1820 2.34715   2
  -5  -4   7 64.8259 2.94350   1
   4   4  -7 5.57543 2.28042   2
   4   4  -7 12.6615 2.55865   2
   4   4  -7 7.57021 1.89709   2
  -4  -4   7 23.1213 2.13736   1
  -4  -4   7 21.0188 2.28359   1
  -4  -4   7 19.8884 2.01144   1
  -4  -4   7 6.94106 2.17302   2
   3   4  -7 178.468 5.15833   2
   3   4  -7 174.243 5.67968   2
   3   4  -7 171.718 5.35748   2
  -3  -4   7 569.286 13.4967   1
  -3  -4   7 560.179 13.1975   1
  -3  -4   7 548.251 14.1321   1
   2   4  -7 258.525 7.51603   2
   2   4  -7 258.241 6.83693   2
   2   4  -7 248.583 7.05333   2
   2   4  -7 264.333 8.21970   2
   2   4  -7 259.272 6.52475   2
  -2  -4   7 826.322 19.7432   1
  -2  -4   7 823.765 19.1099   1
  -2  -4   7 804.782 18.1939   1
  -2  -4   7 803.134 20.2450   1
  -2  -4   7 855.793 21.0184   1
   1   4  -7 54.9553 2.36770   2
   1   4  -7 55.5431 2.74430   2
   1   4  -7 57.3081 3.53450   2
   1   4  -7 55.3586 2.33644   2
   1   4  -7 52.8437 2.48906   2
  -1  -4   7 183.221 5.62452   1
  -1  -4   7 171.034 7.08880   1
  -1  -4   7 173.899 4.83301   1
  -1  -4   7 175.539 5.27515   1
  -1  -4   7 175.151 5.03367   1
   0   4  -7 110.642 3.96390  -2
   0  -4   7 110.642 3.96390   1
   0   4  -7 102.206 4.75447  -2
   0  -4   7 102.206 4.75447   1
   0   4  -7 111.384 3.39575  -2
   0  -4   7 111.384 3.39575   1
  -1   4  -7 46.2144 2.17561   2
  -1   4  -7 47.8923 2.22275   2
  -1   4  -7 46.2933 2.62400   2
  -1   4  -7 39.0787 4.08814   2
  -1   4  -7 46.5172 2.38529   2
  -1   4  -7 152.794 5.36242   1
   1  -4   7 158.434 5.88662   1
   1  -4   7 151.381 5.06282   1
   1  -4   7 152.267 4.57968   1
   1  -4   7 158.952 4.83295   1
   1  -4   7 164.219 4.47595   1
  -2   4  -7 129.884 4.70006   2
  -2   4  -7 136.339 4.03042   2
  -2   4  -7 138.944 4.18270   2
  -2   4  -7 141.220 4.47043   2
  -2   4  -7 473.197 12.5130   1
   2  -4   7 471.342 12.6927   1
   2  -4   7 484.153 11.9689   1
   2  -4   7 466.675 11.5962   1
   2  -4   7 482.738 13.5681   1
  -3   4  -7 9.27829 2.36812   2
  -3   4  -7 2.38734 2.07502   2
  -3   4  -7 6.95405 2.05154   2
  -3   4  -7 11.7078 2.47021   2
  -3   4  -7 16.4277 2.35386   1
   3  -4   7 18.6316 2.32900   1
   3  -4   7 20.8201 2.21695   1
   3  -4   7 17.8764 2.62700   1
   3  -4   7 20.2421 2.93640   1
  -4   4  -7 85.3136 3.53293   1
   4  -4   7 84.2247 3.43921   1
   4  -4   7 84.9334 3.20315   1
   4  -4   7 85.2498 4.04289   1
   4  -4   7 85.3083 4.41563   1
   4  -4   7 83.8532 3.37967   1
  -5   4  -7 65.9687 3.15198   1
   5  -4   7 64.2110 3.12652   1
   5  -4   7 65.0626 3.20605   1
   6   3  -7 54.2607 2.90802   2
   6   3  -7 148.384 4.92380   1
  -6  -3   7 55.0195 2.94274   2
   5   3  -7 12.4780 1.84926   2
   5   3  -7 17.9604 3.60496   2
   5   3  -7 18.0374 3.05496   2
  -5  -3   7 39.0659 2.51297   1
  -5  -3   7 12.7156 2.26653   2
   4   3  -7 84.8230 3.45992   2
   4   3  -7 76.7684 3.05498   2
   4   3  -7 80.1685 3.07298   2
  -4  -3   7 270.002 7.42647   1
  -4  -3   7 257.390 7.17265   1
  -4  -3   7 255.337 6.86210   1
  -4  -3   7 86.0313 3.33083   2
   3   3  -7 159.636 4.74200   2
   3   3  -7 169.222 5.36947   2
   3   3  -7 166.436 4.63086   2
   3   3  -7 162.445 4.91743   2
   3   3  -7 162.562 5.94450   2
  -3  -3   7 498.539 13.0962   1
  -3  -3   7 505.421 13.4304   1
  -3  -3   7 508.740 11.7036   1
  -3  -3   7 511.532 12.6271   1
  -3  -3   7 525.149 12.3026   1
  -3  -3   7 164.394 5.05682   2
   2   3  -7 2.42268 1.15180   2
   2   3  -7 1.07096 1.01766   2
   2   3  -7 3.20930 1.52509   2
   2   3  -7 3.03238 1.07978   2
  -2  -3   7 10.9439 1.56601   1
  -2  -3   7 5.57810 1.67698   1
  -2  -3   7 6.27940 1.33405   1
  -2  -3   7 6.00558 1.58308   1
  -2  -3   7 1.29711 1.52921   2
   1   3  -7 37.8119 2.00760   2
   1   3  -7 31.9943 2.14108   2
   1   3  -7 38.5055 3.34337   2
   1   3  -7 34.7533 1.88632   2
   1   3  -7 34.1879 1.90437   2
  -1  -3   7 108.696 3.41993   1
  -1  -3   7 98.0513 5.62544   1
  -1  -3   7 109.682 3.88779   1
  -1  -3   7 107.904 3.30779   1
  -1  -3   7 104.665 3.53978   1
   0   3  -7 263.952 8.88206  -2
   0  -3   7 263.952 8.88206   1
   0   3  -7 276.626 7.85676  -2
   0  -3   7 276.626 7.85676   1
   0   3  -7 294.823 6.85832  -2
   0  -3   7 294.823 6.85832   1
   0   3  -7 284.273 7.36008  -2
   0  -3   7 284.273 7.36008   1
   0   3  -7 283.107 7.13807  -2
   0  -3   7 283.107 7.13807   1
  -1   3  -7 0.56127 2.25529   2
  -1   3  -7 2.89197 2.18989   2
  -1   3  -7 6.38669 1.46366   2
  -1   3  -7 3.22607 1.18133   2
  -1   3  -7 3.93531 1.19561   2
   1  -3   7 15.6221 1.71435   1
   1  -3   7 11.3408 1.74334   1
   1  -3   7 11.8832 2.00022   1
   1  -3   7 11.8963 3.02870   1
  -2   3  -7 16.2562 4.41243   2
  -2   3  -7 23.8178 2.02847   2
  -2   3  -7 20.6784 2.03328   2
  -2   3  -7 21.4261 2.29465   2
   2  -3   7 75.5018 3.15395   1
   2  -3   7 82.6862 3.09198   1
   2  -3   7 83.4534 2.88571   1
   2  -3   7 76.7661 4.12957   1
   2  -3   7 80.5370 3.37745   1
  -3   3  -7 72.6405 3.23009   1
  -3   3  -7 19.1301 3.43588   2
   3  -3   7 67.8630 2.95437   1
   3  -3   7 68.8364 4.00119   1
   3  -3   7 72.0799 3.13902   1
   3  -3   7 74.2372 3.33542   1
  -4   3  -7 80.3118 3.43158   1
   4  -3   7 77.1981 3.31081   1
   4  -3   7 79.6406 4.16843   1
   4  -3   7 79.2138 4.16412   1
   4  -3   7 79.8264 3.03294   1
   4  -3   7 80.5896 3.37435   1
  -5   3  -7 5.88715 1.81204   1
   5  -3   7 10.5564 2.23893   1
   5  -3   7 7.40645 2.04536   1
  -6   3  -7 52.7520 2.48490   1
   6   0 -12 82.0968 3.67153  -2
   6  -3   7 82.0968 3.67153   1
   7   2  -7 4.22016 1.68226   2
  -7  -2   7 7.49849 1.94665   2
  -7  -2   7 26.5269 2.06363   1
   6   2  -7 10.7720 2.62515   1
   6   2  -7 1.69611 1.34639   2
  -6  -2   7 2.17879 1.19843   2
   5   2  -7 25.7224 2.47261   2
   5   2  -7 25.8590 2.47771   2
   5   2  -7 28.0874 2.08058   2
  -5  -2   7 78.3319 3.46639   1
  -5  -2   7 77.3263 3.13762   1
  -5  -2   7 71.9118 4.13008   1
  -5  -2   7 25.1864 2.10196   2
   4   2  -7 31.2727 2.21945   2
   4   2  -7 31.8216 3.28026   2
   4   2  -7 28.3904 1.89268   2
   4   2  -7 30.3565 2.00287   2
  -4  -2   7 93.0324 3.19562   1
  -4  -2   7 94.3249 3.87297   1
  -4  -2   7 86.5996 3.99415   1
  -4  -2   7 91.0602 3.32791   1
  -4  -2   7 84.5911 3.07537   1
  -4  -2   7 31.8629 2.08848   2
   3   2  -7 4.77242 1.75019   2
   3   2  -7 4.91579 1.08686   2
   3   2  -7 7.97907 2.78600   2
   3   2  -7 5.96688 1.40104   2
   3   2  -7 4.56816 1.34013   2
  -3  -2   7 12.0367 2.85273   1
  -3  -2   7 15.3006 3.52382   1
  -3  -2   7 17.4993 1.78643   1
  -3  -2   7 18.3564 1.84093   1
  -3  -2   7 17.0360 1.86264   1
  -3  -2   7 4.97159 1.69733   2
   2   2  -7 2.37071 1.02226   2
   2   2  -7 -1.3698 1.32717   2
   2   2  -7 -0.0858 0.86052   2
  -2  -2   7 1.07318 1.08056   1
  -2  -2   7 -0.6310 1.47975   1
  -2  -2   7 0.74860 1.30136   1
  -2  -2   7 2.24996 1.16459   1
   1   2  -7 63.8070 2.44941   2
   1   2  -7 65.6466 2.28770   2
   1   2  -7 67.4136 2.53535   2
   1   2  -7 61.1082 2.68275   2
   1   2  -7 61.4978 4.00911   2
  -1  -2   7 201.776 5.42647   1
  -1  -2   7 216.109 5.65624   1
  -1  -2   7 207.976 6.07219   1
  -1  -2   7 200.110 6.05083   1
  -1  -2   7 212.542 5.25261   1
   0   2  -7 74.9577 2.72210  -2
   0  -2   7 74.9577 2.72210   1
   0   2  -7 78.7842 3.15542  -2
   0  -2   7 78.7842 3.15542   1
   0   2  -7 71.5490 2.68791  -2
   0  -2   7 71.5490 2.68791   1
   0   2  -7 70.2921 4.22647  -2
   0  -2   7 70.2921 4.22647   1
   0   2  -7 74.5361 2.60301  -2
   0  -2   7 74.5361 2.60301   1
   0   2  -7 72.3294 2.91920  -2
   0  -2   7 72.3294 2.91920   1
  -1   2  -7 6.69317 1.95982   2
  -1   2  -7 11.9733 3.59925   2
  -1   2  -7 10.6271 1.71305   2
  -1   2  -7 14.2695 1.88254   2
  -1   2  -7 13.3838 1.79998   2
   1  -2   7 28.3941 2.12047   1
   1  -2   7 32.8920 1.84243   1
   1  -2   7 34.1763 2.07559   1
   1  -2   7 29.3963 3.65599   1
   1  -2   7 34.8723 1.91016   1
  -2   2  -7 -0.9485 1.63819   2
  -2   2  -7 0.55313 2.01375   2
  -2   2  -7 0.12957 1.54601   2
  -2   2  -7 -0.3649 1.87253   2
  -2   2  -7 1.27322 1.83283   2
  -2   2  -7 2.53091 2.27811   2
   2  -2   7 -0.8976 1.93535   1
   2  -2   7 2.99838 1.12148   1
   2  -2   7 3.25528 1.24136   1
   2  -2   7 2.19281 1.51295   1
   2  -2   7 3.35218 1.22235   1
  -3   2  -7 183.645 5.64830   2
  -3   2  -7 178.054 6.41665   2
   3  -2   7 661.339 17.1090   1
   3  -2   7 666.984 15.7062   1
   3  -2   7 678.943 18.3590   1
   3  -2   7 655.888 16.1060   1
   3  -2   7 672.082 14.9108   1
  -4   2  -7 10.6682 1.90619   1
  -4   2  -7 3.78624 2.02807   2
  -4   2  -7 2.95631 1.91822   2
   4  -2   7 14.5307 3.20500   1
   4  -2   7 14.0002 3.14415   1
   4  -2   7 9.18866 2.30508   1
   4  -2   7 6.38590 2.10512   1
  -5   2  -7 49.0458 3.82101   2
   5  -2   7 186.693 5.65524   1
  -6   1  12 130.103 4.59082  -2
  -6   2  -7 130.103 4.59082   1
   6  -1 -12 127.012 4.21160  -2
   6  -2   7 127.012 4.21160   1
  -8  -1   7 4.01970 1.09960   1
  -8  -1   7 3.53656 1.48882   2
   7   1  -7 26.4666 2.48978   2
  -7  -1   7 24.4376 1.93034   2
  -7  -1   7 81.1351 3.28323   1
  -7  -1   7 87.8100 4.05184   1
   6   1  -7 11.5114 3.32213   1
  -6   4  -2 68.2556 4.41984  -2
  -6  -1   7 68.2556 4.41984   1
   5   1  -7 -0.8509 1.01962   2
   5   1  -7 1.63622 1.19148   2
   5   1  -7 0.42391 1.35855   2
  -5  -1   7 0.59751 1.48063   1
  -5  -1   7 0.83988 0.94531   2
   4   1  -7 23.4050 1.79783   2
   4   1  -7 25.3193 2.01445   2
   4   1  -7 18.7079 3.93420   2
   4   1  -7 26.0424 2.77696   2
   4   1  -7 26.3225 1.61321   2
  -4  -1   7 79.2717 3.10098   1
  -4  -1   7 79.4056 2.95765   1
  -4  -1   7 81.6413 3.18215   1
  -4  -1   7 79.6056 3.73300   1
  -4  -1   7 76.2416 3.02378   1
  -4  -1   7 25.8594 1.73223   2
   3   1  -7 17.3003 1.34329   2
   3   1  -7 18.4481 1.91187   2
   3   1  -7 18.1856 1.50083   2
   3   1  -7 13.4812 3.69024   2
   3   1  -7 18.0298 1.41597   2
   3   1  -7 16.5859 2.40527   2
   3   1  -7 52.8111 3.42441   1
  -3  -1   7 55.7380 2.76799   1
  -3  -1   7 50.1187 4.25632   1
  -3  -1   7 52.3259 2.53479   1
  -3  -1   7 52.9053 3.01579   1
  -3  -1   7 52.5602 2.36153   1
  -3  -1   7 50.7814 2.46399   1
  -3  -1   7 14.8974 1.58346   2
  -3  -1   7 18.1989 3.05549   2
   2   1  -7 21.4172 1.69120   2
   2   1  -7 26.7858 1.44507   2
   2   1  -7 23.5682 1.42714   2
   2   1  -7 25.2587 1.66593   2
   2   1  -7 73.7469 3.08203   1
  -2  -1   7 72.5733 3.08326   1
  -2  -1   7 70.7864 2.81297   1
  -2  -1   7 70.0406 2.69012   1
  -2  -1   7 73.2805 2.81839   1
  -2  -1   7 65.6433 3.10954   1
  -2  -1   7 24.3772 2.22577   2
   1   1  -7 85.5967 3.29367   1
   1   1  -7 30.6756 2.08078   2
   1   1  -7 28.6672 1.97473   2
   1   1  -7 30.5478 1.87145   2
   1   1  -7 29.0479 1.59511   2
   1   1  -7 28.2710 1.60137   2
  -1  -1   7 92.1463 2.95269   1
  -1  -1   7 90.8884 3.18463   1
  -1  -1   7 85.5324 2.86775   1
  -1  -1   7 86.8444 3.58347   1
  -1  -1   7 88.6512 3.16983   1
  -1  -1   7 31.4379 2.32595   2
   0  -1   7 34.8762 2.42217  -2
   0   1  -7 34.8762 2.42217   1
   0   1  -7 30.8142 1.84528  -2
   0  -1   7 30.8142 1.84528   1
   0   1  -7 36.6670 2.03769  -2
   0  -1   7 36.6670 2.03769   1
   0   1  -7 33.0212 1.84045  -2
   0  -1   7 33.0212 1.84045   1
   0   1  -7 31.6996 2.46888  -2
   0  -1   7 31.6996 2.46888   1
  -1   1  -7 590.495 15.4742   1
  -1   1  -7 170.088 6.03250   2
  -1   1  -7 183.460 5.22219   2
  -1   1  -7 174.340 5.30467   2
  -1   1  -7 169.555 4.94440   2
  -1   1  -7 181.537 5.19262   2
   1  -1   7 580.766 14.8859   1
   1  -1   7 604.515 14.8456   1
   1  -1   7 565.876 13.6468   1
   1  -1   7 555.021 16.0401   1
   1  -1   7 585.558 12.9440   1
   1  -1   7 599.496 13.9404   1
   1  -1   7 178.220 6.11413   2
  -2   1  -7 18.5813 2.92488   2
  -2   1  -7 27.3813 2.38129   2
  -2   1  -7 29.0234 2.21457   2
  -2   1  -7 24.6446 2.10042   2
   2  -1   7 91.7530 4.55832   1
   2  -1   7 92.5570 3.27792   1
   2  -1   7 89.2926 3.29959   1
   2  -1   7 92.2969 3.73007   1
   2  -1   7 90.6445 3.16746   1
  -3   1  -7 78.8545 3.24324   2
  -3   1  -7 72.1570 3.87222   2
   3  -1   7 264.124 7.18188   1
   3  -1   7 259.348 8.56641   1
   3  -1   7 268.256 6.58646   1
   3  -1   7 265.642 7.52582   1
  -4   1  -7 17.5708 3.18288   2
  -4   1  -7 25.5481 2.67070   2
  -4   1  -7 24.0396 2.59865   2
  -4   1  -7 86.1957 3.47134   1
   4  -1   7 82.7104 3.16000   1
   4  -1   7 71.5203 4.93440   1
   4  -1   7 89.0216 3.53874   1
   4  -1   7 82.2420 3.81922   1
  -5   1  -7 12.1028 2.64228   2
  -5   1  -7 43.8782 3.98133   1
  -5   1  -7 39.4733 2.50339   1
   5  -1   7 36.7890 3.03985   1
   5  -1   7 41.8861 2.61820   1
   8   0  -7 17.8605 2.34265   2
  -8   0   7 48.7472 2.27115   1
  -8   0   7 43.6264 3.37067   1
  -8   0   7 14.6601 2.14373   2
   7   0  -7 3.37801 3.28238   2
   7   0  -7 6.30366 2.48058   2
   7   0  -7 4.09799 1.35831   2
  -7   0   7 2.66714 1.14978   2
  -7   0   7 9.59686 2.52636   1
  -6   3  -2 41.5795 3.28787  -2
  -6   0   7 41.5795 3.28787   1
  -6   3  -2 37.2700 3.47165  -2
  -6   0   7 37.2700 3.47165   1
  -6   0   7 1.24936 1.14434   2
   5   0  -7 20.5736 1.78076   2
   5   0  -7 19.7983 1.83680   2
  -5   0   7 67.7202 3.38398   1
  -5   0   7 65.5647 3.44432   1
  -5   0   7 70.5108 2.87014   1
  -5   0   7 24.0236 2.44587   2
  -5   0   7 24.9995 1.92613   2
   4   0  -7 -0.2996 0.90423   2
   4   0  -7 0.04725 2.62738   2
   4   0  -7 0.01272 1.34931   2
   4   0  -7 0.64678 0.85731   2
  -4   0   7 -2.3107 1.85481   1
  -4   0   7 1.57628 1.49033   1
  -4   0   7 -0.9324 1.06651   1
  -4   0   7 0.12586 1.05425   2
  -4   0   7 -0.6336 1.34522   2
   3   0  -7 130.765 3.73084   2
   3   0  -7 117.619 4.30238   2
   3   0  -7 128.578 3.70206   2
   3   0  -7 129.499 3.86704   2
   3   0  -7 133.320 3.52218   2
   3   0  -7 415.805 11.5298   1
  -3   0   7 434.035 11.0456   1
  -3   0   7 432.084 10.8229   1
  -3   0   7 129.445 4.66906   2
   2   0  -7 303.239 8.50193   1
   2   0  -7 99.6553 3.21407   2
   2   0  -7 99.0776 2.85367   2
   2   0  -7 96.5167 2.98287   2
   2   0  -7 96.0490 3.11367   2
  -2   0   7 91.6911 3.61547   2
  -2   0   7 313.605 8.42079   1
  -2   0   7 304.887 8.02371   1
  -2   0   7 315.187 8.19146   1
   1   0  -7 -0.6464 0.88424   2
   1   0  -7 1.37140 1.00402   2
   1   0  -7 0.25356 1.08516   2
   1   0  -7 0.39279 1.31722   1
  -1   0   7 -0.6855 1.15524   1
  -1   0   7 -0.2608 1.20125   1
  -1   0   7 -1.1947 1.12596   1
  -1   0   7 -0.4933 1.24649   2
   0   0   7 84.0386 3.57393  -2
   0   0  -7 84.0386 3.57393   1
   0   0  -7 81.4655 2.90003  -2
   0   0   7 81.4655 2.90003   1
   0   0  -7 88.2882 3.02766  -2
   0   0   7 88.2882 3.02766   1
   0   0  -7 81.6455 2.86689  -2
   0   0   7 81.6455 2.86689   1
   0   0  -7 73.2971 2.97254  -2
   0   0   7 73.2971 2.97254   1
  -1   0  -7 154.432 5.93839   1
  -1   0  -7 56.8644 2.42090   2
  -1   0  -7 52.2847 3.25535   2
  -1   0  -7 52.6360 2.35779   2
  -1   0  -7 51.9730 2.69033   2
   1   0   7 156.179 5.89904   1
   1   0   7 172.346 5.03253   1
   1   0   7 169.777 4.59574   1
   1   0   7 173.183 4.76534   1
   1   0   7 168.213 4.93420   1
   1   0   7 51.1951 3.79892   2
  -2   0  -7 171.392 5.23382   2
  -2   0  -7 168.447 5.16167   2
  -2   0  -7 168.204 5.65494   2
   2   0   7 579.054 14.0733   1
   2   0   7 559.736 16.0737   1
   2   0   7 584.504 14.9554   1
   2   0   7 608.124 13.1041   1
  -3   0  -7 1.39501 1.54525   2
  -3   0  -7 0.31223 1.41060   2
   3   0   7 2.21566 1.73935   1
   3   0   7 -3.0791 2.54640   1
   3   0   7 1.37070 1.39838   1
  -4   0  -7 0.72598 1.56955   2
  -4   0  -7 1.59932 1.61308   2
  -4   0  -7 2.24780 1.79876   2
  -4   0  -7 3.63056 1.41901   1
   4   0   7 4.16786 2.02816   1
   4   0   7 5.43645 2.02293   1
   4   0   7 3.47151 1.59430   1
  -5   0  -7 1.50706 1.73925   1
  -5   0  -7 2.96198 1.71597   1
  -5   0  -7 3.40181 1.98231   2
  -5   0  -7 -0.1849 1.85610   2
   5   0   7 5.38838 2.78785   1
   5   0   7 9.15761 2.72791   1
   8  -1  -7 1.57058 1.54567   2
  -8   1   7 1.62310 1.47036   2
  -8   1   7 4.23415 1.71524   1
   7  -1  -7 23.8484 2.22111   2
   7  -1  -7 26.9257 2.47327   2
  -7   1   7 23.9907 2.96554   2
  -7   1   7 27.3471 2.12998   2
  -7   1   7 96.4033 3.78089   1
  -7   1   7 91.4901 3.54545   1
  -6   2  -2 238.023 7.67163  -2
  -6   1   7 238.023 7.67163   1
   5  -1  -7 1.46898 0.97674   2
   5  -1  -7 1.96451 1.22718   2
   5  -1  -7 1.82122 1.05853   2
  -5   1   7 5.57410 1.81236   1
  -5   1   7 6.15119 1.47457   1
  -5   1   7 6.91176 1.74279   1
  -5   1   7 1.68727 1.14721   2
  -5   1   7 3.14476 1.28402   2
   4  -1  -7 64.0634 2.23720   2
   4  -1  -7 61.3518 3.50459   2
   4  -1  -7 60.4779 3.20246   2
   4  -1  -7 66.7038 2.45044   2
   4  -1  -7 62.8013 2.44464   2
  -4   1   7 62.5309 2.57069   2
  -4   1   7 217.498 6.03679   1
  -4   1   7 215.035 6.15763   1
   3  -1  -7 24.1142 1.54429   2
   3  -1  -7 24.3197 1.87729   2
   3  -1  -7 25.8486 1.53343   2
   3  -1  -7 24.2209 2.07011   2
   3  -1  -7 27.2797 2.04888   2
   3  -1  -7 74.5333 3.69770   1
  -3   1   7 79.7452 2.92381   1
  -3   1   7 82.1100 2.95202   1
  -3   1   7 78.0109 4.71582   1
  -3   1   7 20.5979 2.72397   2
   2  -1  -7 302.448 8.55220   1
   2  -1  -7 99.3122 2.96204   2
   2  -1  -7 92.4126 3.53023   2
   2  -1  -7 91.7542 3.05942   2
   2  -1  -7 93.2430 2.79909   2
   2  -1  -7 95.8092 3.06253   2
  -2   1   7 315.358 8.13097   1
  -2   1   7 294.950 8.20028   1
  -2   1   7 304.763 7.96854   1
  -2   1   7 93.4203 3.82741   2
   1  -1  -7 49.0801 2.24090   2
   1  -1  -7 53.4676 2.08607   2
   1  -1  -7 54.0148 2.37472   2
   1  -1  -7 52.7826 2.17287   2
   1  -1  -7 169.000 5.43463   1
  -1   1   7 50.8644 2.93888   2
  -1   1   7 172.385 5.00237   1
  -1   1   7 175.780 5.05128   1
   0   1   7 412.384 11.3923  -2
   0  -1  -7 412.384 11.3923   1
   0  -1  -7 414.357 10.6288  -2
   0   1   7 414.357 10.6288   1
   0  -1  -7 438.520 10.7690  -2
   0   1   7 438.520 10.7690   1
   0  -1  -7 373.513 11.5012  -2
   0   1   7 373.513 11.5012   1
  -1  -1  -7 31.5404 3.06120   2
  -1  -1  -7 31.2257 1.89970   2
  -1  -1  -7 32.6136 2.19896   2
  -1  -1  -7 32.1168 2.17014   2
   1   1   7 110.401 3.84472   1
   1   1   7 106.249 4.84644   1
   1   1   7 99.5344 3.79352   1
  -2  -1  -7 67.8978 3.17318   2
  -2  -1  -7 72.6764 3.23875   2
  -2  -1  -7 71.9630 3.03364   2
   2   1   7 227.589 6.02684   1
   2   1   7 225.038 7.58458   1
   2   1   7 236.954 6.60180   1
  -3  -1  -7 15.2954 2.11752   2
  -3  -1  -7 15.5054 2.91467   2
   3   1   7 53.2011 2.96147   1
   3   1   7 44.1115 3.31847   1
   3   1   7 48.4419 2.71977   1
  -4  -1  -7 10.8914 2.21379   2
  -4  -1  -7 11.8321 2.55334   2
  -4  -1  -7 15.2320 2.33563   2
  -4  -1  -7 48.1462 3.06405   1
   4   1   7 45.7347 3.69846   1
   4   1   7 40.6988 2.92964   1
   4   1   7 49.6201 3.17571   1
  -5  -1  -7 1.39407 1.65044   2
  -5  -1  -7 -0.8571 1.33489   2
  -5  -1  -7 1.08369 1.56063   1
   8  -2  -7 23.8639 2.23287   2
   8  -2  -7 19.6685 2.74804   2
  -8   2   7 25.1189 2.96996   2
  -8   2   7 16.2767 2.89853   2
  -8   2   7 75.7566 3.32917   1
  -8   2   7 77.0599 2.98736   1
   7  -2  -7 9.18970 1.76882   2
   7  -2  -7 7.51406 2.00017   2
  -7   2   7 10.8898 2.26053   2
  -7   2   7 11.4102 2.51932   2
  -7   2   7 32.2023 2.50043   1
  -7   2   7 28.6475 2.34838   1
  -7   2   7 30.3259 2.87055   1
  -6   1  -2 20.8752 3.49601  -2
  -6   2   7 20.8752 3.49601   1
  -6   2   7 2.21077 1.34302   2
   5  -2  -7 0.37686 1.13959   2
   5  -2  -7 -0.1506 1.02418   2
   5  -2  -7 1.93619 1.16523   2
  -5   2   7 4.05583 1.35346   1
  -5   2   7 3.65304 1.25785   1
  -5   2   7 1.77517 1.55700   1
  -5   2   7 0.40343 1.11830   2
  -5   2   7 0.20475 1.09053   2
   4  -2  -7 3.58589 1.18289   2
   4  -2  -7 4.05502 1.13504   2
   4  -2  -7 2.29983 0.88174   2
   4  -2  -7 5.67838 1.93670   2
  -4   2   7 11.8929 1.67572   1
  -4   2   7 9.63608 1.65812   1
  -4   2   7 15.3873 4.90108   1
  -4   2   7 9.19266 3.00313   1
  -4   2   7 1.95362 1.07538   2
   3  -2  -7 30.2619 2.20482   2
   3  -2  -7 27.1641 1.78078   2
   3  -2  -7 27.9793 1.66279   2
   3  -2  -7 25.6400 1.71253   2
  -3   2   7 100.991 5.24919   1
  -3   2   7 94.7855 3.33123   1
  -3   2   7 79.8567 4.58638   1
  -3   2   7 97.5133 3.53649   1
   2  -2  -7 92.7876 3.33289   2
   2  -2  -7 87.7976 2.93461   2
   2  -2  -7 87.8159 2.95401   2
   2  -2  -7 88.4110 3.25470   2
   2  -2  -7 92.7274 3.07325   2
  -2   2   7 267.574 7.94975   1
  -2   2   7 303.394 7.88862   1
  -2   2   7 297.890 7.70760   1
  -2   2   7 280.910 8.85578   1
  -2   2   7 87.0512 4.25687   2
   1  -2  -7 0.79372 1.64182   2
   1  -2  -7 1.29307 1.12366   2
   1  -2  -7 10.2760 3.41129   2
  -1   2   7 3.79917 1.22643   1
  -1   2   7 4.97533 2.00138   1
  -1   2   7 4.80575 1.19821   1
  -1   2   7 4.80383 1.15082   1
   0  -2  -7 209.260 5.84117  -2
   0   2   7 209.260 5.84117   1
   0  -2  -7 197.290 5.65461  -2
   0   2   7 197.290 5.65461   1
   0  -2  -7 176.978 6.36479  -2
   0   2   7 176.978 6.36479   1
  -1  -2  -7 8.04797 1.75344   2
  -1  -2  -7 7.92629 1.65387   2
  -1  -2  -7 11.8125 2.38217   2
   1   2   7 22.1422 3.45354   1
   1   2   7 33.0953 2.18061   1
   1   2   7 28.9846 2.06937   1
  -2  -2  -7 4.92714 1.58178   2
  -2  -2  -7 10.3378 2.26063   2
  -2  -2  -7 8.80350 2.37873   2
   2   2   7 24.5357 2.00550   1
   2   2   7 17.0914 3.99156   1
  -3  -2  -7 107.825 4.08432   2
  -3  -2  -7 108.764 4.42833   2
  -3  -2  -7 109.817 4.13315   2
   3   2   7 354.637 9.60782   1
  -4  -2  -7 3.54307 1.19504   2
  -4  -2  -7 7.82121 2.20188   2
   4   2   7 17.0350 2.65249   1
  -5  -2  -7 9.88485 1.89242   2
   8  -3  -7 -1.1668 1.62870   2
   8  -3  -7 1.85576 1.75086   2
  -8   3   7 2.50355 1.52611   1
  -8   3   7 -0.7163 2.12429   1
  -8   3   7 -0.7859 1.05627   1
  -8   3   7 -0.0119 1.45293   2
   7  -3  -7 22.0540 2.06030   2
   7  -3  -7 24.3483 2.49567   2
   7  -3  -7 22.9757 2.08173   2
  -7   3   7 84.2608 3.71999   1
  -7   3   7 74.0853 3.61052   1
  -7   3   7 21.6835 2.41643   2
  -7   3   7 25.4134 3.25015   2
  -6   3   7 23.7592 2.61716   2
   5  -3  -7 2.85481 1.12468   2
  -5   3   7 11.6877 2.42713   1
  -5   3   7 4.80083 1.33692   1
  -5   3   7 11.0548 3.00539   1
  -5   3   7 4.96913 1.61882   1
  -5   3   7 1.78679 1.35162   2
  -5   3   7 1.69312 1.59791   2
   4  -3  -7 9.20466 1.63406   2
   4  -3  -7 5.87102 1.56707   2
   4  -3  -7 9.70558 2.06349   2
   4  -3  -7 7.78446 1.45807   2
  -4   3   7 7.69571 2.05604   2
  -4   3   7 35.8376 3.69224   1
  -4   3   7 33.1737 2.08375   1
   3  -3  -7 58.7946 2.48895   2
   3  -3  -7 57.0687 2.58024   2
   3  -3  -7 60.6190 2.41868   2
  -3   3   7 190.639 6.29493   1
  -3   3   7 192.897 6.60031   1
  -3   3   7 199.467 5.79322   1
  -3   3   7 201.285 5.97256   1
   2  -3  -7 19.9901 2.25534   2
   2  -3  -7 17.6441 2.00840   2
   2  -3  -7 19.1197 1.83514   2
  -2   3   7 69.5382 3.30023   1
  -2   3   7 69.7559 3.79360   1
  -2   3   7 71.0098 3.00032   1
  -2   3   7 73.8028 3.26185   1
   1  -3  -7 12.3388 2.02742   2
   1  -3  -7 10.3449 1.57582   2
   1  -3  -7 9.76486 2.17151   2
  -1   3   7 36.7750 2.44933   1
  -1   3   7 35.2685 3.34386   1
  -1   3   7 34.0270 2.25643   1
   0  -3  -7 71.4880 2.91907  -2
   0   3   7 71.4880 2.91907   1
   0  -3  -7 68.6597 3.57686  -2
   0   3   7 68.6597 3.57686   1
   0  -3  -7 72.9079 3.08609  -2
   0   3   7 72.9079 3.08609   1
  -1  -3  -7 93.5709 3.38989   2
  -1  -3  -7 93.2866 3.63380   2
  -1  -3  -7 87.6698 3.74543   2
   1   3   7 282.811 8.91768   1
   1   3   7 296.534 8.17437   1
  -2  -3  -7 8.97973 2.53090   2
  -2  -3  -7 8.11675 2.24729   2
   2   3   7 34.1892 2.26243   1
  -3  -3  -7 17.3709 2.37536   2
   3   3   7 52.4024 2.67595   1
  -4  -3  -7 0.52000 1.90896   2
   4   3   7 -1.2731 2.25071   1
   8  -4  -7 13.2940 2.56349   2
   8  -4  -7 7.96261 2.04375   2
  -8   4   7 31.2142 2.77431   1
  -8   4   7 33.3682 2.08137   1
  -8   4   7 13.3390 2.46452   2
   7  -4  -7 19.1300 2.28950   2
   7  -4  -7 20.4283 1.87859   2
  -7   4   7 14.0180 2.27585   2
  -7   4   7 67.9636 2.99618   1
  -7   4   7 66.5223 3.05332   1
   5  -4  -7 1.67815 1.32030   2
   5  -4  -7 0.88543 1.98495   2
   5  -4  -7 -0.0981 1.23436   2
  -5   4   7 4.54425 1.43042   1
  -5   4   7 4.33771 1.48725   1
  -5   4   7 6.97158 2.14906   1
  -5   4   7 10.1723 3.26545   1
   4  -4  -7 0.74366 1.32724   2
   4  -4  -7 0.31925 1.18256   2
   4  -4  -7 0.30412 1.60717   2
  -4   4   7 1.17160 1.66971   1
  -4   4   7 0.79163 1.53801   1
  -4   4   7 -0.6576 1.50850   1
  -4   4   7 2.19327 1.41816   1
   3  -4  -7 31.0069 2.55479   2
   3  -4  -7 25.4586 2.29109   2
   3  -4  -7 27.3751 2.08637   2
  -3   4   7 100.533 3.73783   1
  -3   4   7 106.624 4.43639   1
  -3   4   7 104.243 3.86777   1
   2  -4  -7 7.16777 1.63931   2
  -2   4   7 23.3660 2.23883   1
  -2   4   7 26.2159 3.05725   1
  -2   4   7 21.2019 2.19703   1
  -2   4   7 14.9543 2.60882   1
   1  -4  -7 5.31577 2.09213   2
   1  -4  -7 9.16402 2.72935   2
   1  -4  -7 6.50465 1.61292   2
   1  -4  -7 18.1290 4.42049   1
  -1   4   7 21.9098 2.27334   1
  -1   4   7 22.7011 2.28419   1
  -1   4   7 20.5239 2.99102   1
   0  -4  -7 122.397 4.65139  -2
   0   4   7 122.397 4.65139   1
  -1  -4  -7 15.2029 2.75541   2
  -1  -4  -7 16.0921 2.15071   2
   1   4   7 43.9899 3.89955   1
   1   4   7 46.1930 2.55553   1
  -2  -4  -7 16.7321 2.85547   2
  -2  -4  -7 18.2165 3.03353   2
   2   4   7 64.7194 2.85717   1
  -3  -4  -7 17.6458 1.95653   2
  -3  -4  -7 23.1196 3.44960   2
   3   4   7 41.4275 2.48742   1
   7  -5  -7 -0.0001 2.24479   2
   7  -5  -7 1.33014 1.29197   2
   7  -5  -7 -0.8140 1.69462   2
  -7   5   7 -0.5677 1.49115   2
  -7   5   7 0.59540 2.24004   1
  -7   5   7 0.37784 1.48260   1
   6  -5  -7 -0.3822 2.22418   2
   6  -5  -7 3.41987 1.37711   2
  -6  -2  -2 35.5577 4.69982  -2
  -6   5   7 35.5577 4.69982   1
   5  -5  -7 25.3128 2.38926   2
   5  -5  -7 24.5279 2.15170   2
  -5   5   7 90.4253 3.94030   1
  -5   5   7 92.1868 4.11593   1
  -5   5   7 92.3537 3.66447   1
  -5   5   7 28.5933 2.86283   2
   4  -5  -7 0.92423 1.72748   2
   4  -5  -7 0.67452 1.81799   2
   4  -5  -7 2.97454 1.63374   2
  -4   5   7 2.68206 1.60595   1
  -4   5   7 6.91101 2.48331   1
  -4   5   7 3.50704 1.91235   1
   3  -5  -7 23.2606 2.20844   2
  -3   5   7 80.4360 3.72569   1
  -3   5   7 78.8766 3.53745   1
  -3   5   7 75.8360 3.79514   1
   2  -5  -7 182.061 5.94172   1
   2  -5  -7 52.6192 2.58950   2
  -2   5   7 186.235 6.19157   1
  -2   5   7 188.247 5.90772   1
  -2   5   7 185.959 5.97619   1
   1  -5  -7 48.9307 2.52917   2
   1  -5  -7 48.2814 3.78909   2
   1  -5  -7 156.118 5.62719   1
  -1   5   7 156.721 5.58600   1
  -1   5   7 157.844 5.16232   1
  -1   5   7 163.601 5.70935   1
   0  -5  -7 0.24187 1.36433  -2
   0   5   7 0.24187 1.36433   1
   0  -5  -7 0.87840 1.56433  -2
   0   5   7 0.87840 1.56433   1
  -1  -5  -7 6.51752 2.00941   2
  -1  -5  -7 7.46491 2.10492   2
   1   5   7 17.0414 2.06893   1
  -2  -5  -7 50.2993 2.47537   2
   2   5   7 154.884 4.74275   1
  -7   6   7 80.4782 3.76205   1
   6  -6  -7 29.0194 3.16488   2
   6  -6  -7 30.3670 2.43175   2
  -6   6   7 28.9706 2.45912   2
  -6   6   7 92.6048 3.61213   1
  -6  -3  -2 130.971 5.04091  -2
  -6   6   7 130.971 5.04091   1
   5  -6  -7 11.0392 3.01444   2
  -5   6   7 27.9112 2.74101   1
  -5   6   7 22.5455 2.51333   1
   4  -6  -7 26.8374 2.48592   2
   4  -6  -7 72.7644 3.59413   1
  -4   6   7 79.3519 3.36134   1
  -4   6   7 74.8362 3.65405   1
   3  -6  -7 7.60936 1.91598   2
  -3   6   7 13.7974 2.19625   1
  -3   6   7 13.1200 3.69658   1
   2  -6  -7 33.0931 2.28696   2
   2  -6  -7 104.840 4.11293   1
  -2   6   7 99.7326 4.53141   1
  -2   6   7 99.5388 4.07860   1
   1  -6  -7 79.5076 3.92451   1
   1  -6  -7 24.3011 1.93220   2
  -1   6   7 77.1593 3.49401   1
  -1   6   7 87.7322 3.54874   1
   0  -6  -7 36.0935 3.11693  -2
   0   6   7 36.0935 3.11693   1
  -1  -6  -7 0.69930 1.09002   2
   1   6   7 5.27441 1.81128   1
  -6   7   7 19.4840 1.86842   1
   5  -7  -7 14.8467 1.90615   1
  -5   7   7 13.4760 1.84202   1
   4  -7  -7 1.30971 1.64855   2
   4  -7  -7 0.75181 1.07381   1
   3  -7  -7 16.7925 2.01846   2
   3  -7  -7 42.1703 2.57484   1
  -3   7   7 35.4031 2.44741   1
   2  -7  -7 61.1317 2.89419   1
   2  -7  -7 21.9364 1.94049   2
  -2   7   7 57.8204 2.65024   1
   1  -7  -7 3.76850 1.36128   2
   2   7  -8 22.0978 2.38726   1
  -2  -7   8 24.0061 2.30636   1
  -2  -7   8 26.8626 2.38328   1
  -2  -7   8 9.54040 1.92214   2
   1   7  -8 11.9470 2.14847   2
   1   7  -8 15.8173 1.94418   2
  -1  -7   8 19.0276 2.37208   2
  -1  -7   8 49.9862 2.59913   1
  -1  -7   8 50.6683 2.68663   1
   0   7  -8 25.4172 2.97894  -2
   0  -7   8 25.4172 2.97894   1
   0   7  -8 24.6423 1.91475  -2
   0  -7   8 24.6423 1.91475   1
   0   7  -8 22.4388 2.02419  -2
   0  -7   8 22.4388 2.02419   1
  -1   7  -8 17.3446 2.63514   2
  -1   7  -8 14.8962 1.78218   2
  -1   7  -8 18.6930 1.82643   2
   1  -7   8 67.2192 3.63043   1
   1  -7   8 66.0219 2.96478   1
   1  -7   8 61.0060 2.78825   1
  -2   7  -8 4.06384 1.50247   2
   2  -7   8 30.5923 2.39909   1
   2  -7   8 26.5190 2.00024   1
  -4  -6   8 12.2443 2.44129   1
  -4  -6   8 0.51186 0.86062   2
   3   6  -8 -1.0911 1.80010   1
   3   6  -8 4.07688 3.04905   2
   3   6  -8 1.22315 1.51131   2
  -3  -6   8 -0.5033 0.98785   2
  -3  -6   8 -0.6374 1.46016   1
  -3  -6   8 -0.8117 1.41579   1
   2   6  -8 0.93493 2.33057   2
   2   6  -8 0.07473 1.64236   2
  -2  -6   8 4.22618 1.71936   1
  -2  -6   8 5.51432 1.49394   1
  -2  -6   8 2.79760 1.66584   1
   1   6  -8 13.7368 2.57059   2
   1   6  -8 14.7645 2.07578   2
  -1  -6   8 52.1999 3.10506   1
  -1  -6   8 51.5521 2.69133   1
  -1  -6   8 49.5332 2.47691   1
   0   6  -8 155.795 5.31071  -2
   0  -6   8 155.795 5.31071   1
   0   6  -8 152.425 4.61388  -2
   0  -6   8 152.425 4.61388   1
   0   6  -8 149.565 4.57029  -2
   0  -6   8 149.565 4.57029   1
  -1   6  -8 2.44200 1.38990   2
  -1   6  -8 2.18142 1.93329   2
  -1   6  -8 2.34546 1.61460   2
   1  -6   8 4.20210 1.39912   1
   1  -6   8 4.29151 1.60397   1
   1  -6   8 8.75191 2.22959   1
  -2   6  -8 -0.3353 1.76237   2
  -2   6  -8 0.83440 1.44373   2
   2  -6   8 1.15176 1.98000   1
   2  -6   8 0.79777 1.31738   1
   2  -6   8 -0.4992 1.44149   1
  -3   6  -8 2.07288 2.18855   2
  -3   6  -8 1.84181 1.61706   2
  -3   6  -8 0.53663 1.82448   2
   3  -6   8 0.06430 1.94931   1
   3  -6   8 2.03694 2.01913   1
   3  -6   8 1.02176 1.54177   1
   3  -6   8 3.58562 1.62750   1
   4  -6   8 86.0801 3.40427   1
   4  -6   8 90.6046 3.15223   1
  -5  -5   8 40.9812 2.29929   1
   4   5  -8 6.82490 3.21145   2
   4   5  -8 1.22774 1.50072   2
  -4  -5   8 -0.2082 1.19440   2
  -4  -5   8 2.70197 1.63444   1
  -4  -5   8 -0.9678 1.52011   1
   3   5  -8 40.5690 2.73245   2
   3   5  -8 42.0836 2.39320   2
  -3  -5   8 133.310 4.90504   1
  -3  -5   8 141.197 4.88280   1
  -3  -5   8 134.648 4.53989   1
   2   5  -8 32.5829 2.60112   2
   2   5  -8 32.8269 2.20601   2
   2   5  -8 33.0492 2.36458   2
   2   5  -8 34.3145 2.52958   2
  -2  -5   8 106.097 3.75430   1
  -2  -5   8 106.430 3.64564   1
   1   5  -8 8.43128 2.57545   2
   1   5  -8 8.21695 1.93332   2
   1   5  -8 9.19942 1.88531   2
   1   5  -8 10.0050 2.22028   2
   1   5  -8 9.05098 1.95803   2
  -1  -5   8 30.1103 2.29505   1
  -1  -5   8 25.7381 2.22522   1
  -1  -5   8 32.1461 4.48325   1
  -1  -5   8 30.6804 2.46845   1
  -1  -5   8 27.6601 2.48443   1
   0   5  -8 336.179 8.08941  -2
   0  -5   8 336.179 8.08941   1
   0   5  -8 321.680 9.84883  -2
   0  -5   8 321.680 9.84883   1
   0   5  -8 325.214 9.27847  -2
   0  -5   8 325.214 9.27847   1
  -1   5  -8 31.0048 2.26985   2
  -1   5  -8 29.2700 4.07976   2
  -1   5  -8 35.9945 2.56349   2
  -1   5  -8 29.6161 2.51027   2
   1  -5   8 112.904 4.87685   1
   1  -5   8 114.946 4.31086   1
   1  -5   8 106.913 4.09398   1
   1  -5   8 117.883 3.94420   1
   1  -5   8 116.319 3.75453   1
  -2   5  -8 7.39254 2.49179   2
  -2   5  -8 8.14435 2.05179   2
  -2   5  -8 8.17443 2.19359   2
  -2   5  -8 5.71997 1.79455   2
   2  -5   8 18.8950 2.15650   1
   2  -5   8 21.1813 2.52040   1
   2  -5   8 19.9848 2.27240   1
   2  -5   8 17.6005 2.02596   1
   2  -5   8 19.0793 2.61163   1
  -3   5  -8 56.8502 3.13892   2
  -3   5  -8 53.9313 3.38196   2
  -3   5  -8 59.2430 4.05553   2
  -3   5  -8 60.0680 3.00675   2
  -3   5  -8 217.586 7.43035   1
   3  -5   8 225.532 6.79978   1
   3  -5   8 215.520 5.77453   1
   3  -5   8 234.615 7.03507   1
   3  -5   8 223.575 6.11936   1
   3  -5   8 225.650 6.45745   1
  -4   5  -8 36.8152 3.05542   1
   4  -5   8 32.5156 2.75830   1
   4  -5   8 42.6723 2.54854   1
   4  -5   8 44.2844 2.22400   1
  -6  -4   8 9.56590 1.82471   1
  -5  -4   8 3.16317 1.40409   1
  -5  -4   8 0.45708 1.17110   2
   4   4  -8 30.3823 3.06144   2
   4   4  -8 30.5421 2.17020   2
   4   4  -8 32.6660 2.55116   2
  -4  -4   8 102.135 3.80372   1
  -4  -4   8 93.8392 3.46974   1
   3   4  -8 91.1436 3.38041   2
   3   4  -8 87.7752 3.30930   2
   3   4  -8 92.2457 4.27839   2
   3   4  -8 89.5893 4.10784   2
   3   4  -8 88.5256 3.64045   2
  -3  -4   8 279.226 7.67571   1
  -3  -4   8 277.381 7.33434   1
  -3  -4   8 278.084 7.92449   1
  -3  -4   8 279.567 7.09817   1
   2   4  -8 60.9904 3.06474   2
   2   4  -8 58.8812 2.85211   2
   2   4  -8 58.0992 2.58449   2
   2   4  -8 60.3661 3.57119   2
  -2  -4   8 202.355 5.68449   1
  -2  -4   8 198.979 6.26081   1
  -2  -4   8 195.570 5.94647   1
   1   4  -8 138.911 4.52363   2
   1   4  -8 137.317 4.69859   2
   1   4  -8 139.123 5.21283   2
   1   4  -8 144.846 4.09672   2
  -1  -4   8 455.721 13.5834   1
  -1  -4   8 471.403 12.6047   1
  -1  -4   8 476.888 10.8977   1
   0   4  -8 15.0664 1.69741  -2
   0  -4   8 15.0664 1.69741   1
   0   4  -8 13.8839 3.01993  -2
   0  -4   8 13.8839 3.01993   1
   0   4  -8 18.4807 2.15867  -2
   0  -4   8 18.4807 2.15867   1
  -1   4  -8 -0.6943 1.49390   2
  -1   4  -8 -0.0152 1.97334   2
  -1   4  -8 -0.4835 1.46308   2
  -1   4  -8 2.02031 1.49704   2
   1  -4   8 1.14383 1.38535   1
   1  -4   8 -0.9096 1.38033   1
   1  -4   8 0.02129 1.55010   1
   1  -4   8 -0.0276 1.30717   1
  -2   4  -8 4.36168 2.34472   2
  -2   4  -8 4.75320 1.80084   2
  -2   4  -8 6.49163 2.03743   2
  -2   4  -8 5.05752 1.69752   2
  -2   4  -8 8.81399 2.53182   2
  -2   4  -8 19.0991 2.76250   1
   2  -4   8 15.9667 1.98315   1
   2  -4   8 20.1667 2.30864   1
   2  -4   8 18.2134 2.10918   1
   2  -4   8 16.1009 2.10185   1
  -3   4  -8 -0.2159 2.40481   2
  -3   4  -8 -2.4253 2.46936   2
  -3   4  -8 2.59098 1.45712   1
   3  -4   8 1.70646 1.77056   1
   3  -4   8 2.69870 1.46032   1
   3  -4   8 5.60460 1.58421   1
   3  -4   8 1.65441 1.73045   1
  -4   4  -8 175.616 5.42397   1
   4  -4   8 183.841 5.89862   1
   4  -4   8 171.475 5.40159   1
  -5   4  -8 19.5785 2.12114   1
   5  -4   8 27.0229 2.18063   1
  -7  -3   8 67.3674 2.45945   1
   6   3  -8 0.97944 2.82181   1
   6   3  -8 -1.1487 1.48363   2
  -6  -3   8 -0.5202 1.54753   2
   5   3  -8 180.153 5.28201   2
   5   3  -8 171.879 6.10874   2
   5   3  -8 176.371 5.18084   2
  -5  -3   8 174.384 5.56518   2
  -5  -3   8 553.859 13.9415   1
   4   3  -8 96.2990 3.48295   2
   4   3  -8 98.5951 3.77731   2
   4   3  -8 95.2994 3.49841   2
  -4  -3   8 295.646 7.70261   1
  -4  -3   8 296.479 7.46342   1
  -4  -3   8 305.055 8.30172   1
  -4  -3   8 297.674 8.07218   1
  -4  -3   8 94.3753 3.79401   2
   3   3  -8 151.812 4.76021   2
   3   3  -8 153.160 4.39456   2
   3   3  -8 155.153 5.77958   2
   3   3  -8 151.698 5.19887   2
  -3  -3   8 438.008 12.0791   1
  -3  -3   8 471.213 11.7062   1
  -3  -3   8 476.742 10.8392   1
  -3  -3   8 473.051 12.4696   1
  -3  -3   8 151.302 5.02095   2
   2   3  -8 2.96139 1.21179   2
   2   3  -8 3.11877 1.64248   2
   2   3  -8 4.92051 1.42269   2
   2   3  -8 4.75966 1.37429   2
   2   3  -8 4.70369 1.48279   2
  -2  -3   8 6.51258 2.23592   1
  -2  -3   8 11.0296 2.00757   1
  -2  -3   8 14.6224 1.81790   1
  -2  -3   8 13.0420 1.73593   1
  -2  -3   8 0.27461 1.54173   2
   1   3  -8 16.6569 1.64803   2
   1   3  -8 15.8593 1.66814   2
   1   3  -8 14.6084 1.95984   2
   1   3  -8 18.3212 2.85759   2
   1   3  -8 14.8524 1.80594   2
  -1  -3   8 49.1871 4.22809   1
  -1  -3   8 52.7561 3.01728   1
  -1  -3   8 49.6753 2.33245   1
  -1  -3   8 50.0843 2.37011   1
   0   3  -8 477.205 12.6103  -2
   0  -3   8 477.205 12.6103   1
   0   3  -8 470.529 10.9053  -2
   0  -3   8 470.529 10.9053   1
   0   3  -8 479.828 11.4392  -2
   0  -3   8 479.828 11.4392   1
   0   3  -8 469.091 13.5024  -2
   0  -3   8 469.091 13.5024   1
  -1   3  -8 20.6510 2.17965   2
  -1   3  -8 22.6766 2.06431   2
  -1   3  -8 22.1602 2.03224   2
  -1   3  -8 23.5872 2.12112   2
   1  -3   8 77.8903 2.86308   1
   1  -3   8 78.1322 3.36052   1
   1  -3   8 80.0956 3.16222   1
   1  -3   8 76.7717 3.05393   1
   1  -3   8 85.4639 4.19257   1
  -2   3  -8 25.8100 2.55410   2
  -2   3  -8 22.3337 3.58433   2
  -2   3  -8 30.1421 2.67373   2
  -2   3  -8 28.2331 2.93182   2
   2  -3   8 104.526 4.50583   1
   2  -3   8 107.067 3.83580   1
   2  -3   8 102.417 3.93493   1
   2  -3   8 100.279 3.90299   1
  -3   3  -8 7.03515 1.91610   1
  -3   3  -8 -0.6781 2.44520   2
   3  -3   8 3.69025 1.46915   1
   3  -3   8 1.82022 1.67187   1
   3  -3   8 4.02883 1.88524   1
  -4   3  -8 6.20819 1.76176   1
   4  -3   8 7.03965 2.19859   1
   4  -3   8 6.12290 1.96155   1
   4  -3   8 5.45360 2.55282   1
  -5   3  -8 17.3529 1.94835   1
   5  -3   8 19.1105 2.16515   1
   5  -3   8 21.1012 2.93434   1
   7   2  -8 6.04529 1.73129   2
  -7  -2   8 6.04474 2.05007   2
  -7  -2   8 29.6266 2.04556   1
   6   2  -8 174.687 6.09016   1
  -6  -2   8 60.4504 2.86082   2
   5   2  -8 11.4761 1.70376   2
   5   2  -8 9.94030 1.88780   2
   5   2  -8 10.9218 2.30358   2
  -5  -2   8 35.8451 2.69303   1
  -5  -2   8 8.52624 1.76186   2
   4   2  -8 1.23133 2.66963   2
   4   2  -8 3.63702 1.83341   2
   4   2  -8 4.74028 1.35465   2
   4   2  -8 5.24015 1.51708   2
  -4  -2   8 12.2650 2.06970   1
  -4  -2   8 16.2352 2.25940   1
  -4  -2   8 19.0954 2.91574   1
  -4  -2   8 4.45685 1.26162   2
   3   2  -8 7.63473 1.58160   2
   3   2  -8 7.65969 2.28712   2
   3   2  -8 10.2659 1.48057   2
   3   2  -8 13.4386 2.61620   2
  -3  -2   8 30.2425 2.18517   1
  -3  -2   8 27.7951 3.26204   1
  -3  -2   8 26.6360 1.92393   1
  -3  -2   8 32.3059 4.06232   1
  -3  -2   8 7.53551 1.84028   2
   2   2  -8 1.59893 0.89836   2
   2   2  -8 0.36756 1.34459   2
   2   2  -8 1.31473 1.02806   2
   2   2  -8 2.68065 1.20578   2
   2   2  -8 -1.2440 1.81116   2
  -2  -2   8 2.41995 1.42261   1
  -2  -2   8 5.48909 1.45444   1
  -2  -2   8 5.48815 1.62079   1
  -2  -2   8 3.86373 3.52863   1
  -2  -2   8 8.00995 1.76997   1
   1   2  -8 10.7036 1.80709   2
   1   2  -8 12.1982 1.48599   2
   1   2  -8 10.5670 2.93866   2
   1   2  -8 14.6009 1.87305   2
   1   2  -8 13.2637 1.51207   2
  -1  -2   8 37.0730 2.49615   1
  -1  -2   8 43.1943 2.20729   1
  -1  -2   8 38.5503 4.08699   1
  -1  -2   8 48.1043 2.77763   1
  -1  -2   8 43.9839 2.23371   1
  -1  -2   8 44.2056 2.29642   1
   0   2  -8 26.0103 3.21995  -2
   0  -2   8 26.0103 3.21995   1
   0   2  -8 34.7304 2.07208  -2
   0  -2   8 34.7304 2.07208   1
   0   2  -8 32.3551 2.03344  -2
   0  -2   8 32.3551 2.03344   1
   0   2  -8 30.4161 2.50057  -2
   0  -2   8 30.4161 2.50057   1
   0   2  -8 32.2333 2.40367  -2
   0  -2   8 32.2333 2.40367   1
  -1   2  -8 1.78157 1.48602   2
  -1   2  -8 0.89896 1.51817   2
  -1   2  -8 1.58777 1.39270   2
  -1   2  -8 3.99642 1.54271   2
  -1   2  -8 0.97720 1.69623   2
   1  -2   8 5.11792 1.74980   1
   1  -2   8 7.26819 2.07034   1
   1  -2   8 6.49025 1.66502   1
   1  -2   8 7.81372 1.86748   1
  -2   2  -8 78.3792 3.43077   2
  -2   2  -8 76.8968 3.33527   2
  -2   2  -8 78.5599 4.03420   2
   2  -2   8 278.769 7.74470   1
   2  -2   8 273.667 7.30372   1
   2  -2   8 267.245 8.87674   1
   2  -2   8 269.883 7.36135   1
   2  -2   8 272.472 6.76119   1
  -3   2  -8 -0.7057 2.57437   2
  -3   2  -8 -0.7572 1.97021   2
  -3   2  -8 -0.5190 1.71966   2
  -3   2  -8 1.65102 1.24137   1
   3  -2   8 6.09862 2.54263   1
   3  -2   8 1.86694 1.75206   1
   3  -2   8 1.13601 1.66777   1
   3  -2   8 2.23036 1.49553   1
   3  -2   8 0.71892 1.56625   1
  -4   2  -8 53.0563 3.52077   2
  -4   2  -8 59.7757 4.54362   2
  -4   2  -8 203.576 6.21201   1
   4  -2   8 211.157 6.51914   1
  -5   2  -8 267.332 7.11338   1
   5  -2   8 247.153 7.31477   1
   5  -2   8 257.043 6.36815   1
  -8  -1   8 4.91808 1.40795   1
   7   1  -8 2.87713 1.53045   2
  -7  -1   8 15.6222 2.00264   1
  -7  -1   8 15.2040 4.31258   1
  -6   4  -3 9.17335 4.32816  -2
  -6  -1   8 9.17335 4.32816   1
  -6  -1   8 2.70663 1.14907   2
   5   1  -8 0.21329 1.67513   2
   5   1  -8 0.51384 1.17456   2
   5   1  -8 0.33027 1.42032   2
  -5  -1   8 -1.1677 1.89742   1
  -5  -1   8 1.63760 1.61946   1
  -5  -1   8 -0.7182 1.04222   2
   4   1  -8 2.87890 1.99387   2
   4   1  -8 4.84087 1.52360   2
   4   1  -8 4.42019 1.32857   2
   4   1  -8 3.33894 1.06370   2
   4   1  -8 2.54278 2.45187   2
  -4  -1   8 8.44845 2.11853   1
  -4  -1   8 10.1595 2.18848   1
  -4  -1   8 10.5258 3.14315   1
  -4  -1   8 7.06762 2.34523   1
  -4  -1   8 2.58885 1.06522   2
   3   1  -8 169.476 6.25048   2
   3   1  -8 159.153 5.37040   2
   3   1  -8 173.241 4.54131   2
   3   1  -8 180.153 4.92210   2
   3   1  -8 174.161 5.17917   2
   3   1  -8 181.968 5.50878   2
  -3  -1   8 577.271 14.6325   1
  -3  -1   8 548.491 12.9113   1
  -3  -1   8 523.133 14.3518   1
  -3  -1   8 550.662 14.0489   1
  -3  -1   8 559.019 13.3255   1
  -3  -1   8 548.654 12.3654   1
  -3  -1   8 532.475 13.6988   1
  -3  -1   8 182.066 5.35783   2
   2   1  -8 -1.1203 1.90519   2
   2   1  -8 1.05640 0.93177   2
   2   1  -8 1.94386 1.21583   2
   2   1  -8 -1.0443 1.06375   2
   2   1  -8 -0.3256 1.08702   2
   2   1  -8 2.36613 2.69858   1
  -2  -1   8 -0.5542 1.53121   1
  -2  -1   8 3.31525 1.69910   1
  -2  -1   8 -0.5501 2.03949   1
  -2  -1   8 0.47888 2.39604   1
  -2  -1   8 -0.6595 1.62867   1
  -2  -1   8 3.60949 1.61138   1
   1   1  -8 14.7828 3.63874   1
   1   1  -8 3.22183 1.27906   2
   1   1  -8 2.36118 1.73024   2
   1   1  -8 2.68576 1.04418   2
   1   1  -8 3.08386 1.09413   2
   1   1  -8 1.50884 1.50163   2
   1   1  -8 3.23489 1.05069   2
  -1  -1   8 17.4140 2.78897   1
  -1  -1   8 13.1502 2.01092   1
  -1  -1   8 8.94361 3.17282   1
  -1  -1   8 11.5348 1.69075   1
  -1  -1   8 14.0622 1.91647   1
  -1  -1   8 10.7265 1.80586   1
  -1  -1   8 0.60848 2.49066   2
   0  -1   8 538.063 15.3865  -2
   0   1  -8 538.063 15.3865   1
   0   1  -8 538.536 15.4523  -2
   0  -1   8 538.536 15.4523   1
   0   1  -8 572.308 12.6615  -2
   0  -1   8 572.308 12.6615   1
   0   1  -8 580.152 14.4582  -2
   0  -1   8 580.152 14.4582   1
   0   1  -8 585.152 14.5481  -2
   0  -1   8 585.152 14.5481   1
   0   1  -8 573.876 13.6091  -2
   0  -1   8 573.876 13.6091   1
  -1   1  -8 199.220 6.49129   2
  -1   1  -8 193.727 5.78176   2
   1  -1   8 687.703 16.2919   1
   1  -1   8 685.538 17.2903   1
   1  -1   8 659.093 18.4945   1
   1  -1   8 692.708 15.1288   1
  -2   1  -8 6.64322 1.88754   2
  -2   1  -8 2.65967 1.55722   2
  -2   1  -8 4.29202 1.66696   2
  -2   1  -8 2.57030 1.83215   2
   2  -1   8 24.1323 2.26366   1
   2  -1   8 19.9477 3.24253   1
   2  -1   8 25.4858 2.09071   1
   2  -1   8 20.9626 2.04566   1
  -3   1  -8 187.115 6.01128   2
  -3   1  -8 172.026 5.69297   2
  -3   1  -8 181.841 6.01570   2
   3  -1   8 637.611 16.7025   1
   3  -1   8 662.508 14.6443   1
   3  -1   8 650.819 15.7972   1
   3  -1   8 647.191 17.7786   1
  -4   1  -8 4.33015 2.10240   2
  -4   1  -8 3.56165 1.82124   2
  -4   1  -8 3.53209 1.81352   2
   4  -1   8 23.5377 2.28895   1
   4  -1   8 16.7752 4.17126   1
   4  -1   8 24.7143 2.86170   1
   4  -1   8 24.0523 3.04188   1
  -5   1  -8 15.8700 2.10564   1
  -5   1  -8 0.35373 2.01119   2
   5  -1   8 15.0715 2.15996   1
   8   0  -8 2.23910 1.72989   2
  -8   0   8 3.83271 1.46720   2
  -8   0   8 13.4360 1.85545   1
   7   0  -8 1.94321 2.74465   2
   7   0  -8 2.32052 1.99385   2
   7   0  -8 2.08194 1.22550   2
  -7   0   8 10.5780 2.00754   1
  -7   0   8 3.12254 1.19391   2
  -6   0   8 0.20005 1.09163   2
   5   0  -8 40.0356 2.07498   2
   5   0  -8 40.0614 2.30233   2
  -5   0   8 129.415 4.76497   1
  -5   0   8 132.981 4.59959   1
  -5   0   8 128.376 4.48159   1
   4   0  -8 67.6439 2.63225   2
   4   0  -8 64.6188 3.91609   2
   4   0  -8 65.0452 2.64440   2
   4   0  -8 59.1300 4.32148   2
   4   0  -8 66.4960 2.41093   2
  -4   0   8 56.1793 3.57522   2
  -4   0   8 64.3670 2.78441   2
  -4   0   8 204.564 5.95596   1
  -4   0   8 209.183 6.09742   1
  -4   0   8 201.658 6.38974   1
   3   0  -8 102.558 3.17336   2
   3   0  -8 107.635 3.46870   2
   3   0  -8 113.368 3.78888   2
   3   0  -8 102.669 5.50471   2
   3   0  -8 98.9976 4.01917   2
   3   0  -8 110.329 3.38377   2
  -3   0   8 343.956 8.83808   1
  -3   0   8 310.941 10.5901   1
  -3   0   8 330.826 8.65960   1
   2   0  -8 37.6974 1.80994   2
   2   0  -8 35.8857 2.25575   2
   2   0  -8 35.2117 2.66582   2
   2   0  -8 41.8830 3.64310   2
   2   0  -8 38.0672 2.15795   2
   2   0  -8 36.9044 1.86040   2
   2   0  -8 106.258 4.80558   1
  -2   0   8 118.910 3.80247   1
  -2   0   8 111.326 3.76610   1
  -2   0   8 106.396 5.39041   1
  -2   0   8 112.264 3.88388   1
  -2   0   8 33.0285 3.78223   2
   1   0  -8 140.967 3.94941   2
   1   0  -8 148.419 4.38017   2
   1   0  -8 145.797 5.39064   2
   1   0  -8 148.368 4.24046   2
   1   0  -8 144.346 4.51044   2
   1   0  -8 437.785 12.6647   1
  -1   0   8 479.926 11.9423   1
  -1   0   8 466.090 11.6833   1
  -1   0   8 453.816 12.9858   1
  -1   0   8 466.401 11.9805   1
  -1   0   8 132.998 5.61761   2
   0   0  -8 232.220 6.37194  -2
   0   0   8 232.220 6.37194   1
   0   0  -8 218.568 6.20359  -2
   0   0   8 218.568 6.20359   1
   0   0  -8 219.403 6.98874  -2
   0   0   8 219.403 6.98874   1
   0   0  -8 207.367 6.03204  -2
   0   0   8 207.367 6.03204   1
  -1   0  -8 14.3480 1.97568   2
  -1   0  -8 14.5919 2.78252   2
  -1   0  -8 16.7606 1.93991   2
   1   0   8 50.8200 2.83582   1
   1   0   8 46.2173 3.39270   1
   1   0   8 48.1218 2.36244   1
   1   0   8 49.5736 2.47999   1
   1   0   8 48.0591 2.77547   1
  -2   0  -8 21.9393 2.21728   2
  -2   0  -8 22.7309 2.53798   2
  -2   0  -8 22.1705 2.42966   2
  -2   0  -8 29.2904 2.94399   2
   2   0   8 80.9788 3.25932   1
   2   0   8 78.3178 4.05897   1
   2   0   8 81.6350 3.35869   1
   2   0   8 81.3648 3.65464   1
  -3   0  -8 1.52911 1.60949   2
  -3   0  -8 0.53194 1.48503   2
  -3   0  -8 4.04516 1.78004   2
   3   0   8 9.25115 2.74597   1
   3   0   8 3.98958 1.41742   1
   3   0   8 7.31563 2.37944   1
   3   0   8 8.31335 2.38134   1
  -4   0  -8 2.66485 1.49436   1
  -4   0  -8 3.02316 1.55425   2
  -4   0  -8 -0.5700 1.68272   2
   4   0   8 1.92905 2.23933   1
   4   0   8 0.88803 2.60159   1
   4   0   8 2.04777 1.92725   1
   8  -1  -8 0.28795 1.40545   2
  -8   1   8 0.95971 1.55665   2
  -8   1   8 5.77471 1.81801   1
  -8   1   8 1.81395 1.69746   1
   7  -1  -8 13.2701 2.62237   2
   7  -1  -8 10.8003 1.91345   2
   7  -1  -8 14.4259 2.03373   2
  -7   1   8 12.7750 3.64717   2
  -7   1   8 13.2611 2.02142   2
  -7   1   8 38.5828 2.78873   1
  -7   1   8 43.3376 2.52267   1
  -6   2  -3 1.41459 4.22379  -2
  -6   1   8 1.41459 4.22379   1
   5  -1  -8 68.3584 2.82303   2
  -5   1   8 238.163 6.99554   1
  -5   1   8 244.922 6.91589   1
  -5   1   8 236.779 6.92886   1
  -5   1   8 67.7653 2.89422   2
   4  -1  -8 42.4765 2.20052   2
   4  -1  -8 45.4108 1.98071   2
   4  -1  -8 46.2092 2.33958   2
   4  -1  -8 47.0076 3.20616   2
  -4   1   8 151.306 4.75228   1
  -4   1   8 156.238 4.87898   1
  -4   1   8 152.403 5.39384   1
  -4   1   8 49.0484 2.55675   2
   3  -1  -8 1.68732 1.03463   2
   3  -1  -8 2.32214 1.91443   2
   3  -1  -8 2.29519 1.27982   2
   3  -1  -8 1.96829 1.07947   2
   3  -1  -8 1.42775 1.52434   2
   3  -1  -8 2.44500 2.94826   2
  -3   1   8 1.63016 2.94359   1
  -3   1   8 5.49348 1.68297   1
  -3   1   8 7.68644 1.63920   1
  -3   1   8 3.65632 2.59369   1
   2  -1  -8 15.1119 1.49934   2
   2  -1  -8 14.2560 1.62287   2
   2  -1  -8 14.3792 2.79456   2
   2  -1  -8 13.3837 1.63943   2
   2  -1  -8 17.2808 3.82478   2
  -2   1   8 42.9460 3.98528   1
  -2   1   8 48.1140 2.77015   1
  -2   1   8 48.1657 2.38397   1
   1  -1  -8 66.0130 3.82479   2
   1  -1  -8 60.3459 3.13000   2
   1  -1  -8 68.0050 2.81078   2
   1  -1  -8 65.9812 2.55055   2
   1  -1  -8 65.6755 2.85150   2
  -1   1   8 207.526 5.93895   1
  -1   1   8 203.927 6.72507   1
  -1   1   8 207.993 5.92930   1
  -1   1   8 207.190 5.93877   1
   0  -1  -8 125.930 4.79921  -2
   0   1   8 125.930 4.79921   1
   0  -1  -8 121.080 4.24644  -2
   0   1   8 121.080 4.24644   1
  -1  -1  -8 2.08567 1.46970   2
  -1  -1  -8 -0.8879 1.28042   2
  -1  -1  -8 1.94176 1.23416   2
   1   1   8 5.07170 1.66359   1
   1   1   8 5.90407 1.68713   1
  -2  -1  -8 1.21383 1.30303   2
  -2  -1  -8 1.12481 1.38411   2
   2   1   8 0.54250 1.87469   1
  -3  -1  -8 54.9016 3.04613   2
  -3  -1  -8 51.1912 3.19805   2
   3   1   8 177.780 5.47879   1
  -4  -1  -8 37.5320 2.58328   2
  -4  -1  -8 37.9416 2.47104   2
  -4  -1  -8 122.181 4.47235   1
   4   1   8 123.538 4.53460   1
   8  -2  -8 20.8813 2.18673   2
  -8   2   8 71.9060 2.80690   1
  -8   2   8 73.0702 3.44666   1
   7  -2  -8 1.73066 1.40062   2
   7  -2  -8 0.27130 1.32542   2
   7  -2  -8 2.06779 1.72584   2
  -7   2   8 0.04715 1.46932   2
  -7   2   8 1.84943 1.64031   2
  -7   2   8 2.66842 2.07474   1
  -7   2   8 0.85858 1.40498   1
  -7   2   8 3.70435 1.43678   1
  -6   1  -3 37.4401 2.55638  -2
  -6   2   8 37.4401 2.55638   1
   5  -2  -8 8.15601 1.83920   2
   5  -2  -8 10.1022 2.03639   2
  -5   2   8 21.4145 2.15464   1
  -5   2   8 21.2026 2.75963   1
  -5   2   8 11.6201 2.41174   2
   4  -2  -8 56.0536 2.80161   2
   4  -2  -8 52.8801 3.13029   2
   4  -2  -8 56.7355 2.32989   2
   4  -2  -8 60.7450 2.63683   2
  -4   2   8 175.351 5.42289   1
  -4   2   8 181.998 5.53049   1
  -4   2   8 190.470 6.71105   1
  -4   2   8 184.330 5.88573   1
  -4   2   8 56.2931 2.72181   2
   3  -2  -8 2.59366 1.20585   2
   3  -2  -8 3.15586 1.16535   2
   3  -2  -8 6.37704 1.64614   2
  -3   2   8 11.9420 3.05712   1
  -3   2   8 12.4665 1.89068   1
  -3   2   8 11.3299 2.57512   1
  -3   2   8 9.71564 1.77857   1
   2  -2  -8 2.11059 1.47263   2
   2  -2  -8 -0.6402 2.50285   2
   2  -2  -8 6.22265 1.55376   2
   2  -2  -8 2.43817 1.55608   2
  -2   2   8 18.1939 2.76029   1
  -2   2   8 14.5881 1.74337   1
  -2   2   8 13.2337 1.96269   1
  -2   2   8 13.1559 2.29075   1
   1  -2  -8 1.64863 0.98757   2
   1  -2  -8 1.92345 1.24063   2
   1  -2  -8 2.73432 1.82533   2
  -1   2   8 2.66318 1.23415   1
  -1   2   8 3.79675 1.28611   1
  -1   2   8 4.28639 1.66769   1
   0  -2  -8 70.3295 2.85870  -2
   0   2   8 70.3295 2.85870   1
   0  -2  -8 71.4543 3.55741  -2
   0   2   8 71.4543 3.55741   1
  -1  -2  -8 21.4364 1.98409   2
  -1  -2  -8 15.0647 2.34209   2
   1   2   8 59.6011 3.66074   1
   1   2   8 64.2786 3.08873   1
  -2  -2  -8 42.3948 2.76966   2
  -2  -2  -8 41.5517 3.05103   2
  -2  -2  -8 43.2513 2.63705   2
   2   2   8 140.605 4.59363   1
   2   2   8 139.379 5.57533   1
  -3  -2  -8 4.41745 2.08819   1
  -3  -2  -8 -0.5594 1.47313   2
   3   2   8 0.34289 1.60703   1
  -4  -2  -8 26.9892 1.89552   2
  -4  -2  -8 19.4734 2.60955   2
   4   2   8 73.1830 3.83069   1
   8  -3  -8 1.22879 1.74532   2
   8  -3  -8 2.36912 1.56896   2
  -8   3   8 14.1841 2.71197   1
   7  -3  -8 -1.2588 1.27047   2
   7  -3  -8 -2.1313 1.54400   2
  -7   3   8 2.46673 1.26458   1
  -7   3   8 2.86167 1.75671   1
  -7   3   8 2.09647 1.85448   1
  -7   3   8 -1.8569 2.19453   2
  -6   0  -3 6.36644 2.97245  -2
  -6   3   8 6.36644 2.97245   1
   5  -3  -8 7.65295 2.42135   2
   5  -3  -8 6.66497 1.80536   2
   5  -3  -8 7.08803 1.66290   2
  -5   3   8 19.6836 2.22724   1
  -5   3   8 22.9249 3.77975   1
  -5   3   8 21.4787 2.56443   1
  -5   3   8 5.87457 1.77184   2
   4  -3  -8 33.6668 2.23517   2
   4  -3  -8 35.3877 2.49233   2
   4  -3  -8 35.5380 1.96955   2
  -4   3   8 125.809 4.39651   1
  -4   3   8 123.791 4.29587   1
  -4   3   8 126.181 5.25514   1
  -4   3   8 125.893 4.66751   1
  -4   3   8 34.7301 2.59308   2
   3  -3  -8 14.7791 2.08691   2
   3  -3  -8 16.8196 1.71233   2
  -3   3   8 71.5095 3.95780   1
  -3   3   8 68.8536 3.02743   1
  -3   3   8 65.2526 2.98500   1
  -3   3   8 64.8481 4.17970   1
   2  -3  -8 -1.0906 2.51415   2
   2  -3  -8 -0.5462 1.05051   2
  -2   3   8 -0.2145 1.31984   1
  -2   3   8 -1.5288 1.69141   1
  -2   3   8 0.40939 1.21769   1
   1  -3  -8 27.1444 1.89332   2
   1  -3  -8 18.6339 3.19471   2
   1  -3  -8 28.8025 2.22317   2
  -1   3   8 91.0117 3.43622   1
  -1   3   8 87.5260 3.90748   1
  -1   3   8 84.1942 3.40577   1
   0  -3  -8 220.183 6.97412  -2
   0   3   8 220.183 6.97412   1
   0  -3  -8 226.653 6.46931  -2
   0   3   8 226.653 6.46931   1
  -1  -3  -8 120.609 4.08284   2
  -1  -3  -8 115.855 4.32915   2
  -1  -3  -8 119.578 4.51685   2
   1   3   8 383.979 11.2282   1
   1   3   8 402.779 10.7270   1
   1   3   8 394.994 10.6057   1
  -2  -3  -8 29.2042 3.23891   2
  -2  -3  -8 26.8905 2.77111   2
  -2  -3  -8 26.6654 2.16138   2
   2   3   8 84.3566 3.45481   1
  -3  -3  -8 46.8662 2.42208   2
  -3  -3  -8 46.2359 2.81733   2
   3   3   8 166.333 5.01612   1
   7  -4  -8 4.34276 2.22807   2
   7  -4  -8 6.54299 1.82632   2
   7  -4  -8 4.88204 1.91432   2
  -7   4   8 20.5236 1.92611   1
  -7   4   8 20.3392 2.34772   1
  -7   4   8 19.6553 2.66985   1
  -7   4   8 4.42326 1.44298   2
   5  -4  -8 18.9718 2.25934   2
   5  -4  -8 20.3896 2.14953   2
  -5   4   8 71.2911 3.23251   1
  -5   4   8 70.5316 3.44339   1
  -5   4   8 73.8366 4.06185   1
   4  -4  -8 12.0120 2.34214   2
   4  -4  -8 10.1572 2.07435   2
   4  -4  -8 6.27639 2.06018   2
  -4   4   8 38.6331 2.95355   1
  -4   4   8 35.2090 2.52798   1
  -4   4   8 43.1716 3.50564   1
   3  -4  -8 41.7001 3.45317   2
   3  -4  -8 44.2074 3.32283   2
  -3   4   8 149.667 5.10130   1
  -3   4   8 152.783 5.54462   1
  -3   4   8 152.362 5.00443   1
   2  -4  -8 53.7802 4.12908   1
  -2   4   8 52.7700 3.66248   1
  -2   4   8 51.5905 2.94371   1
   1  -4  -8 51.1655 3.62021   2
   1  -4  -8 57.8370 3.58365   2
   1  -4  -8 59.6368 2.67910   2
  -1   4   8 193.152 6.15921   1
  -1   4   8 193.347 5.91613   1
  -1   4   8 188.135 6.21322   1
   0  -4  -8 209.464 6.51812  -2
   0   4   8 209.464 6.51812   1
   0  -4  -8 203.060 6.39841  -2
   0   4   8 203.060 6.39841   1
   0  -4  -8 204.193 6.10309  -2
   0   4   8 204.193 6.10309   1
  -1  -4  -8 6.57800 2.04034   2
  -1  -4  -8 10.3468 2.95686   2
  -1  -4  -8 4.36541 1.19344   2
   1   4   8 10.2414 2.15156   1
   1   4   8 14.9877 1.96342   1
  -2  -4  -8 -0.5253 0.92207   2
  -2  -4  -8 1.14753 2.43198   2
   2   4   8 1.06337 1.29189   1
  -3  -4  -8 -0.7203 1.09491   2
   7  -5  -8 0.02573 1.46976   2
  -7   5   8 -1.3307 1.54782   2
  -7   5   8 0.81543 1.55125   1
   6  -5  -8 0.38204 1.91460   2
  -6  -2  -3 12.8007 4.28780  -2
  -6   5   8 12.8007 4.28780   1
   5  -5  -8 10.8798 2.22905   2
   5  -5  -8 10.2094 2.62856   2
  -5   5   8 37.6271 2.70351   1
  -5   5   8 37.6507 3.16555   1
  -5   5   8 12.9880 2.75583   2
   4  -5  -8 11.3741 2.05749   2
   4  -5  -8 4.93203 2.34511   2
  -4   5   8 34.0361 2.96006   1
  -4   5   8 31.1081 2.48303   1
   3  -5  -8 31.7991 2.73741   1
   3  -5  -8 11.5971 1.95584   2
  -3   5   8 28.1697 2.75678   1
  -3   5   8 29.5817 2.72026   1
   2  -5  -8 54.3506 3.39965   1
   2  -5  -8 17.9367 1.89462   2
  -2   5   8 53.8179 3.05692   1
  -2   5   8 46.7264 3.39630   1
  -2   5   8 51.1809 3.39627   1
   1  -5  -8 11.5495 1.84705   2
  -1   5   8 39.7710 2.72660   1
  -1   5   8 41.9122 4.02356   1
  -1   5   8 38.0265 2.64556   1
   0  -5  -8 7.65137 2.53577  -2
   0   5   8 7.65137 2.53577   1
   0  -5  -8 3.85286 1.37309  -2
   0   5   8 3.85286 1.37309   1
  -1  -5  -8 20.5068 1.94483   2
  -1  -5  -8 19.7374 2.57923   2
   1   5   8 66.2040 2.76060   1
  -2  -5  -8 15.6333 1.65673   2
   2   5   8 53.0419 2.64721   1
   6  -6  -8 10.9299 1.70947   1
  -6   6   8 -1.1192 1.45917   2
  -6   6   8 11.1692 2.38884   1
   5  -6  -8 10.2288 2.28826   1
  -5   6   8 14.7949 2.09515   1
  -5   6   8 10.6956 2.61564   1
  -5   6   8 1.00870 1.62125   2
   4  -6  -8 80.2130 3.36624   1
  -4   6   8 79.5143 3.37195   1
  -4   6   8 72.2129 3.82207   1
   3  -6  -8 34.9948 2.19316   2
   3  -6  -8 125.262 4.40891   1
  -3   6   8 124.229 5.46480   1
  -3   6   8 125.999 4.37096   1
   2  -6  -8 3.43029 1.40078   2
   2  -6  -8 9.86531 2.86227   1
   1  -6  -8 1.03733 1.23306   2
  -1   6   8 5.93937 1.40013   1
  -1   6   8 3.92223 1.87516   1
   0  -6  -8 108.222 3.66630  -2
   0   6   8 108.222 3.66630   1
   5  -7  -8 10.2166 1.67662   1
   4  -7  -8 69.1174 2.82436   1
  -4   7   8 69.7588 2.74669   1
   3  -7  -8 44.8621 2.55548   1
   3  -7  -8 7.17665 1.92943   2
   2  -7  -8 -1.6224 1.32461   2
  -1  -7   9 11.4700 2.18466   1
  -1  -7   9 2.75142 1.31670   2
   0   7  -9 10.0128 2.01277  -2
   0  -7   9 10.0128 2.01277   1
   0   7  -9 7.72259 1.91439  -2
   0  -7   9 7.72259 1.91439   1
  -1   7  -9 16.6635 1.95332   2
   1  -7   9 52.8160 2.71962   1
   3   6  -9 17.9951 1.98520   2
  -3  -6   9 58.4231 2.65467   1
  -3  -6   9 58.9821 2.65592   1
  -3  -6   9 16.1078 1.83111   2
   2   6  -9 25.7933 2.25654   2
   2   6  -9 19.2663 1.70229   2
   2   6  -9 17.4711 3.25390   2
  -2  -6   9 68.5446 3.30341   1
  -2  -6   9 80.0593 3.00313   1
  -2  -6   9 74.2491 2.87730   1
   1   6  -9 12.6172 1.93159   2
   1   6  -9 11.5983 1.86322   2
   1   6  -9 11.2383 2.50588   2
  -1  -6   9 39.3880 2.37430   1
  -1  -6   9 38.3755 2.99617   1
  -1  -6   9 39.8316 2.40026   1
   0   6  -9 19.7818 2.13713  -2
   0  -6   9 19.7818 2.13713   1
   0   6  -9 22.4046 2.05126  -2
   0  -6   9 22.4046 2.05126   1
   0   6  -9 14.3377 2.28073  -2
   0  -6   9 14.3377 2.28073   1
  -1   6  -9 25.3055 2.08226   2
  -1   6  -9 29.2258 2.41177   2
  -1   6  -9 27.3444 2.30348   2
  -1   6  -9 24.4222 2.57809   2
   1  -6   9 90.5253 3.19537   1
   1  -6   9 90.5948 3.54927   1
   1  -6   9 91.1536 3.30390   1
   1  -6   9 92.2461 3.81582   1
  -2   6  -9 11.0968 2.44765   2
  -2   6  -9 11.1950 2.13226   2
  -2   6  -9 7.15726 2.92444   2
   2  -6   9 29.7336 2.93052   1
   2  -6   9 32.6598 2.24681   1
   2  -6   9 25.8396 2.32925   1
   2  -6   9 31.2348 2.36483   1
   3  -6   9 17.4810 2.24806   1
  -5  -5   9 0.41295 1.78316   1
   4   5  -9 -1.1005 1.45501   2
   4   5  -9 0.60285 2.69634   2
  -4  -5   9 1.08629 1.57724   1
  -4  -5   9 1.38078 1.55539   1
   3   5  -9 25.7743 2.13721   2
   3   5  -9 25.9801 2.36239   2
   3   5  -9 30.9924 2.97307   2
  -3  -5   9 82.4211 3.08365   1
  -3  -5   9 82.2013 3.19122   1
  -3  -5   9 81.1563 3.48528   1
   2   5  -9 14.8209 2.04261   2
   2   5  -9 13.4047 1.98209   2
   2   5  -9 12.7982 2.26124   2
  -2  -5   9 42.3076 2.43288   1
  -2  -5   9 45.3285 2.52120   1
   1   5  -9 10.2021 1.96355   2
   1   5  -9 7.21693 2.10214   2
   1   5  -9 12.9926 2.13877   2
   1   5  -9 11.1265 2.01449   2
   1   5  -9 8.31964 2.39655   2
  -1  -5   9 27.0417 2.53096   1
  -1  -5   9 32.7341 2.31949   1
  -1  -5   9 30.2458 3.95694   1
  -1  -5   9 26.4716 2.56079   1
  -1  -5   9 29.0561 2.32020   1
   0   5  -9 10.6517 1.84216  -2
   0  -5   9 10.6517 1.84216   1
   0   5  -9 7.85733 2.83825  -2
   0  -5   9 7.85733 2.83825   1
   0   5  -9 8.27093 2.00432  -2
   0  -5   9 8.27093 2.00432   1
   0   5  -9 6.83429 2.07518  -2
   0  -5   9 6.83429 2.07518   1
  -1   5  -9 7.60955 2.14517   2
  -1   5  -9 15.2803 2.17080   2
  -1   5  -9 12.7118 2.45573   2
  -1   5  -9 14.1925 2.19394   2
   1  -5   9 43.5191 2.57132   1
   1  -5   9 43.8237 3.03293   1
   1  -5   9 39.8749 2.42456   1
   1  -5   9 44.9431 2.73267   1
   1  -5   9 43.5277 2.62989   1
  -2   5  -9 31.8711 2.35706   2
  -2   5  -9 33.5493 3.20833   2
  -2   5  -9 33.6846 2.66844   2
   2  -5   9 115.717 4.23581   1
   2  -5   9 115.401 3.65632   1
   2  -5   9 122.827 4.07459   1
   2  -5   9 113.637 4.14729   1
   3  -5   9 213.115 6.28500   1
   3  -5   9 210.110 6.47832   1
   3  -5   9 222.115 5.62499   1
   3  -5   9 222.141 6.14046   1
   4  -5   9 10.2923 2.01161   1
  -6  -4   9 20.5045 1.98515   1
  -6  -4   9 17.3332 2.37893   2
   5   4  -9 12.6135 3.66556   2
   5   4  -9 0.92795 1.28091   2
  -5  -4   9 14.8125 2.45050   1
   4   4  -9 10.1405 2.18514   2
   4   4  -9 10.5253 1.70091   2
   4   4  -9 10.1834 2.87964   2
  -4  -4   9 29.4492 2.42196   1
  -4  -4   9 29.2575 3.26920   1
  -4  -4   9 30.4235 2.31438   1
   3   4  -9 1.69025 1.94063   2
   3   4  -9 1.86616 1.23320   2
   3   4  -9 0.46569 1.27452   2
   3   4  -9 2.35838 1.48008   2
   3   4  -9 1.43001 1.63812   2
  -3  -4   9 12.9120 2.20632   1
  -3  -4   9 12.6451 2.10135   1
  -3  -4   9 8.25565 2.57327   1
   2   4  -9 9.17821 1.82447   2
   2   4  -9 8.32827 2.32389   2
   2   4  -9 8.35045 1.94933   2
   2   4  -9 9.60296 1.97259   2
   2   4  -9 5.13870 1.65993   2
  -2  -4   9 29.9640 2.51900   1
  -2  -4   9 27.5702 2.39073   1
  -2  -4   9 26.8432 2.23107   1
  -2  -4   9 26.9317 2.81917   1
   1   4  -9 95.7865 3.88115   2
   1   4  -9 99.0415 3.70827   2
   1   4  -9 100.046 3.58095   2
   1   4  -9 94.7670 4.13680   2
   1   4  -9 96.6737 3.41889   2
  -1  -4   9 316.698 7.97055   1
  -1  -4   9 334.564 8.39039   1
  -1  -4   9 325.550 9.26003   1
  -1  -4   9 324.410 8.67326   1
  -1  -4   9 316.788 9.91323   1
   0   4  -9 5.18788 2.06371  -2
   0  -4   9 5.18788 2.06371   1
   0   4  -9 5.97493 1.64758  -2
   0  -4   9 5.97493 1.64758   1
   0   4  -9 7.43314 2.69093  -2
   0  -4   9 7.43314 2.69093   1
   0   4  -9 5.91140 1.63752  -2
   0  -4   9 5.91140 1.63752   1
  -1   4  -9 48.6884 3.40683   2
  -1   4  -9 38.6877 2.78482   2
  -1   4  -9 45.4114 2.55920   2
  -1   4  -9 47.5616 2.68812   2
  -1   4  -9 46.8545 2.79899   2
   1  -4   9 169.469 4.99631   1
   1  -4   9 158.513 5.08358   1
   1  -4   9 154.111 4.76280   1
   1  -4   9 161.303 5.30435   1
  -2   4  -9 36.0342 3.36023   2
  -2   4  -9 36.9270 3.08201   2
  -2   4  -9 35.4345 2.98551   2
  -2   4  -9 38.8163 3.76038   2
  -2   4  -9 124.754 4.64204   1
   2  -4   9 124.006 4.39211   1
   2  -4   9 123.635 4.28784   1
   2  -4   9 127.534 4.69896   1
   2  -4   9 117.033 4.21519   1
   2  -4   9 121.842 3.85656   1
  -3   4  -9 8.70141 2.43489   1
   3  -4   9 9.20370 2.53306   1
   3  -4   9 13.7822 2.42533   1
   3  -4   9 6.64529 1.95905   1
  -4   4  -9 2.30312 1.55589   1
   4  -4   9 3.65403 1.15698   1
   4  -4   9 3.09349 1.58199   1
   4  -4   9 10.3907 2.87462   1
   6   3  -9 8.39174 1.92675   2
  -6  -3   9 10.9053 1.92730   1
  -6  -3   9 8.23781 2.79696   2
   5   3  -9 64.6196 2.81736   2
   5   3  -9 67.3368 3.26803   2
   5   3  -9 64.0399 3.80427   2
  -5  -3   9 211.425 6.29530   1
  -5  -3   9 65.5068 3.33928   2
   4   3  -9 8.53146 2.03393   2
   4   3  -9 3.41177 1.43922   2
   4   3  -9 4.42590 1.71565   2
   4   3  -9 5.76604 1.76384   2
  -4  -3   9 20.7800 2.54369   1
  -4  -3   9 22.4632 3.05639   1
  -4  -3   9 20.0884 2.19645   1
  -4  -3   9 20.6814 2.69686   1
  -4  -3   9 6.00361 1.72563   2
   3   3  -9 22.8526 2.07216   2
   3   3  -9 23.4859 2.17372   2
   3   3  -9 23.8151 2.75675   2
   3   3  -9 22.5980 2.15083   2
   3   3  -9 15.7599 3.32489   2
  -3  -3   9 74.8828 3.23405   1
  -3  -3   9 75.6925 3.50649   1
  -3  -3   9 70.3419 4.09651   1
  -3  -3   9 78.5069 3.19644   1
  -3  -3   9 27.5380 2.65209   2
   2   3  -9 38.8644 2.36466   2
   2   3  -9 38.2706 2.36225   2
   2   3  -9 36.7641 2.48767   2
   2   3  -9 36.6555 2.77577   2
  -2  -3   9 124.985 4.62113   1
  -2  -3   9 123.772 4.12912   1
  -2  -3   9 125.438 6.40806   1
  -2  -3   9 131.045 4.41843   1
  -2  -3   9 34.5829 2.89119   2
   1   3  -9 1.67878 1.42191   2
   1   3  -9 2.56035 1.40241   2
   1   3  -9 4.39337 1.65880   2
   1   3  -9 3.58660 1.22533   2
  -1  -3   9 6.54575 2.22778   1
  -1  -3   9 7.97696 2.07514   1
  -1  -3   9 8.62350 2.02437   1
  -1  -3   9 6.85964 1.90223   1
   0   3  -9 203.920 6.22945  -2
   0  -3   9 203.920 6.22945   1
   0   3  -9 202.502 6.78052  -2
   0  -3   9 202.502 6.78052   1
   0   3  -9 203.045 5.98937  -2
   0  -3   9 203.045 5.98937   1
   0   3  -9 212.175 5.51924  -2
   0  -3   9 212.175 5.51924   1
  -1   3  -9 5.84105 1.92732   2
  -1   3  -9 13.5700 3.04591   2
  -1   3  -9 11.8636 2.42540   2
  -1   3  -9 6.58425 1.90367   2
   1  -3   9 24.7516 2.22256   1
   1  -3   9 26.2090 2.91668   1
   1  -3   9 28.9458 2.83402   1
   1  -3   9 25.9219 2.34123   1
  -2   3  -9 154.410 5.09582   1
  -2   3  -9 41.2742 3.57063   2
  -2   3  -9 44.8475 2.95854   2
   2  -3   9 158.557 5.02234   1
   2  -3   9 155.825 5.52389   1
   2  -3   9 155.882 4.53860   1
   2  -3   9 151.910 5.11159   1
   2  -3   9 142.548 5.15333   1
  -3   3  -9 37.2671 3.81871   2
  -3   3  -9 128.984 4.47063   1
   3  -3   9 124.829 4.59319   1
   3  -3   9 125.102 4.48214   1
  -4   3  -9 5.66020 1.92259   1
   4  -3   9 5.90280 1.67505   1
   4  -3   9 5.45951 1.49895   1
   4  -3   9 -0.9799 3.56471   1
   4  -3   9 -0.2849 2.01040   1
   7   2  -9 72.4215 3.27967   2
  -7  -2   9 273.389 7.05898   1
  -7  -2   9 76.5895 3.35030   2
  -6  -2   9 27.0860 2.24908   2
  -6   5  -4 97.2910 4.04857  -2
  -6  -2   9 97.2910 4.04857   1
   5   2  -9 4.37111 1.27919   2
   5   2  -9 9.47915 2.06356   2
   5   2  -9 7.88006 2.45543   2
  -5  -2   9 5.10557 1.45957   2
  -5  -2   9 20.1672 2.59568   1
   4   2  -9 12.2469 2.97804   2
   4   2  -9 15.0936 1.72431   2
   4   2  -9 16.5749 2.03504   2
   4   2  -9 16.6346 1.91378   2
   4   2  -9 20.4492 3.66612   2
  -4  -2   9 53.3463 3.85841   1
  -4  -2   9 60.0237 3.41128   1
  -4  -2   9 57.9262 3.29980   1
  -4  -2   9 51.4792 2.97364   1
  -4  -2   9 16.8751 2.18078   2
   3   2  -9 0.33671 1.40797   2
   3   2  -9 1.44480 0.99273   2
   3   2  -9 -1.5179 1.28580   2
  -3  -2   9 2.57991 1.61741   1
  -3  -2   9 1.49438 2.33630   1
  -3  -2   9 -0.4409 1.81730   1
  -3  -2   9 2.00228 1.99144   1
  -3  -2   9 -0.4362 1.29571   2
   2   2  -9 296.468 7.89389   2
   2   2  -9 306.206 8.50651   2
   2   2  -9 299.383 9.11777   2
   2   2  -9 295.018 7.71734   2
   2   2  -9 310.501 7.35153   2
  -2  -2   9 970.035 26.3277   1
  -2  -2   9 965.931 22.2157   1
  -2  -2   9 978.572 24.5111   1
  -2  -2   9 955.995 21.1741   1
  -2  -2   9 990.141 22.9026   1
   1   2  -9 30.4717 2.01706   2
   1   2  -9 31.2500 2.24426   2
   1   2  -9 31.4641 2.18743   2
   1   2  -9 27.6538 2.24438   2
  -1  -2   9 108.738 4.17653   1
  -1  -2   9 106.727 4.10335   1
  -1  -2   9 109.631 3.97044   1
  -1  -2   9 107.210 3.84607   1
  -1  -2   9 105.041 3.58235   1
  -1  -2   9 109.488 5.31688   1
   0   2  -9 88.2525 3.16357  -2
   0  -2   9 88.2525 3.16357   1
   0   2  -9 92.2712 3.54289  -2
   0  -2   9 92.2712 3.54289   1
   0   2  -9 97.7688 3.59941  -2
   0  -2   9 97.7688 3.59941   1
   0   2  -9 95.0693 4.23918  -2
   0  -2   9 95.0693 4.23918   1
  -1   2  -9 19.3763 2.92955   2
  -1   2  -9 15.6727 2.28535   2
  -1   2  -9 15.2713 2.65869   2
  -1   2  -9 15.8850 2.16559   2
  -1   2  -9 22.4238 2.94687   2
   1  -2   9 57.7168 2.98952   1
   1  -2   9 62.9335 3.23546   1
   1  -2   9 59.2738 3.59377   1
   1  -2   9 59.8388 2.79201   1
  -2   2  -9 0.77341 1.53336   2
  -2   2  -9 -0.7426 1.59898   2
  -2   2  -9 0.63386 1.82199   2
   2  -2   9 1.32258 1.68569   1
   2  -2   9 1.29750 1.47196   1
   2  -2   9 1.39729 1.51829   1
   2  -2   9 0.11513 1.70100   1
  -3   2  -9 1.29173 1.99812   2
  -3   2  -9 -0.4761 1.62918   2
  -3   2  -9 7.62452 1.98106   1
   3  -2   9 16.2406 2.63599   1
   3  -2   9 8.55760 2.40878   1
   3  -2   9 11.5343 2.33281   1
   3  -2   9 12.6477 2.59591   1
  -4   2  -9 28.7937 3.95532   2
   4  -2   9 186.603 5.93845   1
   4  -2   9 164.958 5.86184   1
   4  -2   9 182.466 5.76671   1
   4  -2   9 182.461 5.01844   1
   7   1  -9 0.03711 1.35826   2
   7   1  -9 2.34689 2.69083   2
  -7  -1   9 6.39565 1.92840   1
  -7  -1   9 0.92330 1.25075   2
  -6  -1   9 30.9464 2.20310   2
   5   1  -9 11.1629 1.91507   2
  -5  -1   9 9.31768 1.74974   2
  -5  -1   9 35.4666 3.87447   1
  -5  -1   9 33.3173 2.81251   1
   4   1  -9 -0.6456 2.24872   2
   4   1  -9 -0.8641 1.33558   2
   4   1  -9 1.40242 1.84146   2
   4   1  -9 1.00261 1.25141   2
  -4  -1   9 2.07312 2.08512   1
  -4  -1   9 0.89030 2.18986   1
   3   1  -9 118.398 4.26669   2
   3   1  -9 117.703 3.86085   2
   3   1  -9 118.760 3.51866   2
   3   1  -9 117.527 3.79380   2
  -3  -1   9 349.730 9.81537   1
  -3  -1   9 335.391 9.28938   1
  -3  -1   9 355.608 9.50578   1
  -3  -1   9 113.523 4.08050   2
   2   1  -9 -1.1643 1.86400   2
   2   1  -9 2.48213 1.13028   2
   2   1  -9 0.08499 1.12152   2
   2   1  -9 -1.8416 1.52335   2
  -2  -1   9 1.59611 2.13130   1
  -2  -1   9 2.90292 2.24739   1
  -2  -1   9 2.32803 1.78637   1
  -2  -1   9 1.47421 2.26049   1
  -2  -1   9 -1.7424 1.65688   1
   1   1  -9 0.46041 1.44597   2
   1   1  -9 -0.3644 1.59631   2
   1   1  -9 0.78644 1.08871   2
  -1  -1   9 4.04947 1.80327   1
  -1  -1   9 0.81329 1.25529   1
  -1  -1   9 -0.5843 1.27065   1
  -1  -1   9 -1.4321 1.88135   1
  -1  -1   9 1.32830 1.82248   1
   0   1  -9 216.357 6.44544  -2
   0  -1   9 216.357 6.44544   1
   0   1  -9 224.353 6.46094  -2
   0  -1   9 224.353 6.46094   1
   0   1  -9 225.597 5.89286  -2
   0  -1   9 225.597 5.89286   1
  -1   1  -9 42.3448 2.87880   2
  -1   1  -9 43.4802 2.40575   2
  -1   1  -9 38.5805 2.44689   2
   1  -1   9 151.533 5.63338   1
   1  -1   9 152.337 5.05083   1
   1  -1   9 155.696 4.95724   1
   1  -1   9 156.077 4.56652   1
  -2   1  -9 104.852 4.23998   2
   2  -1   9 328.305 9.34258   1
   2  -1   9 327.240 9.97971   1
   2  -1   9 351.967 8.46133   1
   2  -1   9 356.948 9.15991   1
  -3   1  -9 56.8277 3.10166   2
  -3   1  -9 66.0524 3.34242   2
   3  -1   9 208.530 6.29979   1
   3  -1   9 216.191 5.89288   1
   3  -1   9 215.737 6.86687   1
   3  -1   9 209.391 6.75413   1
  -4   1  -9 1.52063 1.62418   2
  -4   1  -9 3.03462 1.94959   2
  -4   1  -9 10.6959 1.89278   1
   4  -1   9 17.7354 3.32325   1
   4  -1   9 10.3676 2.41884   1
  -8   0   9 12.4765 1.51923   1
   7   0  -9 -0.7415 2.56943   2
   7   0  -9 1.54623 1.72955   2
   7   0  -9 1.16618 1.40867   2
  -7   0   9 0.87814 1.22638   1
  -7   0   9 0.51884 2.16974   1
  -7   0   9 1.43951 1.17979   2
  -6   0   9 55.9644 3.32969   1
  -6   3  -4 58.2224 3.60261  -2
  -6   0   9 58.2224 3.60261   1
   5   0  -9 20.4485 1.86406   2
   5   0  -9 21.0613 2.09547   2
  -5   0   9 66.8565 4.15682   1
  -5   0   9 77.3944 3.67067   1
  -5   0   9 75.0387 3.48954   1
  -5   0   9 22.4583 2.11486   2
   4   0  -9 0.86537 1.14388   2
   4   0  -9 -1.1341 1.93416   2
   4   0  -9 0.37063 1.08086   2
   4   0  -9 -0.1030 2.20736   2
  -4   0   9 -1.7952 2.17000   1
  -4   0   9 1.22865 1.78384   1
  -4   0   9 -0.7782 2.19934   2
  -4   0   9 0.23465 1.00462   2
   3   0  -9 5.43748 1.58628   2
   3   0  -9 -0.7248 2.11802   2
   3   0  -9 0.76280 1.58111   2
   3   0  -9 2.93638 1.50716   2
   3   0  -9 2.78410 1.04952   2
  -3   0   9 15.8470 2.15534   1
  -3   0   9 8.39404 2.47469   1
  -3   0   9 12.3532 2.39863   1
   2   0  -9 8.52861 2.97631   2
   2   0  -9 11.8968 1.67547   2
   2   0  -9 13.3541 1.84197   2
  -2   0   9 38.7663 2.79171   1
  -2   0   9 42.8775 2.38782   1
  -2   0   9 48.3651 3.49975   1
  -2   0   9 42.0612 2.68620   1
   1   0  -9 292.890 7.05525   2
   1   0  -9 288.009 8.69600   2
   1   0  -9 285.651 7.91361   2
   1   0  -9 290.226 7.55264   2
   1   0  -9 285.839 8.01168   2
  -1   0   9 939.075 25.2153   1
  -1   0   9 970.772 23.8417   1
  -1   0   9 943.294 23.6676   1
   0   0  -9 8.27261 2.54924  -2
   0   0   9 8.27261 2.54924   1
   0   0  -9 8.18225 1.66917  -2
   0   0   9 8.18225 1.66917   1
   0   0  -9 8.29609 1.69912  -2
   0   0   9 8.29609 1.69912   1
  -1   0  -9 82.2079 3.64082   2
  -1   0  -9 84.1247 3.29902   2
   1   0   9 261.154 7.47843   1
   1   0   9 270.833 8.15426   1
  -2   0  -9 -0.8608 1.35876   2
  -2   0  -9 -0.4249 1.47456   2
  -2   0  -9 1.27414 1.80763   2
   2   0   9 0.19470 1.67611   1
   2   0   9 0.65403 1.21262   1
   2   0   9 6.11536 2.82383   1
  -3   0  -9 15.8392 2.08970   2
  -3   0  -9 17.6041 2.46184   2
   3   0   9 66.6011 4.17954   1
   3   0   9 63.2282 3.90564   1
   3   0   9 66.5356 3.15167   1
  -4   0  -9 34.6237 2.56492   1
  -4   0  -9 12.7455 2.22200   2
  -4   0  -9 9.32603 2.34337   2
   4   0   9 36.8535 3.47342   1
  -8   1   9 1.75820 0.93879   1
   7  -1  -9 22.4617 2.85667   2
   7  -1  -9 14.3918 1.99729   2
  -7   1   9 64.0631 3.03057   1
  -7   1   9 65.2422 3.61100   1
  -6   1   9 33.8534 3.51989   2
  -6   2  -4 148.047 4.97200  -2
  -6   1   9 148.047 4.97200   1
  -6   2  -4 121.640 5.97763  -2
  -6   1   9 121.640 5.97763   1
   5  -1  -9 38.6901 2.52580   2
   5  -1  -9 35.7831 2.18589   2
  -5   1   9 121.299 4.37519   1
  -5   1   9 118.447 4.49944   1
  -5   1   9 125.483 4.42523   1
  -5   1   9 37.9393 2.32798   2
  -5   1   9 36.0280 2.98696   2
   4  -1  -9 11.2698 2.17812   2
   4  -1  -9 14.4857 1.61927   2
   4  -1  -9 11.7644 2.78889   2
   4  -1  -9 10.9376 1.83489   2
  -4   1   9 13.9376 1.99157   2
  -4   1   9 46.0025 4.95161   1
  -4   1   9 42.6683 2.50248   1
  -4   1   9 41.7095 2.63344   1
  -4   1   9 37.2654 3.84134   1
   3  -1  -9 10.5487 2.70546   2
   3  -1  -9 11.1166 1.87155   2
   3  -1  -9 13.3317 2.04051   2
   3  -1  -9 12.3881 1.58709   2
  -3   1   9 46.0528 2.53478   1
  -3   1   9 46.3493 2.62970   1
   2  -1  -9 13.1146 3.18687   2
   2  -1  -9 16.7659 1.78615   2
   2  -1  -9 18.8093 2.09851   2
  -2   1   9 53.3330 3.59855   1
  -2   1   9 54.3028 2.84377   1
  -2   1   9 52.9847 2.59848   1
  -2   1   9 55.0290 2.89368   1
   1  -1  -9 5.35236 1.69630   2
   1  -1  -9 5.24173 1.98866   2
   1  -1  -9 2.42439 1.84630   2
   1  -1  -9 5.04364 1.72043   2
  -1   1   9 19.2384 2.04142   1
   0  -1  -9 97.8139 4.17352  -2
   0   1   9 97.8139 4.17352   1
   0  -1  -9 103.906 3.63021  -2
   0   1   9 103.906 3.63021   1
  -1  -1  -9 0.75642 1.23493   2
  -1  -1  -9 1.36907 1.60649   2
  -1  -1  -9 0.53329 1.53332   2
   1   1   9 4.37488 1.38185   1
   1   1   9 3.28252 1.48590   1
   1   1   9 5.35893 1.54383   1
  -2  -1  -9 0.04174 1.22108   2
  -2  -1  -9 0.23144 1.26895   2
  -2  -1  -9 0.62424 2.12105   2
   2   1   9 1.60896 1.79143   1
   2   1   9 0.22842 1.40209   1
  -3  -1  -9 33.5478 2.37420   2
  -3  -1  -9 40.4188 2.46159   2
  -3  -1  -9 139.628 4.67077   1
  -4  -1  -9 0.11307 1.08366   2
  -4  -1  -9 3.51397 1.67481   2
   7  -2  -9 22.1703 2.34525   2
   7  -2  -9 15.6271 2.40257   2
  -7   2   9 19.5787 2.43588   2
  -7   2   9 25.4009 3.55515   2
  -7   2   9 77.8406 3.37002   1
  -7   2   9 78.4643 3.10997   1
  -7   2   9 60.4806 3.82290   1
  -6   1  -4 36.9540 3.15565  -2
  -6   2   9 36.9540 3.15565   1
  -6   1  -4 34.9223 3.62034  -2
  -6   2   9 34.9223 3.62034   1
   5  -2  -9 3.98939 1.83834   2
  -5   2   9 20.4364 2.23849   1
  -5   2   9 17.1458 2.36879   1
  -5   2   9 20.9299 2.68612   1
  -5   2   9 9.55562 2.60184   2
  -5   2   9 6.30502 1.87831   2
   4  -2  -9 35.4213 2.88183   2
   4  -2  -9 34.7658 2.29913   2
  -4   2   9 111.052 4.62450   1
  -4   2   9 111.741 4.99749   1
  -4   2   9 112.239 4.16816   1
  -4   2   9 115.416 4.23761   1
  -4   2   9 27.2481 2.32014   2
   3  -2  -9 1.06056 1.58160   2
   3  -2  -9 0.85953 1.44759   2
   3  -2  -9 1.13461 1.34143   2
  -3   2   9 0.86937 1.88260   1
  -3   2   9 1.18205 1.24446   1
   2  -2  -9 118.354 3.88384   2
   2  -2  -9 116.256 5.02268   2
   2  -2  -9 118.650 4.29501   2
   2  -2  -9 116.126 3.88492   2
  -2   2   9 386.204 10.4843   1
  -2   2   9 385.265 10.4591   1
  -2   2   9 404.355 11.3719   1
   1  -2  -9 6.46055 1.77091   2
   1  -2  -9 5.68595 1.54194   2
   1  -2  -9 7.79063 2.79496   2
  -1   2   9 15.4311 2.60753   1
  -1   2   9 19.0049 2.12956   1
  -1   2   9 18.2767 2.02751   1
   0  -2  -9 109.874 4.45568  -2
   0   2   9 109.874 4.45568   1
   0  -2  -9 111.696 4.06488  -2
   0   2   9 111.696 4.06488   1
  -1  -2  -9 31.8705 2.83795   2
  -1  -2  -9 29.6215 2.44184   2
  -1  -2  -9 29.5703 2.74789   2
   1   2   9 96.9594 3.64897   1
   1   2   9 92.6840 4.05542   1
   1   2   9 96.8580 3.83882   1
  -2  -2  -9 54.4642 2.97459   2
  -2  -2  -9 56.9856 3.69192   2
   2   2   9 164.958 5.97913   1
   2   2   9 175.091 5.25569   1
  -3  -2  -9 20.6329 1.89471   2
  -3  -2  -9 25.0239 2.29090   2
  -3  -2  -9 70.3081 4.10623   1
   3   2   9 65.1739 2.87571   1
  -8   3   9 -0.1909 0.80491   1
   7  -3  -9 2.14542 1.86022   2
   7  -3  -9 0.37432 1.24259   2
  -7   3   9 1.13075 1.83054   1
  -7   3   9 1.03959 1.06719   1
  -7   3   9 -1.6760 1.50590   1
  -7   3   9 3.24415 1.94548   2
  -6   3   9 38.5391 2.96960   2
   5  -3  -9 9.62611 1.76197   2
   5  -3  -9 10.4522 2.20515   2
  -5   3   9 42.8051 4.69217   1
  -5   3   9 43.8106 2.68938   1
  -5   3   9 50.5741 2.90228   1
  -5   3   9 48.1036 2.92300   1
  -5   3   9 12.1497 2.43234   2
   4  -3  -9 0.72017 1.41689   2
   4  -3  -9 1.65201 1.81394   2
  -4   3   9 1.61531 1.62996   1
  -4   3   9 0.85835 1.27246   1
  -4   3   9 -0.1635 1.38545   1
  -4   3   9 2.26491 1.74204   1
  -4   3   9 0.72602 1.51366   2
   3  -3  -9 2.41506 2.02355   2
   3  -3  -9 2.13966 2.05720   2
  -3   3   9 7.26652 2.41211   1
  -3   3   9 8.82637 2.58882   1
  -3   3   9 6.93408 2.05344   1
   2  -3  -9 14.9441 3.63411   2
  -2   3   9 50.7198 3.31519   1
  -2   3   9 53.7543 2.89079   1
   1  -3  -9 65.0650 2.67935   2
   1  -3  -9 60.8345 3.16920   2
   1  -3  -9 61.8839 3.47946   2
  -1   3   9 212.933 6.81497   1
  -1   3   9 215.817 6.38434   1
   0  -3  -9 31.4227 2.40841  -2
   0   3   9 31.4227 2.40841   1
   0  -3  -9 33.3767 2.61970  -2
   0   3   9 33.3767 2.61970   1
   0  -3  -9 37.0877 2.86969  -2
   0   3   9 37.0877 2.86969   1
  -1  -3  -9 2.71896 1.57746   2
  -1  -3  -9 -0.5114 1.60429   2
  -1  -3  -9 1.34981 1.16861   2
   1   3   9 2.81704 1.41158   1
   1   3   9 1.13513 1.65256   1
  -2  -3  -9 43.7643 2.80158   2
   2   3   9 149.261 4.60978   1
   7  -4  -9 -0.8632 1.28341   2
  -7   4   9 -2.2116 1.60595   1
  -7   4   9 2.93044 1.79680   1
  -7   4   9 -0.3024 1.60783   2
   5  -4  -9 10.1160 1.98813   2
   5  -4  -9 12.3007 2.49867   2
  -5   4   9 48.1773 3.00707   1
  -5   4   9 46.3462 3.07956   1
  -5   4   9 14.8142 2.36615   2
   4  -4  -9 1.52968 2.18217   2
   4  -4  -9 2.05045 1.74523   2
   4  -4  -9 2.77280 1.97896   2
  -4   4   9 13.3544 2.02415   1
  -4   4   9 16.4183 2.40746   1
  -4   4   9 13.4552 2.66313   1
   3  -4  -9 -0.7706 1.20293   2
  -3   4   9 0.13259 1.59730   1
  -3   4   9 0.35251 1.40260   1
  -3   4   9 -0.9438 1.59666   1
  -3   4   9 2.17708 2.33953   2
   2  -4  -9 12.0717 1.68512   2
  -2   4   9 51.2658 2.97968   1
  -2   4   9 52.8380 3.00640   1
  -2   4   9 53.6191 3.45263   1
   1  -4  -9 76.9666 3.67868   2
   1  -4  -9 73.5850 2.94072   2
  -1   4   9 270.240 7.81943   1
  -1   4   9 277.215 8.44853   1
  -1   4   9 265.724 7.64051   1
   0  -4  -9 8.24536 1.87722  -2
   0   4   9 8.24536 1.87722   1
   0  -4  -9 10.0510 2.99009  -2
   0   4   9 10.0510 2.99009   1
  -1  -4  -9 -1.4468 2.28118   2
  -1  -4  -9 2.26779 1.19422   2
  -1  -4  -9 4.99929 1.82681   2
   1   4   9 8.07140 1.83987   1
   1   4   9 6.95398 1.85229   1
  -2  -4  -9 2.24404 0.90121   2
   2   4   9 9.03619 1.94765   1
   6  -5  -9 2.66842 1.80516   2
  -6   5   9 1.90722 1.25906   2
  -6  -2  -4 22.3132 3.05729  -2
  -6   5   9 22.3132 3.05729   1
   5  -5  -9 12.6744 3.80507   2
   5  -5  -9 19.5285 2.88906   2
  -5   5   9 23.0276 2.37858   2
  -5   5   9 75.1091 3.27084   1
  -5   5   9 72.3884 3.32255   1
  -5   5   9 72.6765 3.59027   1
   4  -5  -9 6.99866 2.25594   2
   4  -5  -9 26.7687 2.76211   1
  -4   5   9 24.7723 2.31747   1
  -4   5   9 27.6594 2.54744   1
   3  -5  -9 9.24654 1.90083   2
   3  -5  -9 53.8857 4.09557   1
  -3   5   9 49.0324 3.04886   1
   2  -5  -9 5.71234 1.56569   2
  -2   5   9 38.6834 3.12259   1
   1  -5  -9 0.45481 1.22746   2
   1  -5  -9 4.84162 2.20271   2
  -1   5   9 0.53122 1.27357   1
   0  -5  -9 79.7254 3.22462  -2
   0   5   9 79.7254 3.22462   1
   0  -5  -9 77.2561 3.13072  -2
   0   5   9 77.2561 3.13072   1
  -1  -5  -9 1.73361 1.08181   2
   1   5   9 3.01287 1.46796   1
   6  -6  -9 17.9382 1.85586   1
   5  -6  -9 22.3821 2.16444   1
  -5   6   9 28.8293 2.04998   1
  -5   6   9 29.0562 3.21992   1
   4  -6  -9 32.8806 2.51023   1
   4  -6  -9 10.2435 2.75482   2
  -4   6   9 18.1241 2.98006   2
  -4   6   9 35.6007 2.07561   1
  -4   6   9 34.2435 3.71985   1
   3  -6  -9 1.16057 1.36254   2
  -3   6   9 1.85433 0.99601   1
   2  -6  -9 1.23707 1.13615   2
   1  -6  -9 9.46620 1.86489   2
  -3  -6  10 9.32084 1.54014   2
   2   6 -10 11.6374 1.92241   2
   2   6 -10 11.9010 2.32438   2
  -2  -6  10 29.3652 2.51755   1
  -2  -6  10 27.9813 2.15331   1
   1   6 -10 10.3524 1.91101   2
  -1  -6  10 43.6616 2.73685   1
  -1  -6  10 49.7953 2.44105   1
   0   6 -10 72.8558 3.05132  -2
   0  -6  10 72.8558 3.05132   1
   0   6 -10 90.2302 3.10988  -2
   0  -6  10 90.2302 3.10988   1
   0   6 -10 89.0786 3.31560  -2
   0  -6  10 89.0786 3.31560   1
  -1   6 -10 36.8562 2.29098   2
   1  -6  10 135.452 3.81547   1
   1  -6  10 121.432 4.16885   1
   1  -6  10 131.159 4.24671   1
   2  -6  10 16.3281 2.44117   1
   2  -6  10 12.6663 2.16484   1
   4   5 -10 18.5391 2.14417   2
  -4  -5  10 14.7463 2.04990   2
   3   5 -10 1.13942 2.30018   2
   3   5 -10 3.45823 1.66657   2
   3   5 -10 6.48347 1.92295   2
  -3  -5  10 8.15473 2.14333   1
  -3  -5  10 3.90205 2.17416   1
  -3  -5  10 5.99365 1.73577   1
   2   5 -10 -0.1609 1.69882   2
   2   5 -10 -1.5346 1.38847   2
   2   5 -10 -0.4909 1.51630   2
  -2  -5  10 1.09714 2.04372   1
  -2  -5  10 2.54684 1.47748   1
  -2  -5  10 2.14314 1.65811   1
   1   5 -10 7.29693 2.16370   2
   1   5 -10 9.88536 2.37229   2
   1   5 -10 6.50566 2.05640   2
   1   5 -10 9.43019 2.32509   2
  -1  -5  10 26.9244 3.55730   1
  -1  -5  10 27.9850 2.40591   1
  -1  -5  10 25.5074 2.56167   1
  -1  -5  10 25.7403 2.32676   1
  -1  -5  10 25.7266 2.65985   1
   0   5 -10 18.1113 2.61671  -2
   0  -5  10 18.1113 2.61671   1
   0   5 -10 18.5691 2.21123  -2
   0  -5  10 18.5691 2.21123   1
   0   5 -10 16.8525 2.04145  -2
   0  -5  10 16.8525 2.04145   1
   0   5 -10 19.6388 2.77766  -2
   0  -5  10 19.6388 2.77766   1
  -1   5 -10 28.4252 2.90783   2
  -1   5 -10 25.5894 3.13136   2
  -1   5 -10 22.5286 2.37589   2
  -1   5 -10 25.4729 2.90526   2
   1  -5  10 76.9100 3.24532   1
   1  -5  10 78.9098 3.49543   1
   1  -5  10 82.5289 3.46082   1
   1  -5  10 81.5848 3.05344   1
   1  -5  10 74.9986 3.52141   1
  -2   5 -10 5.07186 2.53652   2
  -2   5 -10 2.74158 1.82815   2
   2  -5  10 13.7976 2.19366   1
   2  -5  10 20.2707 2.13634   1
   2  -5  10 19.8002 2.62663   1
   2  -5  10 12.7510 2.73719   1
   2  -5  10 16.7526 2.02061   1
   3  -5  10 -0.0352 1.65626   1
   5   4 -10 1.18205 1.41230   2
  -5  -4  10 0.68488 0.95923   2
   4   4 -10 16.1652 3.14697   2
   4   4 -10 17.3600 2.24178   2
   4   4 -10 20.0367 1.87289   2
  -4  -4  10 54.2099 2.92641   1
  -4  -4  10 57.9358 3.01625   1
   3   4 -10 24.9088 2.21540   2
   3   4 -10 24.3578 2.06420   2
   3   4 -10 22.2096 2.90167   2
   3   4 -10 27.4798 2.32301   2
   3   4 -10 25.8203 2.48083   2
  -3  -4  10 83.4816 3.44449   1
  -3  -4  10 79.6905 3.60950   1
  -3  -4  10 85.0875 3.30574   1
   2   4 -10 5.56379 1.37397   2
   2   4 -10 4.92504 1.68583   2
   2   4 -10 7.37421 2.14723   2
   2   4 -10 4.71897 1.38552   2
   2   4 -10 8.31421 2.02920   2
  -2  -4  10 23.1066 2.55499   1
  -2  -4  10 27.8337 2.45315   1
  -2  -4  10 25.2393 2.86817   1
  -2  -4  10 24.2976 2.78967   1
   1   4 -10 11.5690 1.90145   2
   1   4 -10 13.3549 2.18720   2
   1   4 -10 12.2677 2.17706   2
  -1  -4  10 33.7993 2.66933   1
  -1  -4  10 33.4882 2.98148   1
  -1  -4  10 32.9761 2.43820   1
  -1  -4  10 37.3488 3.39568   1
  -1  -4  10 36.1656 2.80674   1
   0   4 -10 189.689 5.83359  -2
   0  -4  10 189.689 5.83359   1
   0   4 -10 197.759 5.61815  -2
   0  -4  10 197.759 5.61815   1
   0   4 -10 180.182 6.06125  -2
   0  -4  10 180.182 6.06125   1
   0   4 -10 186.914 5.15675  -2
   0  -4  10 186.914 5.15675   1
   0   4 -10 176.573 5.59822  -2
   0  -4  10 176.573 5.59822   1
  -1   4 -10 78.7424 3.46238   2
  -1   4 -10 75.0781 3.82936   2
  -1   4 -10 81.9024 3.35356   2
   1  -4  10 272.586 6.75119   1
   1  -4  10 252.100 7.19376   1
   1  -4  10 275.697 8.07750   1
  -2   4 -10 9.66912 2.68938   2
  -2   4 -10 15.1691 2.71179   2
  -2   4 -10 54.6814 3.61625   1
   2  -4  10 55.2413 2.86277   1
   2  -4  10 54.0026 2.67951   1
   2  -4  10 53.4540 3.15844   1
   2  -4  10 52.8983 3.27475   1
   2  -4  10 54.4989 3.86196   1
  -3   4 -10 -1.0998 1.93872   1
   3  -4  10 -0.7552 1.78934   1
   3  -4  10 -0.2729 1.48998   1
   6   3 -10 1.43229 1.68149   2
  -6  -3  10 10.1038 2.37084   1
   5   3 -10 1.74758 2.31217   2
   5   3 -10 1.01818 1.61480   2
   5   3 -10 2.09194 1.39541   2
  -5  -3  10 8.66430 2.08234   1
  -5  -3  10 0.55252 1.88439   2
   4   3 -10 15.4605 2.09832   2
   4   3 -10 16.3077 2.66417   2
   4   3 -10 11.8382 2.21919   2
   4   3 -10 16.5185 1.97225   2
  -4  -3  10 11.8041 2.55233   2
  -4  -3  10 39.1806 2.90966   1
  -4  -3  10 40.9446 3.10331   1
   3   3 -10 186.234 6.02761   2
   3   3 -10 185.350 5.12874   2
   3   3 -10 192.447 6.29507   2
   3   3 -10 187.609 5.39677   2
   3   3 -10 176.008 5.56562   2
  -3  -3  10 568.348 13.4945   1
  -3  -3  10 581.055 12.9589   1
  -3  -3  10 550.231 13.9943   1
  -3  -3  10 564.244 14.9221   1
  -3  -3  10 181.472 5.95184   2
   2   3 -10 2.25336 1.72283   2
   2   3 -10 3.77748 1.56855   2
   2   3 -10 -0.3622 1.43345   2
   2   3 -10 1.14444 1.37342   2
   2   3 -10 0.36936 1.34779   2
  -2  -3  10 1.67566 2.07019   1
  -2  -3  10 4.03336 2.58377   1
  -2  -3  10 4.57396 1.97269   1
  -2  -3  10 3.07590 1.99693   1
  -2  -3  10 0.00726 1.90032   1
  -2  -3  10 1.89962 1.90469   2
   1   3 -10 34.1907 2.22734   2
   1   3 -10 34.7369 2.81778   2
   1   3 -10 32.1918 2.44530   2
   1   3 -10 27.5458 2.27363   2
   1   3 -10 35.6253 2.71645   2
  -1  -3  10 111.492 4.25627   1
  -1  -3  10 106.964 3.91917   1
  -1  -3  10 108.775 4.18234   1
  -1  -3  10 110.667 4.70759   1
  -1  -3  10 109.417 4.18453   1
  -1  -3  10 36.3943 3.16243   2
   0   3 -10 336.628 8.85027  -2
   0  -3  10 336.628 8.85027   1
   0   3 -10 332.599 9.01792  -2
   0  -3  10 332.599 9.01792   1
   0   3 -10 352.179 9.83219  -2
   0  -3  10 352.179 9.83219   1
   0   3 -10 351.376 8.39379  -2
   0  -3  10 351.376 8.39379   1
  -1   3 -10 0.31306 1.35091   2
  -1   3 -10 -0.9418 1.49055   2
  -1   3 -10 0.47475 2.22030   2
  -1   3 -10 1.15653 2.57355   2
   1  -3  10 0.61772 1.29225   1
   1  -3  10 0.15788 1.91153   1
   1  -3  10 2.92999 1.52703   1
   1  -3  10 -0.7446 1.58880   1
  -2   3 -10 -1.4509 1.67049   2
  -2   3 -10 -0.4484 1.99046   2
  -2   3 -10 9.90838 2.31011   1
   2  -3  10 11.2532 1.97088   1
   2  -3  10 7.28331 2.16008   1
   2  -3  10 6.72396 1.97017   1
   2  -3  10 12.6219 2.08722   1
  -3   3 -10 20.0326 2.27655   1
   3  -3  10 25.0303 2.45864   1
   3  -3  10 20.0369 2.38105   1
   3  -3  10 25.6505 3.18209   1
   3  -3  10 23.5018 2.26893   1
   4  -3  10 16.9664 2.14388   1
   6   2 -10 2.24527 1.40651   2
  -6  -2  10 1.63189 1.40939   2
  -6  -2  10 9.23422 2.10986   1
   5   2 -10 68.4813 2.88558   2
   5   2 -10 71.5012 2.96678   2
   5   2 -10 69.0577 3.26572   2
  -5  -2  10 71.4665 3.10213   2
  -5  -2  10 227.700 6.70591   1
   4   2 -10 36.1525 2.58422   2
   4   2 -10 31.9040 3.11019   2
   4   2 -10 39.1232 3.89119   2
   4   2 -10 32.8596 2.38957   2
   4   2 -10 34.5420 2.29237   2
  -4  -2  10 34.8522 2.59275   2
   3   2 -10 4.59162 1.53052   2
   3   2 -10 6.34869 2.30732   2
   3   2 -10 6.69539 2.11113   2
   3   2 -10 7.10089 1.81545   2
   3   2 -10 6.29632 1.97531   2
  -3  -2  10 19.8277 3.18796   1
  -3  -2  10 21.3083 3.91463   1
  -3  -2  10 6.71919 2.20012   2
   2   2 -10 2.26225 1.52612   2
   2   2 -10 1.46413 1.53546   2
   2   2 -10 1.01035 1.58468   2
  -2  -2  10 13.2474 3.01970   1
  -2  -2  10 8.94668 2.15757   1
  -2  -2  10 11.1454 3.15354   1
  -2  -2  10 3.76515 1.48863   2
   1   2 -10 0.93484 1.59342   2
   1   2 -10 -0.1746 2.49673   2
   1   2 -10 0.23958 1.61294   2
  -1  -2  10 0.39811 1.99096   1
  -1  -2  10 3.47036 2.16848   1
  -1  -2  10 -1.1106 1.56461   1
   0   2 -10 35.7773 2.81454  -2
   0  -2  10 35.7773 2.81454   1
   0   2 -10 29.8748 3.03726  -2
   0  -2  10 29.8748 3.03726   1
   0   2 -10 29.9673 2.93866  -2
   0  -2  10 29.9673 2.93866   1
   0   2 -10 31.8226 2.72573  -2
   0  -2  10 31.8226 2.72573   1
  -1   2 -10 22.4043 2.33776   2
  -1   2 -10 24.0128 2.66165   2
   1  -2  10 83.3075 3.45016   1
   1  -2  10 81.5167 3.76966   1
   1  -2  10 86.8807 3.46615   1
  -2   2 -10 20.8395 2.68366   2
  -2   2 -10 14.5052 2.87495   2
  -2   2 -10 18.9183 2.66088   2
   2  -2  10 70.5551 3.56033   1
   2  -2  10 65.6906 3.64690   1
   2  -2  10 65.9054 3.73397   1
   2  -2  10 63.8584 3.45091   1
  -3   2 -10 7.97204 2.85833   2
  -3   2 -10 1.44489 2.59439   2
  -3   2 -10 6.99980 1.87228   1
   3  -2  10 7.58385 2.35012   1
   3  -2  10 7.58071 2.09138   1
   3  -2  10 12.7598 3.60099   1
   3  -2  10 3.46911 1.50495   1
  -4   2 -10 2.25596 1.36540   1
   7   1 -10 0.36423 1.47690   2
  -7  -1  10 4.19232 1.43763   2
  -7  -1  10 14.8856 1.97646   1
  -6   4  -5 9.81612 3.17860  -2
  -6  -1  10 9.81612 3.17860   1
  -6  -1  10 2.11099 1.29779   2
   5   1 -10 0.94746 1.45349   2
   5   1 -10 -1.1304 1.45942   2
   5   1 -10 0.59233 1.30526   2
  -5  -1  10 -0.2477 1.12976   2
   4   1 -10 122.657 4.15609   2
   4   1 -10 122.918 3.85329   2
   4   1 -10 126.990 5.05629   2
   4   1 -10 123.877 4.98813   2
  -4  -1  10 125.308 4.41134   2
   3   1 -10 3.59918 1.66572   2
   3   1 -10 2.08590 1.37374   2
   3   1 -10 0.97577 1.40220   2
   3   1 -10 -0.6094 1.74439   2
  -3  -1  10 2.03130 1.28714   2
  -3  -1  10 4.38880 2.75426   1
  -3  -1  10 5.50474 1.98665   1
   2   1 -10 -1.7869 1.69653   2
   2   1 -10 0.40047 1.59254   2
   2   1 -10 1.81378 1.55650   2
  -2  -1  10 5.13539 1.81426   1
  -2  -1  10 1.91207 1.98955   1
   1   1 -10 1.81019 1.53412   2
   1   1 -10 -1.5818 1.85391   2
   1   1 -10 -0.4919 1.22060   2
  -1  -1  10 5.91478 2.03569   1
  -1  -1  10 5.40930 1.67441   1
   0   1 -10 36.4744 2.62336  -2
   0  -1  10 36.4744 2.62336   1
   0   1 -10 41.2340 2.63935  -2
   0  -1  10 41.2340 2.63935   1
   0   1 -10 39.4065 2.86555  -2
   0  -1  10 39.4065 2.86555   1
  -1   1 -10 26.7849 2.34115   2
  -1   1 -10 30.0864 2.51824   2
   1  -1  10 103.031 4.55695   1
   1  -1  10 102.483 3.77986   1
   1  -1  10 96.2960 4.60544   1
   1  -1  10 94.8480 4.43569   1
  -2   1 -10 72.8317 3.63050   2
  -2   1 -10 57.2590 3.13837   2
   2  -1  10 243.765 6.77376   1
   2  -1  10 247.296 7.07085   1
   2  -1  10 237.841 7.63795   1
   2  -1  10 246.939 7.46411   1
  -3   1 -10 26.7432 2.22590   1
  -3   1 -10 7.17101 2.13176   2
  -3   1 -10 2.49053 1.92593   2
   3  -1  10 31.0950 2.88131   1
   3  -1  10 31.9863 2.54003   1
  -4   1 -10 16.7285 2.22294   1
   7   0 -10 3.33638 1.47168   2
   7   0 -10 4.84658 1.61289   2
  -7   0  10 28.4425 2.28595   1
  -6   0  10 4.37521 1.34426   2
  -6   3  -5 26.5066 3.50513  -2
  -6   0  10 26.5066 3.50513   1
  -6   0  10 16.4565 3.49993   1
   5   0 -10 6.54802 1.67142   2
   5   0 -10 3.99854 1.63008   2
  -5   0  10 17.1094 2.75874   1
  -5   0  10 12.1194 3.12808   1
  -5   0  10 4.32472 1.46800   2
   4   0 -10 9.92027 2.03142   2
   4   0 -10 3.22656 1.82729   2
   4   0 -10 6.63403 2.48095   2
   4   0 -10 9.94509 2.98369   2
  -4   0  10 13.2693 2.95888   1
  -4   0  10 17.7216 2.88258   1
   3   0 -10 1.17425 2.29439   2
   3   0 -10 1.60961 1.40546   2
   3   0 -10 2.15087 1.41373   2
   3   0 -10 0.99060 1.48038   2
   3   0 -10 1.07668 1.83049   2
  -3   0  10 6.17765 2.16799   1
  -3   0  10 9.43129 2.36368   1
  -3   0  10 10.2334 3.24844   1
   2   0 -10 173.285 5.33339   2
   2   0 -10 188.375 6.13627   2
  -2   0  10 625.788 15.7570   1
  -2   0  10 608.617 15.3915   1
  -2   0  10 591.339 16.5797   1
   1   0 -10 74.7996 3.61158   2
   1   0 -10 81.7387 3.98417   2
   1   0 -10 78.7375 3.08338   2
  -1   0  10 252.663 7.20875   1
  -1   0  10 248.864 7.69749   1
   0   0 -10 351.481 9.73501  -2
   0   0  10 351.481 9.73501   1
   0   0 -10 352.901 10.2770  -2
   0   0  10 352.901 10.2770   1
   0   0 -10 366.346 9.75597  -2
   0   0  10 366.346 9.75597   1
  -1   0 -10 129.699 4.31273   2
  -1   0 -10 117.708 4.29536   2
  -1   0 -10 121.498 4.51478   2
   1   0  10 476.354 12.6274   1
  -2   0 -10 10.4162 2.08205   2
  -2   0 -10 15.2039 3.26042   2
  -2   0 -10 11.3571 2.04808   2
   2   0  10 32.8534 2.69116   1
   2   0  10 37.4040 2.48051   1
  -3   0 -10 1.55671 1.62905   2
  -3   0 -10 1.91138 1.22448   2
  -3   0 -10 1.26980 1.29608   1
   3   0  10 -1.0160 1.72712   1
   3   0  10 3.39433 1.53375   1
  -4   0 -10 1.43399 1.53865   2
   7  -1 -10 4.62067 1.61536   2
   7  -1 -10 4.75372 1.85243   2
  -7   1  10 3.21694 1.35585   2
  -7   1  10 16.9944 2.02636   1
  -6   2  -5 103.949 4.56260  -2
  -6   1  10 103.949 4.56260   1
   5  -1 -10 20.3482 2.22425   2
   5  -1 -10 21.4329 2.74475   2
   5  -1 -10 17.9772 1.87028   2
  -5   1  10 66.9922 3.53678   1
  -5   1  10 73.1664 3.60521   1
  -5   1  10 68.1701 3.46021   1
  -5   1  10 29.2217 3.59886   2
  -5   1  10 18.7548 2.03158   2
   4  -1 -10 3.47011 1.43251   2
   4  -1 -10 4.50866 1.87768   2
   4  -1 -10 8.22296 2.02884   2
   4  -1 -10 3.78386 2.35349   2
   4  -1 -10 3.51600 2.42354   2
  -4   1  10 27.0960 3.82780   1
  -4   1  10 20.0189 2.58378   1
  -4   1  10 23.5210 2.55901   1
  -4   1  10 8.52193 1.90690   2
   3  -1 -10 517.754 11.6183   2
   3  -1 -10 497.813 14.2607   2
   3  -1 -10 501.072 12.5171   2
  -3   1  10 1608.23 41.9510   1
  -3   1  10 1579.90 39.3266   1
  -3   1  10 1655.00 38.6217   1
   2  -1 -10 1.78372 1.29938   2
   2  -1 -10 1.16961 1.97598   2
   2  -1 -10 2.57736 1.54872   2
  -2   1  10 5.03087 1.59386   1
  -2   1  10 3.92466 1.79820   1
  -2   1  10 8.15894 2.73283   1
  -2   1  10 5.01919 1.51182   1
   1  -1 -10 62.4770 3.30652   2
   1  -1 -10 59.5172 3.01812   2
  -1   1  10 205.364 6.26640   1
  -1   1  10 209.133 6.68963   1
   0  -1 -10 60.2632 3.17652  -2
   0   1  10 60.2632 3.17652   1
   0  -1 -10 54.0536 2.62188  -2
   0   1  10 54.0536 2.62188   1
   0  -1 -10 53.6422 2.80564  -2
   0   1  10 53.6422 2.80564   1
  -1  -1 -10 3.00502 1.53013   2
  -1  -1 -10 2.12743 1.45617   2
  -1  -1 -10 3.23452 1.66152   2
   1   1  10 9.02857 2.30082   1
  -2  -1 -10 32.1386 2.68799   2
  -2  -1 -10 31.4360 2.65071   2
   2   1  10 112.819 3.97193   1
   2   1  10 112.894 4.50564   1
  -3  -1 -10 -1.0763 0.92116   2
  -3  -1 -10 1.07336 1.46870   2
  -3  -1 -10 2.23069 1.70570   1
   3   1  10 -0.4412 1.50205   1
   7  -2 -10 28.7518 1.96722   2
   7  -2 -10 27.9521 3.09264   2
  -7   2  10 28.4775 2.78151   2
  -7   2  10 115.819 3.83359   1
  -7   2  10 124.665 4.48988   1
  -6   1  -5 9.75587 3.72946  -2
  -6   2  10 9.75587 3.72946   1
  -6   1  -5 11.3902 3.18676  -2
  -6   2  10 11.3902 3.18676   1
  -6   2  10 1.93175 1.42220   2
   5  -2 -10 29.5410 2.10606   2
   5  -2 -10 28.2570 2.44370   2
  -5   2  10 28.9462 2.28253   2
  -5   2  10 30.7320 2.93217   2
  -5   2  10 102.567 4.02816   1
  -5   2  10 105.447 3.97530   1
   4  -2 -10 10.0062 2.26614   2
   4  -2 -10 21.3932 2.67289   2
   4  -2 -10 15.1742 2.03021   2
  -4   2  10 52.9531 3.89685   1
  -4   2  10 55.8059 4.14422   1
  -4   2  10 46.9324 2.84842   1
  -4   2  10 48.5037 3.04553   1
  -4   2  10 13.9059 2.13967   2
   3  -2 -10 28.6776 2.78506   2
   3  -2 -10 14.9134 4.25066   2
   3  -2 -10 21.5971 2.65092   2
   3  -2 -10 21.0773 2.16833   2
  -3   2  10 79.0011 3.64442   1
  -3   2  10 79.1177 3.45304   1
   2  -2 -10 0.71627 1.73045   2
   2  -2 -10 1.61031 1.27723   2
  -2   2  10 3.01695 1.83557   1
  -2   2  10 4.40216 1.72673   1
  -2   2  10 3.41015 1.58935   1
   1  -2 -10 2.60887 1.38042   2
   1  -2 -10 0.94154 1.52047   2
   1  -2 -10 1.25289 1.52106   2
  -1   2  10 3.76204 1.72286   1
  -1   2  10 4.19027 1.70289   1
   0  -2 -10 9.42402 2.00677  -2
   0   2  10 9.42402 2.00677   1
   0  -2 -10 12.1200 2.35107  -2
   0   2  10 12.1200 2.35107   1
  -1  -2 -10 12.5347 2.25818   2
  -1  -2 -10 15.0726 1.99806   2
  -1  -2 -10 10.5693 2.13954   2
  -2  -2 -10 2.09874 1.10685   2
  -2  -2 -10 -1.0801 1.42682   2
   2   2  10 2.38673 1.94141   1
  -3  -2 -10 16.3951 1.48974   2
   7  -3 -10 4.00686 1.48202   2
  -7   3  10 16.6142 2.66779   1
  -7   3  10 15.7463 2.96919   1
  -7   3  10 18.7791 1.86823   1
  -6   3  10 21.4862 2.42480   2
  -6   3  10 18.6917 3.07705   2
  -6   0  -5 69.9338 3.28529  -2
  -6   3  10 69.9338 3.28529   1
   5  -3 -10 1.81025 1.61835   2
   5  -3 -10 0.48168 1.85301   2
  -5   3  10 1.72576 1.60888   1
  -5   3  10 -0.1777 1.72872   1
  -5   3  10 2.91486 2.17562   1
  -5   3  10 1.53477 1.73719   2
   4  -3 -10 71.8013 3.08179   2
   4  -3 -10 72.5938 3.46288   2
   4  -3 -10 71.5658 3.70412   2
  -4   3  10 273.052 7.90491   1
  -4   3  10 280.659 7.91435   1
  -4   3  10 286.044 8.35240   1
  -4   3  10 79.3743 3.51030   2
   3  -3 -10 2.98312 1.45483   2
  -3   3  10 8.03835 2.09780   1
  -3   3  10 1.95948 1.60995   1
   2  -3 -10 15.1234 3.05120   2
   2  -3 -10 18.3683 1.92443   2
  -2   3  10 61.5528 3.33384   1
  -2   3  10 62.8818 3.68547   1
  -2   3  10 65.8337 3.24347   1
   1  -3 -10 11.7139 1.87246   2
   1  -3 -10 11.8995 2.42028   2
  -1   3  10 51.8749 2.99002   1
  -1   3  10 48.9306 2.91717   1
  -1   3  10 46.8376 2.89501   1
   0  -3 -10 1.97661 2.21605  -2
   0   3  10 1.97661 2.21605   1
   0  -3 -10 0.39395 1.55886  -2
   0   3  10 0.39395 1.55886   1
  -1  -3 -10 22.0905 2.05491   2
  -1  -3 -10 19.8801 2.42471   2
   1   3  10 74.0273 3.01115   1
   1   3  10 75.7499 3.33115   1
   2   3  10 66.6431 2.77587   1
  -6  -1  -5 27.4997 3.78941  -2
  -6   4  10 27.4997 3.78941   1
  -6  -1  -5 29.1209 3.07565  -2
  -6   4  10 29.1209 3.07565   1
   5  -4 -10 -1.1783 2.12826   2
   5  -4 -10 1.25403 1.79533   2
  -5   4  10 3.29402 1.64257   2
  -5   4  10 0.81015 1.46488   1
  -5   4  10 6.55754 2.02330   1
  -5   4  10 1.37852 1.65391   1
   4  -4 -10 2.14229 1.75837   2
  -4   4  10 3.93288 1.64265   1
  -4   4  10 6.27226 2.25507   1
   3  -4 -10 6.29381 1.94200   2
  -3   4  10 17.6145 2.50641   1
  -3   4  10 14.3406 2.17032   1
   2  -4 -10 50.1806 2.45927   2
  -2   4  10 155.458 5.63309   1
  -2   4  10 163.410 5.16942   1
  -2   4  10 162.129 5.47344   1
   1  -4 -10 2.28259 1.48434   2
  -1   4  10 15.9977 2.54809   1
  -1   4  10 20.4374 2.28327   1
  -1   4  10 23.0032 2.54242   1
   0  -4 -10 39.9783 2.46498  -2
   0   4  10 39.9783 2.46498   1
   0  -4 -10 42.4103 2.53849  -2
   0   4  10 42.4103 2.53849   1
  -1  -4 -10 1.66906 0.98154   2
   1   4  10 4.78033 1.61507   1
   6   2   5 40.3728 3.00732  -2
   6  -5 -10 40.3728 3.00732   1
   5  -5 -10 20.6682 2.36908   1
  -5   5  10 21.0582 2.42411   1
  -5   5  10 19.3162 2.11452   1
  -5   5  10 6.93242 2.11823   2
   4  -5 -10 0.99890 1.93295   2
   4  -5 -10 11.8472 3.60319   1
  -4   5  10 7.34364 2.30542   1
   3  -5 -10 56.5741 2.64119   2
  -3   5  10 198.200 6.09964   1
  -3   5  10 208.460 6.17240   1
   2  -5 -10 5.25690 1.72877   2
  -2   5  10 7.69218 2.53722   1
   1  -5 -10 8.47658 1.89614   2
  -1   5  10 23.5417 3.30864   1
  -1   5  10 23.5820 1.99793   1
  -4   6  10 2.37145 0.89036   1
  -3   6  10 44.8599 2.21851   1
   3   5 -11 1.87066 1.81824   2
   2   5 -11 26.4247 2.08722   2
   2   5 -11 21.1395 2.08522   2
   2   5 -11 25.2023 2.38208   2
  -2  -5  11 85.1740 3.29076   1
   1   5 -11 44.1989 2.33662   2
   1   5 -11 33.5871 2.83551   2
   1   5 -11 42.1063 3.09309   2
   1   5 -11 40.9754 2.26950   2
  -1  -5  11 127.503 4.75361   1
  -1  -5  11 133.953 4.40429   1
  -1  -5  11 132.818 3.92814   1
   0   5 -11 13.9153 1.90585  -2
   0  -5  11 13.9153 1.90585   1
   0   5 -11 19.8237 2.35909  -2
   0  -5  11 19.8237 2.35909   1
   0   5 -11 14.1501 2.21133  -2
   0  -5  11 14.1501 2.21133   1
  -1   5 -11 -0.4001 1.48439   2
  -1   5 -11 0.93791 1.46096   2
   1  -5  11 0.98863 1.60744   1
   1  -5  11 -0.4216 0.95830   1
   1  -5  11 0.99287 1.33314   1
   4   4 -11 2.44548 1.57000   2
   4   4 -11 -0.7844 1.53450   2
   3   4 -11 1.65846 1.81648   2
   3   4 -11 -1.1126 1.77356   2
   3   4 -11 -0.6598 1.68898   2
   3   4 -11 -0.5350 1.39512   2
  -3  -4  11 3.88669 2.09657   1
  -3  -4  11 0.83246 2.47336   1
   2   4 -11 2.59021 1.28937   2
   2   4 -11 3.74130 1.66644   2
   2   4 -11 1.10929 1.54842   2
   2   4 -11 1.54116 1.20211   2
   2   4 -11 -0.0776 1.39078   2
  -2  -4  11 8.42946 2.47472   1
  -2  -4  11 4.26757 2.01010   1
  -2  -4  11 5.69072 2.40524   1
  -2  -4  11 1.13377 2.64451   1
   1   4 -11 34.7062 2.72891   2
   1   4 -11 36.8135 2.70048   2
   1   4 -11 34.6537 2.46970   2
   1   4 -11 32.5070 2.33895   2
   1   4 -11 32.5613 2.58081   2
  -1  -4  11 98.9642 4.29124   1
  -1  -4  11 104.251 3.86258   1
  -1  -4  11 105.696 4.36885   1
  -1  -4  11 108.567 3.78136   1
   0   4 -11 74.6791 3.11969  -2
   0  -4  11 74.6791 3.11969   1
   0   4 -11 62.9264 3.68753  -2
   0  -4  11 62.9264 3.68753   1
   0   4 -11 66.3948 3.16182  -2
   0  -4  11 66.3948 3.16182   1
  -1   4 -11 -1.0176 1.22604   2
  -1   4 -11 1.57484 2.65991   2
   1  -4  11 9.18532 2.37624   1
   1  -4  11 3.89043 2.29474   1
   1  -4  11 9.44728 2.01108   1
  -2   4 -11 1.08825 1.94323   2
  -2   4 -11 -2.3424 2.45140   2
   2  -4  11 3.13475 2.05477   1
   2  -4  11 3.08019 1.48497   1
   2  -4  11 1.91815 1.13171   1
   5   3 -11 17.5183 2.13274   2
   5   3 -11 15.9388 1.89299   2
   4   3 -11 4.88562 1.88267   2
   4   3 -11 9.80123 1.86847   2
  -4  -3  11 4.57507 1.98489   2
   3   3 -11 2.23378 1.66418   2
   3   3 -11 3.16894 1.51386   2
   3   3 -11 0.82710 1.55362   2
   3   3 -11 1.37706 1.86258   2
  -3  -3  11 -2.5748 2.05182   2
   2   3 -11 18.2271 2.92579   2
   2   3 -11 16.8298 2.46662   2
   2   3 -11 21.5708 2.19769   2
  -2  -3  11 66.7109 3.64334   1
  -2  -3  11 56.4723 4.37567   1
  -2  -3  11 68.2614 4.22020   1
  -2  -3  11 64.4891 3.48760   1
  -2  -3  11 14.9692 3.15831   2
   1   3 -11 58.5314 2.74006   2
   1   3 -11 54.8031 2.73264   2
   1   3 -11 43.0730 3.40561   2
  -1  -3  11 197.562 6.41114   1
  -1  -3  11 205.296 6.18107   1
  -1  -3  11 197.299 5.60658   1
  -1  -3  11 202.561 6.51235   1
  -1  -3  11 57.8912 3.81650   2
   0   3 -11 78.9027 4.16821  -2
   0  -3  11 78.9027 4.16821   1
   0   3 -11 86.7750 3.64902  -2
   0  -3  11 86.7750 3.64902   1
   0   3 -11 81.5639 3.47584  -2
   0  -3  11 81.5639 3.47584   1
  -1   3 -11 5.13076 1.64915   2
  -1   3 -11 4.24931 1.34923   2
   1  -3  11 26.7697 2.55902   1
   1  -3  11 23.6623 3.47339   1
  -2   3 -11 19.1554 2.34550   2
  -2   3 -11 18.2979 3.41386   2
  -2   3 -11 67.4411 3.32801   1
   2  -3  11 72.8047 3.22506   1
   2  -3  11 68.9002 2.93909   1
   2  -3  11 64.9971 3.35380   1
   3  -3  11 29.5295 1.97390   1
   5   2 -11 39.3974 2.50870   2
   5   2 -11 38.0012 2.44293   2
   5   2 -11 31.7608 2.95370   2
  -5  -2  11 34.8752 2.38940   2
   4   2 -11 1.47546 2.75790   2
   4   2 -11 2.74988 1.43696   2
   4   2 -11 4.36037 1.74117   2
   4   2 -11 1.76368 1.59041   2
  -4  -2  11 1.11767 1.42909   2
   3   2 -11 10.3920 2.26792   2
   3   2 -11 13.3132 2.23708   2
   3   2 -11 5.46154 1.79203   2
   3   2 -11 12.3407 2.02310   2
   3   2 -11 8.73445 2.51533   2
  -3  -2  11 10.6189 2.20996   2
   2   2 -11 17.3898 2.40183   2
   2   2 -11 20.9414 2.36330   2
   2   2 -11 19.9172 2.43530   2
   2   2 -11 16.1055 3.42772   2
  -2  -2  11 59.0384 3.34911   1
  -2  -2  11 56.9531 3.95852   1
  -2  -2  11 20.3142 2.49848   2
   1   2 -11 0.64495 2.01846   2
   1   2 -11 2.40564 1.26606   2
   1   2 -11 0.80423 1.71102   2
   1   2 -11 0.64931 1.10541   2
  -1  -2  11 6.03060 1.61635   1
  -1  -2  11 8.59162 2.13145   1
   0   2 -11 37.9084 2.39432  -2
   0  -2  11 37.9084 2.39432   1
   0   2 -11 35.8731 3.72370  -2
   0  -2  11 35.8731 3.72370   1
   0   2 -11 33.1554 2.77891  -2
   0  -2  11 33.1554 2.77891   1
  -1   2 -11 14.0917 2.20954   2
   1  -2  11 45.6458 3.70149   1
   1  -2  11 40.8064 4.40655   1
   1  -2  11 45.7290 2.67128   1
  -2   2 -11 1.20983 1.35076   1
  -2   2 -11 6.58167 2.34035   2
   2  -2  11 -0.0260 3.00372   1
   2  -2  11 -0.5955 1.38836   1
   2  -2  11 0.19550 1.27386   1
  -3   2 -11 2.66764 1.49980   1
  -3   2 -11 -0.5936 1.47607   2
   3  -2  11 0.93508 2.01310   1
   3  -2  11 6.36233 1.98475   1
  -6  -1  11 1.00917 1.33702   2
   5   1 -11 0.83178 1.70173   2
  -5  -1  11 1.56720 1.29188   2
   4   1 -11 3.94189 1.70638   2
   4   1 -11 3.66847 1.61075   2
   4   1 -11 7.38863 2.08446   2
   4   1 -11 3.78101 2.56192   2
  -4  -1  11 8.33373 1.87887   2
   3   1 -11 13.7088 2.52023   2
   3   1 -11 21.1977 3.42924   2
   3   1 -11 23.5822 2.36276   2
   3   1 -11 20.4462 2.43301   2
   3   1 -11 20.3723 2.19536   2
  -3  -1  11 20.0102 2.14540   2
  -3  -1  11 53.7750 3.80171   1
  -3  -1  11 65.1720 4.49002   1
   2   1 -11 0.98301 1.90130   2
   2   1 -11 2.67658 1.54753   2
[truncated: 20,071 more chars]
