# Supplementary material for: 1-{[(Z)-Cyclo­pentyl­idene]amino}-3-phenyl­thio­urea
Source: Acta Crystallogr Sect E Struct Rep Online. 2014 Apr 5;70(Pt 5):o515. doi: 10.1107/S1600536814007028 (PMC4011296; doi:10.1107/S1600536814007028)
Supplement: Supplementary file 2 [file e-70-0o515-Isup2.hkl]

#
# h,k,l, Fc-squared, Fo-squared, sigma(Fo-squared), status flag
#
data_I
_shelx_title ' skm038 in P-1'
_shelx_refln_list_code          4
_shelx_F_calc_maximum       94.19
_exptl_crystal_F_000       248.00
_reflns_d_resolution_high  0.8203

loop_
 _space_group_symop_operation_xyz
 'x, y, z'
 '-x, -y, -z'

_cell_length_a     7.3997
_cell_length_b     7.5790
_cell_length_c    11.4657
_cell_angle_alpha  93.022
_cell_angle_beta  105.453
_cell_angle_gamma 104.707

_shelx_F_squared_multiplier     1.000

loop_
 _refln_index_h
 _refln_index_k
 _refln_index_l
 _refln_F_squared_calc
 _refln_F_squared_meas
 _refln_F_squared_sigma
 _refln_observed_status
   1   0   0         51.88         43.41         1.20 o
   1   0   0         15.56         13.90         0.48 o
  -2   0   0       2299.83       2376.33        58.74 o
  -2   0   0        689.67        725.56        18.21 o
   2   0   0       2299.83       2393.51        53.98 o
   2   0   0       2299.83       2436.02        58.50 o
   2   0   0        689.67        756.40        18.24 o
  -3   0   0         78.09         79.72         2.35 o
  -3   0   0         78.09         77.06         2.36 o
  -3   0   0         78.09         77.79         2.45 o
  -3   0   0        260.42        261.25         6.79 o
   3   0   0        260.42        259.08         6.25 o
  -4   0   0          1.10          0.10         0.78 o
  -4   0   0          1.10          1.11         0.59 o
  -4   0   0          3.67         -0.21         0.72 o
  -4   0   0          3.67          0.78         0.87 o
  -4   0   0          3.67          4.82         1.41 o
   4   0   0          3.67          0.81         0.56 o
  -5   0   0         31.88         30.38         2.58 o
  -5   0   0         31.88         29.83         1.74 o
  -5   0   0        106.32         99.40         3.37 o
  -5   0   0        106.32        100.80         3.27 o
   5   0   0        106.32         94.02         3.23 o
  -6   0   0          0.11          0.02         0.89 o
  -6   0   0          0.11          0.46         1.56 o
  -7   0   0          2.85          1.20         1.02 o
  -7   0   0          2.85          2.45         1.60 o
  -7   0   0          2.85          5.72         1.86 o
   7   0   0          9.50          7.29         1.73 o
   7   0   0          9.50          9.29         1.76 o
   7   0   0          9.50         11.54         1.88 o
  -8   0   0          0.87          0.28         1.52 o
  -8   0   0          0.87          0.16         0.89 o
  -8   0   0          2.89          4.40         1.44 o
   8   0   0          2.89          2.46         1.50 o
   8   0   0          2.89          8.10         2.04 o
   8  -1   0         10.24         14.68         2.16 o
   8  -1   0         10.24         19.21         1.94 o
  -8   1   0          3.07          6.50         2.13 o
  -8   1   0          3.07          1.84         1.03 o
  -8   1   0          3.07          2.75         1.76 o
  -8   1   0         10.24         12.63         1.95 o
   7  -1   0          2.40          2.43         1.61 o
   7  -1   0          2.40          3.52         1.17 o
   7  -1   0          2.40          3.73         1.53 o
  -7   1   0          2.40          3.45         1.13 o
  -7   1   0          2.40          1.99         1.40 o
  -7   1   0          0.72          2.52         1.35 o
  -7   1   0          0.72          0.15         1.17 o
  -7   1   0          0.72          3.23         1.20 o
   6  -1   0          9.31         10.48         2.06 o
   6  -1   0          9.31         15.38         2.47 o
  -6   1   0          5.33          4.98         1.65 o
   5  -1   0        100.96        101.10         3.27 o
  -5   1   0        100.96         94.09         3.18 o
  -5   1   0        100.96         97.10         3.20 o
  -5   1   0         30.28         29.40         1.59 o
  -5   1   0         30.28         30.05         1.78 o
  -5   1   0         30.28         28.63         2.45 o
   4  -1   0       1235.14       1343.27        30.06 o
   4  -1   0        370.39        392.50         9.27 o
  -4   1   0        370.39        391.34        10.22 o
  -4   1   0        370.39        391.95         9.96 o
  -4   1   0        370.39        399.92         9.70 o
  -4   1   0       1235.14       1320.23        32.63 o
  -4   1   0       1235.14       1290.88        31.78 o
   3  -1   0        587.34        609.08        13.79 o
  -3   1   0        587.34        583.65        14.25 o
  -3   1   0        587.34        614.94        14.92 o
  -3   1   0        587.34        583.32        14.63 o
  -3   1   0        176.13        171.90         4.53 o
  -3   1   0        176.13        181.80         4.72 o
   2  -1   0       3903.24       4092.46        97.48 o
   2  -1   0       1170.51       1228.37        28.81 o
  -2   1   0       3903.24       3893.72        97.68 o
  -2   1   0       1170.51       1125.70        28.76 o
   1  -1   0       2145.23       2134.09        52.15 o
   1  -1   0        643.31        663.21        16.20 o
  -1   1   0       2145.23       2135.83        52.16 o
   0  -1   0        117.88        102.78         2.85 o
   0   1   0        117.88        100.49         2.79 o
  -1  -1   0        254.98        244.09         6.11 o
   1   1   0         76.46         77.57         2.03 o
   1   1   0         76.46         76.24         1.77 o
   1   1   0        254.98        245.63         6.13 o
  -2  -1   0         31.22         32.95         1.15 o
   2   1   0         31.22         32.55         1.23 o
   2   1   0          9.36         10.92         0.76 o
  -3  -1   0          0.45          0.95         0.69 o
  -3  -1   0          0.45          0.25         0.66 o
  -3  -1   0          1.51          2.49         0.87 o
   3   1   0          1.51          3.15         0.80 o
  -4  -1   0         35.62         37.31         1.82 o
  -4  -1   0         35.62         35.21         1.73 o
  -4  -1   0         35.62         31.94         2.78 o
  -4  -1   0        118.80        119.53         4.05 o
   4   1   0         35.62         38.39         2.22 o
   4   1   0         35.62         38.66         1.91 o
   4   1   0        118.80        118.61         3.35 o
  -5  -1   0          3.19          3.73         2.04 o
  -5  -1   0          3.19          4.63         1.30 o
  -5  -1   0          0.96         -0.49         0.93 o
  -5  -1   0          0.96         -2.15         2.15 o
  -5  -1   0          0.96          0.68         1.18 o
  -5  -1   0          0.96          1.26         0.96 o
  -7  -1   0         24.04         26.27         2.23 o
  -7  -1   0         24.04         22.87         2.03 o
  -7  -1   0         80.16         77.58         3.02 o
   7   1   0         80.16         73.80         2.72 o
   7   1   0         80.16         74.17         3.20 o
   8  -2   0         68.18         68.86         2.74 o
   8  -2   0         68.18         67.36         3.21 o
  -8   2   0         20.44         17.06         2.04 o
  -8   2   0         20.44         17.52         1.65 o
  -8   2   0         68.18         67.18         3.00 o
  -8   2   0         68.18         68.22         3.41 o
   7  -2   0          5.76          6.14         1.72 o
   7  -2   0          5.76          5.32         2.00 o
   7  -2   0          5.76          8.33         1.63 o
  -7   2   0          1.73          2.25         1.14 o
  -7   2   0          1.73          3.34         1.68 o
  -7   2   0          1.73          1.02         1.09 o
  -7   2   0          5.76          7.28         1.81 o
  -7   2   0          5.76          6.57         1.76 o
   6  -2   0        130.99        130.83         4.19 o
   6  -2   0        130.99        139.59         4.78 o
  -6   2   0         39.19         37.09         2.21 o
  -6   2   0        130.68        129.73         4.10 o
   5  -2   0         84.86         79.39         2.77 o
   5  -2   0         84.86         80.53         2.63 o
   5  -2   0         25.45         26.68         1.64 o
  -5   2   0         25.45         21.81         2.01 o
  -5   2   0         25.45         25.90         2.22 o
  -5   2   0         25.45         25.86         1.63 o
  -5   2   0         84.86         81.66         2.82 o
  -5   2   0         84.86         81.91         2.79 o
   4  -2   0        110.58        104.85         2.96 o
   4  -2   0        110.58        107.58         3.13 o
  -4   2   0        110.58        110.98         3.27 o
  -4   2   0        110.58        106.36         3.13 o
  -4   2   0        110.58        105.13         3.35 o
  -4   2   0         33.16         30.89         1.61 o
  -4   2   0         33.16         28.90         1.94 o
  -4   2   0         33.16         31.33         1.43 o
   3  -2   0          0.41          2.07         0.80 o
   3  -2   0          0.41          0.05         0.69 o
  -3   2   0          0.12          0.17         0.37 o
  -3   2   0          0.12          0.47         0.60 o
  -3   2   0          0.12          0.13         0.65 o
  -3   2   0          0.12          2.14         0.79 o
  -3   2   0          0.41          0.56         0.36 o
  -3   2   0          0.41          0.70         0.70 o
  -3   2   0          0.41          1.39         0.61 o
   2  -2   0          4.34          4.37         0.55 o
   2  -2   0          1.30          2.08         0.53 o
  -2   2   0          4.34          4.55         0.41 o
  -2   2   0          1.30          1.61         0.39 o
  -2   2   0          1.30          3.69         0.76 o
   1  -2   0        369.87        404.73         9.89 o
   1  -2   0       1233.39       1334.06        32.43 o
   1  -2   0       1233.39       1331.21        28.96 o
  -1   2   0        369.87        397.14         9.87 o
   0  -2   0       1281.28       1324.31        33.41 o
  -1  -2   0       1347.26       1469.15        35.67 o
  -1  -2   0       1347.26       1493.03        33.06 o
   1   2   0       1347.26       1425.17        35.68 o
   1   2   0        404.02        453.75        11.36 o
   1   2   0        404.02        465.71        11.36 o
  -2  -2   0          4.43          4.48         1.25 o
  -2  -2   0          4.43          5.23         1.62 o
  -2  -2   0         14.79         13.50         1.02 o
  -2  -2   0         14.79         15.42         1.13 o
  -2  -2   0         14.79         13.36         0.88 o
   2   2   0          4.43          4.54         1.05 o
   2   2   0         14.79         13.55         1.30 o
  -3  -2   0          1.32          2.13         0.92 o
  -3  -2   0          0.40          1.98         1.04 o
  -3  -2   0          0.40          1.24         0.76 o
   3   2   0          1.32          3.20         1.17 o
  -4  -2   0          0.14          0.04         0.85 o
  -4  -2   0          0.14          0.93         1.47 o
  -4  -2   0          0.14         -0.84         1.16 o
  -4  -2   0          0.14         -1.06         1.65 o
  -4  -2   0          0.48          0.78         1.69 o
   4   2   0          0.48         -0.61         0.70 o
   4   2   0          0.48          3.24         1.80 o
  -5  -2   0         67.48         70.14         2.74 o
  -5  -2   0         67.48         65.74         3.11 o
  -5  -2   0         67.48         66.46         2.97 o
  -5  -2   0         67.48         67.97         3.44 o
  -5  -2   0        225.02        218.72         6.48 o
   5   2   0        225.02        217.84         6.08 o
  -6  -2   0        319.19        307.37         8.18 o
  -6  -2   0         95.72         93.81         3.99 o
   6   2   0        319.19        310.97         8.24 o
  -7  -2   0         17.20         15.44         2.00 o
  -7  -2   0         57.35         50.09         2.73 o
   7   2   0         57.35         48.17         2.27 o
   7   2   0         57.35         52.23         3.02 o
   8  -3   0         14.17         14.48         2.08 o
  -8   3   0          4.25          3.12         1.32 o
  -8   3   0          4.25          5.26         1.54 o
  -8   3   0         14.17         14.58         1.99 o
  -8   3   0         14.17         21.24         3.85 o
   7  -3   0          3.39          4.53         1.44 o
   7  -3   0          3.39          1.04         2.53 o
   7  -3   0          3.39          3.76         1.93 o
  -7   3   0          1.02          0.79         0.92 o
  -7   3   0          3.39          7.35         2.05 o
  -7   3   0          3.39          4.79         1.55 o
   6  -3   0          3.69          3.46         1.44 o
   6  -3   0         20.41         24.05         3.46 o
  -6   3   0          3.69          3.13         0.96 o
   5  -3   0        208.28        233.01         5.93 o
   5  -3   0        208.28        228.49         5.64 o
   5  -3   0        208.28        229.44         6.06 o
   5  -3   0        208.28        217.62         6.26 o
   5  -3   0         62.46         69.05         2.39 o
  -5   3   0         62.46         64.42         2.45 o
  -5   3   0         62.46         64.74         2.93 o
  -5   3   0        208.28        226.11         6.08 o
   4  -3   0        112.11        108.31         3.33 o
   4  -3   0        112.11        114.80         3.31 o
   4  -3   0        112.11        115.04         3.30 o
   4  -3   0        112.11        111.07         3.26 o
  -4   3   0        112.11        109.42         3.54 o
  -4   3   0        112.11        110.34         3.36 o
  -4   3   0        112.11        111.17         3.34 o
  -4   3   0         33.62         33.96         1.60 o
  -4   3   0         33.62         35.04         1.49 o
  -4   3   0         33.62         32.87         1.98 o
  -4   3   0         33.62         33.49         1.44 o
   3  -3   0         42.03         52.25         2.03 o
   3  -3   0         42.03         54.21         1.78 o
   3  -3   0         42.03         54.74         2.03 o
   3  -3   0         42.03         49.47         2.21 o
  -3   3   0         42.03         50.24         2.16 o
  -3   3   0         42.03         55.56         1.82 o
  -3   3   0         42.03         55.09         1.97 o
  -3   3   0         12.60         15.74         1.06 o
  -3   3   0         12.60         17.02         1.12 o
  -3   3   0         12.60         16.50         1.11 o
  -3   3   0         12.60         15.31         0.96 o
  -3   3   0         12.60         16.28         1.23 o
   2  -3   0         92.93         81.65         2.37 o
   2  -3   0         92.93         80.76         2.35 o
   2  -3   0         92.93         83.74         2.16 o
   2  -3   0         92.93         77.32         2.58 o
   2  -3   0         27.87         26.02         1.21 o
  -2   3   0         27.87         26.65         1.11 o
  -2   3   0         27.87         22.84         1.16 o
  -2   3   0         27.87         25.10         1.03 o
  -2   3   0         27.87         25.55         1.20 o
   1  -3   0          2.48          2.84         0.76 o
   1  -3   0          2.48          2.15         0.43 o
   1  -3   0          2.48          2.20         0.45 o
   1  -3   0          0.74          0.28         0.42 o
  -1   3   0          0.74          0.56         0.53 o
  -1   3   0          0.74          0.40         0.31 o
   0  -3   0         42.76         45.93         1.59 o
   0  -3   0         42.76         49.91         1.44 o
  -1  -3   0        910.95       1003.95        24.19 o
  -1  -3   0        910.95       1019.81        22.52 o
  -1  -3   0        910.95        961.12        20.89 o
  -1  -3   0        910.95        970.15        21.92 o
   1   3   0        273.18        299.66         7.53 o
   1   3   0        273.18        310.55         7.55 o
   1   3   0        273.18        281.28         7.07 o
   1   3   0        910.95        968.73        24.25 o
  -2  -3   0        158.84        160.18         4.85 o
  -2  -3   0        158.84        156.76         4.62 o
  -2  -3   0        158.84        163.24         4.56 o
  -2  -3   0        529.67        552.76        12.64 o
  -2  -3   0        529.67        552.14        13.98 o
  -2  -3   0        529.67        560.16        12.07 o
   2   3   0        158.84        166.74         4.55 o
   2   3   0        529.67        552.72        13.92 o
  -3  -3   0         76.76         68.98         3.41 o
  -3  -3   0         76.76         69.85         3.46 o
  -3  -3   0         23.02         20.77         2.60 o
  -3  -3   0         23.02         25.03         1.72 o
  -3  -3   0         23.02         27.38         2.53 o
   3   3   0         76.76         72.91         2.70 o
  -4  -3   0         52.09         54.47         2.46 o
  -4  -3   0         52.09         56.20         3.11 o
  -4  -3   0         52.09         57.38         3.43 o
  -4  -3   0        173.69        166.29         4.86 o
  -4  -3   0        173.69        160.85         5.45 o
   4   3   0        173.69        164.91         5.08 o
   4   3   0        173.69        165.02         4.62 o
  -5  -3   0        104.15        113.64         3.99 o
  -5  -3   0        104.15        109.45         3.68 o
  -5  -3   0         31.23         37.98         2.30 o
  -5  -3   0         31.23         32.29         2.56 o
   5   3   0        104.15        109.41         3.67 o
  -6  -3   0          1.22         -0.47         1.49 o
   6   3   0         34.68         33.76         2.91 o
   8  -4   0         19.88         22.44         2.17 o
  -8   4   0          5.96          9.09         2.34 o
  -8   4   0          5.96          7.37         1.47 o
  -8   4   0         19.88         20.17         1.86 o
   7  -4   0          0.10          0.34         1.38 o
  -7   4   0          0.03          2.46         1.04 o
  -7   4   0          0.03         -0.89         1.45 o
   6  -4   0          1.37         -0.19         1.27 o
   6  -4   0          4.58          3.76         2.77 o
  -6   4   0          1.37          1.21         1.06 o
  -6   4   0          4.56          3.39         1.07 o
   5  -4   0         25.43         28.76         3.87 o
   5  -4   0         25.43         24.96         1.92 o
   5  -4   0         25.43         30.38         2.75 o
   5  -4   0         25.43         28.09         2.57 o
  -5   4   0         25.43         33.28         3.98 o
  -5   4   0         25.43         33.96         3.64 o
  -5   4   0         25.43         26.75         1.72 o
  -5   4   0         25.43         23.28         2.64 o
  -5   4   0          7.63          6.88         1.48 o
  -5   4   0          7.63         10.92         1.71 o
   4  -4   0          2.18          2.08         1.49 o
   4  -4   0          2.18          2.63         1.35 o
   4  -4   0          2.18          2.01         1.03 o
   4  -4   0          2.18          1.79         1.26 o
  -4   4   0          2.18          1.22         0.74 o
  -4   4   0          2.18          4.25         2.13 o
  -4   4   0          0.65          1.10         0.78 o
  -4   4   0          0.65         -1.26         1.60 o
  -4   4   0          0.65          1.19         0.84 o
  -4   4   0          0.65          0.21         0.75 o
  -4   4   0          0.65          1.87         0.98 o
   3  -4   0        471.89        484.13        11.42 o
   3  -4   0        471.89        482.85        10.87 o
   3  -4   0        471.89        489.97        11.56 o
  -3   4   0        471.89        496.40        12.23 o
  -3   4   0        141.51        149.20         3.99 o
  -3   4   0        141.51        149.90         4.18 o
  -3   4   0        141.51        151.10         3.73 o
  -3   4   0        141.51        144.69         4.31 o
  -3   4   0        141.51        149.56         3.91 o
   2  -4   0        306.00        315.90         7.57 o
   2  -4   0        306.00        323.96         7.62 o
   2  -4   0        306.00        308.97         8.00 o
   2  -4   0         91.76         94.34         3.12 o
  -2   4   0         91.76         94.48         2.78 o
  -2   4   0         91.76         96.86         2.59 o
  -2   4   0         91.76         87.67         3.12 o
  -2   4   0         91.76         97.76         2.73 o
  -2   4   0         91.76         98.14         2.71 o
  -2   4   0        306.00        313.61         8.10 o
   1  -4   0         42.75         49.99         1.91 o
   1  -4   0         42.75         49.03         1.97 o
  -1   4   0         12.82         15.80         1.05 o
  -1   4   0         12.82         14.86         1.00 o
  -1   4   0         12.82         17.27         1.20 o
   0  -4   0       2319.73       2582.58        57.47 o
   0  -4   0       2319.73       2516.47        55.92 o
   0  -4   0       2319.73       2536.65        53.34 o
  -1  -4   0          6.76          4.50         1.38 o
  -1  -4   0          6.76          5.28         0.98 o
  -1  -4   0          6.76          3.70         0.95 o
  -1  -4   0          2.03          0.87         0.68 o
   1   4   0          6.76          5.76         1.14 o
  -2  -4   0         15.66         13.55         1.47 o
  -2  -4   0         15.66         14.64         2.31 o
  -2  -4   0         15.66         12.95         1.81 o
  -2  -4   0         52.22         44.55         2.65 o
  -2  -4   0         52.22         45.79         1.80 o
  -2  -4   0         52.22         42.05         1.97 o
   2   4   0         52.22         44.23         2.00 o
  -3  -4   0          4.17          2.67         1.39 o
  -3  -4   0          1.25          0.44         1.41 o
  -3  -4   0          1.25          1.34         1.17 o
   3   4   0          4.17          5.54         1.54 o
  -4  -4   0        179.12        183.85         5.43 o
  -4  -4   0        179.12        171.18         5.35 o
  -4  -4   0         53.71         58.82         3.31 o
  -4  -4   0         53.71         57.67         2.94 o
   4   4   0        179.12        177.07         5.08 o
  -5  -4   0        128.64        120.39         4.43 o
  -5  -4   0        128.64        115.22         4.06 o
  -5  -4   0         38.58         39.58         2.31 o
  -5  -4   0         38.58         38.68         3.02 o
   5   4   0        128.64        122.57         4.25 o
   6   4   0         28.41         24.17         2.27 o
   6   4   0          8.52         12.18         1.80 o
  -8   5   0          2.51          2.24         0.90 o
  -8   5   0          8.36         12.96         1.82 o
   7  -5   0         16.48         10.44         2.58 o
   7  -5   0         54.95         55.50         2.83 o
  -7   5   0         16.48         15.47         1.70 o
   6  -5   0          0.25          2.06         1.45 o
   6  -5   0          0.07         -0.47         1.17 o
  -6   5   0          0.25         -0.89         0.89 o
  -6   5   0          0.78          0.16         4.08 o
   5  -5   0         74.32         75.19         2.91 o
  -5   5   0         74.32         69.76         2.68 o
  -5   5   0         74.32         68.59         3.51 o
  -5   5   0         22.29         19.73         1.71 o
   4  -5   0        273.72        276.35         6.99 o
  -4   5   0        273.72        268.41         8.14 o
  -4   5   0        273.72        263.79         7.24 o
  -4   5   0         82.08         79.78         2.47 o
  -4   5   0         82.08         81.73         2.63 o
  -4   5   0         82.08         83.09         3.10 o
  -4   5   0         82.08         79.95         3.10 o
   3  -5   0         55.15         55.29         2.37 o
   3  -5   0        183.91        185.38         4.93 o
  -3   5   0        183.91        175.12         5.10 o
  -3   5   0         55.15         55.74         2.09 o
  -3   5   0         55.15         57.89         2.55 o
  -3   5   0         55.15         54.37         1.95 o
   2  -5   0         41.80         44.50         2.02 o
   2  -5   0        139.39        148.02         4.92 o
   2  -5   0        139.39        142.88         4.10 o
  -2   5   0         41.80         42.85         1.84 o
  -2   5   0         41.80         46.80         2.39 o
  -2   5   0         41.80         44.42         1.68 o
  -2   5   0        139.39        143.10         5.27 o
   1  -5   0          0.53         -0.84         0.84 o
   1  -5   0          1.76          0.52         1.28 o
   1  -5   0          1.76          1.40         1.38 o
   1  -5   0          1.76          2.42         1.53 o
  -1   5   0          0.53          0.82         1.13 o
  -1   5   0          0.53         -0.14         0.91 o
  -1   5   0          0.53         -0.74         0.74 o
  -1   5   0          0.53          0.45         0.69 o
   0  -5   0        282.89        251.14         6.40 o
   0  -5   0        282.89        257.82         7.26 o
   0  -5   0        282.89        262.96         6.54 o
   0   5   0        282.89        259.92         7.07 o
  -1  -5   0         64.60         61.21         2.50 o
  -1  -5   0         64.60         64.66         3.48 o
  -1  -5   0        215.42        198.27         5.04 o
  -1  -5   0        215.42        200.63         5.32 o
  -1  -5   0        215.42        208.09         5.95 o
   1   5   0        215.42        199.90         5.76 o
   1   5   0         64.60         65.64         2.92 o
  -2  -5   0          3.52          3.73         1.18 o
  -2  -5   0          3.52          5.00         1.58 o
  -2  -5   0          1.06          1.64         1.10 o
   2   5   0          1.06          1.51         1.27 o
   2   5   0          3.52          5.53         1.33 o
  -3  -5   0          8.22          9.10         1.89 o
   3   5   0          2.47          1.68         1.29 o
   3   5   0          8.22          8.63         1.92 o
   3   5   0          8.22          6.99         1.74 o
  -4  -5   0          0.89         -0.37         0.99 o
  -4  -5   0          2.96          3.11         1.19 o
   4   5   0          2.96          4.55         1.58 o
   4   5   0          2.96          0.83         1.70 o
   4   5   0          0.89          2.17         1.13 o
  -5  -5   0          1.81          0.58         1.30 o
  -5  -5   0          0.54          0.75         0.77 o
   5   5   0          0.54          0.17         0.88 o
   7  -6   0          3.93          4.20         2.27 o
   7  -6   0          1.18         -0.25         1.93 o
  -7   6   0          3.93          6.05         1.86 o
  -7   6   0          1.18          1.63         0.85 o
   6  -6   0          0.86         -0.95         1.23 o
   6  -6   0          2.86          2.58         1.71 o
  -6   6   0          2.86          1.43         1.18 o
   5  -6   0          8.17          8.88         2.91 o
   5  -6   0          8.17          7.21         2.25 o
   5  -6   0          2.45          0.77         1.14 o
  -5   6   0          8.17          6.97         2.04 o
  -5   6   0          8.17          8.31         1.87 o
  -5   6   0          2.45          2.93         1.11 o
   4  -6   0         89.55         91.80         3.50 o
   4  -6   0         89.55         89.10         3.81 o
   4  -6   0         26.85         28.90         2.33 o
  -4   6   0         26.85         26.55         1.51 o
  -4   6   0         26.85         26.49         2.01 o
  -4   6   0         89.55         90.15         3.38 o
  -4   6   0         89.55         90.19         3.61 o
   3  -6   0         54.18         55.33         2.70 o
   3  -6   0         54.18         49.73         3.08 o
   3  -6   0         16.25         14.50         1.73 o
  -3   6   0         54.18         51.93         2.92 o
  -3   6   0         54.18         51.67         2.80 o
  -3   6   0         16.25         15.17         1.40 o
  -3   6   0         16.25         15.44         1.31 o
  -3   6   0         16.25         16.56         1.82 o
   2  -6   0         21.46         22.29         2.63 o
  -2   6   0         21.46         20.33         1.80 o
  -2   6   0         21.46         22.52         2.32 o
  -2   6   0          6.43          7.53         1.67 o
  -2   6   0          6.43          4.48         1.21 o
  -2   6   0          6.43          5.15         1.11 o
   1  -6   0          1.49          1.07         1.28 o
   1  -6   0          0.45         -0.11         0.76 o
  -1   6   0          1.49          1.47         1.40 o
  -1   6   0          1.49          1.23         0.91 o
  -1   6   0          0.45          0.37         1.22 o
  -1   6   0          0.45          2.59         1.21 o
  -1   6   0          0.45          0.78         1.03 o
   0  -6   0         34.55         38.00         2.36 o
   0   6   0         34.55         35.03         1.92 o
   0   6   0         34.55         31.27         3.67 o
  -1  -6   0         72.86         77.87         2.90 o
  -1  -6   0         72.86         77.08         3.54 o
  -1  -6   0        242.95        251.35         7.11 o
   1   6   0        242.95        252.12         7.09 o
   1   6   0         72.86         80.69         3.37 o
  -2  -6   0          3.52          5.68         1.74 o
  -2  -6   0         11.75         12.15         1.85 o
   2   6   0         11.75         10.08         1.58 o
  -3  -6   0          1.11          0.60         0.91 o
   3   6   0          3.69          5.69         1.66 o
  -4  -6   0          0.24         -0.42         0.76 o
   4   6   0          0.24          0.43         1.17 o
   4   6   0          0.79         12.13         3.01 o
  -7   7   0          1.64          1.36         0.78 o
   6  -7   0          1.34          2.10         1.33 o
  -6   7   0          4.92         13.86         2.89 o
  -6   7   0          1.34         -0.49         0.90 o
  -6   7   0          4.45         11.18         3.00 o
   5  -7   0         15.87         15.36         2.97 o
  -5   7   0         15.87         17.60         1.74 o
   4  -7   0         37.43         35.12         2.50 o
   4  -7   0        124.81        120.04         4.24 o
  -4   7   0        124.81        123.70         4.27 o
  -4   7   0         37.43         35.94         2.17 o
   3  -7   0         93.60         92.60         3.57 o
   3  -7   0         28.07         24.87         1.83 o
  -3   7   0         93.60         89.40         3.83 o
  -3   7   0         28.07         28.17         1.85 o
  -3   7   0         28.07         25.43         1.89 o
   2  -7   0         52.53         53.77         2.91 o
   2  -7   0         15.75         14.46         1.54 o
  -2   7   0         52.53         50.42         2.67 o
  -2   7   0         52.53         51.34         2.51 o
  -2   7   0         15.75         16.07         1.72 o
  -2   7   0         15.75         17.12         2.04 o
  -2   7   0         15.75         14.30         1.86 o
   1  -7   0        130.32        120.78         4.07 o
   1  -7   0         39.08         34.45         1.92 o
  -1   7   0        130.32        113.35         3.87 o
  -1   7   0        130.32        114.64         4.46 o
  -1   7   0         39.08         34.93         2.04 o
   0  -7   0         98.22         95.23         3.44 o
  -1  -7   0          0.45         -0.73         1.24 o
  -1  -7   0          0.45          0.68         1.05 o
   1   7   0          0.45          0.67         0.87 o
   1   7   0          1.49          2.25         1.10 o
  -2  -7   0         23.06         23.78         2.15 o
  -2  -7   0         23.06         27.63         2.33 o
  -2  -7   0         76.88         82.15         3.06 o
   2   7   0         76.88         84.59         3.04 o
   2   7   0         23.06         25.31         2.10 o
  -3  -7   0          0.73          0.43         0.75 o
  -3  -7   0          2.43          1.92         0.93 o
   3   7   0          2.43          2.71         1.38 o
  -6   8   0          0.05         -0.33         0.71 o
   5  -8   0         14.99         11.01         2.37 o
  -5   8   0         14.99         14.38         1.43 o
  -5   8   0         49.98         55.67         2.54 o
   4  -8   0         46.81         45.80         2.63 o
   4  -8   0         14.04         11.66         2.68 o
   4  -8   0         14.04         14.08         2.04 o
  -4   8   0         14.04         13.18         1.41 o
   3  -8   0          0.18          0.03         1.64 o
   3  -8   0          0.18          0.51         1.12 o
   3  -8   0          0.59          1.08         1.09 o
  -3   8   0          0.18         -0.19         0.91 o
  -3   8   0          0.59          2.10         1.03 o
   2  -8   0          4.45          5.29         1.44 o
   2  -8   0         14.85         16.70         1.99 o
  -2   8   0         14.85         13.09         2.12 o
  -2   8   0         14.85         19.31         2.03 o
  -2   8   0          4.45          5.48         1.49 o
   1  -8   0          6.10          5.14         1.64 o
   1  -8   0          1.83          0.79         0.93 o
  -1   8   0          6.10          4.62         1.23 o
  -1   8   0          6.10          4.71         1.55 o
  -1   8   0          1.83          1.14         0.92 o
   0  -8   0          9.67         10.92         1.56 o
   0   8   0          9.67         14.16         1.58 o
  -1  -8   0         11.41         14.50         1.88 o
   1   8   0         11.41          9.44         1.31 o
   1   8   0         38.04         40.85         2.05 o
  -2  -8   0         39.98         37.43         2.66 o
  -2  -8   0        133.32        141.97         3.94 o
   2   8   0         39.98         40.82         1.67 o
  -4   9   0          3.73          6.30         1.42 o
   3  -9   0         93.48         89.97         3.00 o
  -3   9   0         93.48         99.21         3.24 o
  -3   9   0         28.03         24.63         1.36 o
   2  -9   0         14.48         18.46         1.70 o
  -2   9   0         14.48         16.22         1.42 o
  -2   9   0         48.28         51.95         2.53 o
   1  -9   0          0.50         -0.28         1.15 o
  -1   9   0          0.50          0.37         0.68 o
  -1   9  -1         35.48         33.16         1.58 o
   1  -9   1        118.31        119.44         3.50 o
   1  -9   1         35.48         36.15         1.91 o
  -2   9  -1         29.56         28.95         2.26 o
  -2   9  -1          8.86         10.39         1.25 o
   2  -9   1         29.56         31.53         1.85 o
  -3   9  -1          2.98          3.28         1.03 o
  -3   9  -1          9.94         13.05         1.50 o
   3  -9   1          9.94          8.42         2.19 o
  -4   9  -1          4.09          3.93         1.01 o
  -4   9  -1         13.66         14.98         1.45 o
   2   8  -1         31.57         35.78         2.21 o
  -2  -8   1         31.57         40.49         1.82 o
  -2  -8   1          9.47         15.67         2.22 o
   1   8  -1         10.31          9.43         1.58 o
   1   8  -1          3.09          2.97         1.03 o
  -1  -8   1          3.09          2.33         1.18 o
  -1  -8   1         10.31          9.81         1.48 o
   0   8  -1         28.41         27.02         1.78 o
  -1   8  -1         39.68         41.50         2.15 o
  -1   8  -1        132.31        132.05         4.17 o
  -1   8  -1        132.31        132.17         4.67 o
   1  -8   1        132.31        131.06         4.17 o
   1  -8   1         39.68         39.24         2.00 o
  -2   8  -1          1.79          1.38         0.94 o
  -2   8  -1          1.79          0.27         2.01 o
  -2   8  -1          5.99          8.70         1.92 o
  -2   8  -1          5.99         11.23         2.06 o
   2  -8   1          5.99          6.05         1.84 o
  -3   8  -1         29.19         29.22         1.97 o
  -3   8  -1          8.75         11.01         1.55 o
   3  -8   1          8.75          6.95         1.71 o
   3  -8   1         29.19         25.40         2.35 o
  -4   8  -1          1.30          2.32         0.82 o
   4  -8   1          1.30          0.45         1.63 o
  -6   8  -1          7.73         12.36         1.55 o
   3   7  -1         26.51         25.43         2.21 o
   3   7  -1          7.95          8.71         1.41 o
  -3  -7   1          7.95          6.96         1.53 o
  -3  -7   1         26.51         28.79         1.74 o
   2   7  -1          7.78          8.76         1.58 o
   2   7  -1         25.93         33.24         1.99 o
  -2  -7   1         25.93         30.03         2.03 o
  -2  -7   1          7.78         11.87         1.87 o
  -2  -7   1          7.78         10.27         2.15 o
   1   7  -1          1.77          2.21         1.07 o
   1   7  -1          0.53          1.71         0.96 o
  -1  -7   1          0.53         -0.78         1.24 o
  -1  -7   1          0.53         -0.22         0.95 o
  -1  -7   1          1.77          1.99         1.02 o
   0   7  -1         14.21         20.82         3.57 o
   0  -7   1         14.21         19.83         1.83 o
  -1   7  -1          0.85          0.80         0.95 o
  -1   7  -1          0.85          3.08         1.46 o
  -1   7  -1          0.85         -1.56         1.56 o
  -1   7  -1          2.84          0.90         1.23 o
  -1   7  -1          2.84          3.01         1.10 o
   1  -7   1          0.85          1.19         0.97 o
   1  -7   1          2.84          0.51         1.02 o
  -2   7  -1         91.52         87.10         3.55 o
  -2   7  -1         91.52         86.93         3.32 o
  -2   7  -1         27.44         26.31         1.91 o
  -2   7  -1         27.44         26.16         1.99 o
  -2   7  -1         27.44         28.21         2.04 o
   2  -7   1         91.52         88.58         3.39 o
   2  -7   1         27.44         29.44         1.88 o
  -3   7  -1         35.59         33.44         2.26 o
  -3   7  -1         35.59         34.94         1.89 o
  -3   7  -1         35.59         35.33         1.98 o
  -3   7  -1        118.67        116.33         4.18 o
   3  -7   1        118.67        113.80         4.15 o
   3  -7   1        118.67        118.33         4.51 o
   3  -7   1         35.59         34.41         2.15 o
  -4   7  -1          4.73          3.33         1.14 o
  -4   7  -1          4.73          2.56         0.92 o
  -4   7  -1         15.77         14.83         1.80 o
   4  -7   1         15.77         12.52         2.75 o
   4  -7   1         15.77         13.84         2.84 o
   4  -7   1          4.73          2.32         1.71 o
  -5   7  -1          5.86          5.93         1.45 o
   5  -7   1         19.54         18.14         2.92 o
   5  -7   1          5.86          7.47         1.73 o
  -6   7  -1         41.66         49.93         3.46 o
  -6   7  -1         10.63          8.11         1.33 o
   6  -7   1         10.63          6.33         1.98 o
   4   6  -1         33.66         40.06         2.94 o
   4   6  -1         10.09         13.10         1.91 o
  -4  -6   1         33.66         33.76         1.93 o
  -4  -6   1         10.09         12.40         1.56 o
   3   6  -1          7.64          5.60         2.03 o
   3   6  -1          7.64          4.34         1.22 o
   3   6  -1          2.29          0.83         1.08 o
  -3  -6   1          7.64          6.60         1.57 o
   2   6  -1        203.83        198.19         5.81 o
   2   6  -1         61.13         65.83         3.03 o
  -2  -6   1         61.13         60.91         2.72 o
  -2  -6   1         61.13         64.63         3.19 o
  -2  -6   1        203.83        191.02         5.68 o
  -2  -6   1        203.83        201.34         5.82 o
   1   6  -1        260.91        246.35         6.91 o
   1   6  -1         78.24         78.41         3.27 o
  -1  -6   1        260.91        245.15         6.04 o
  -1  -6   1        260.91        236.83         6.36 o
  -1  -6   1        260.91        249.88         6.94 o
  -1  -6   1         78.24         74.49         3.48 o
  -1  -6   1         78.24         79.39         2.96 o
   0   6  -1         27.33         28.66         3.42 o
   0  -6   1         27.33         31.34         2.19 o
   0  -6   1         27.33         32.59         2.11 o
   0  -6   1         27.33         33.20         2.14 o
   0  -6   1         27.33         25.30         2.16 o
  -1   6  -1        157.32        149.83         5.24 o
  -1   6  -1         47.18         47.63         2.09 o
  -1   6  -1         47.18         46.81         2.02 o
  -1   6  -1         47.18         44.59         1.92 o
  -1   6  -1         47.18         44.82         2.39 o
   1  -6   1        157.32        152.80         4.42 o
   1  -6   1        157.32        144.94         4.40 o
   1  -6   1         47.18         46.22         2.17 o
  -2   6  -1         79.13         75.79         2.61 o
  -2   6  -1         79.13         77.81         3.00 o
  -2   6  -1         79.13         72.98         2.77 o
  -2   6  -1         79.13         79.67         2.49 o
  -2   6  -1        263.86        250.68         7.65 o
   2  -6   1         79.13         77.42         2.91 o
   2  -6   1        263.86        257.22         6.61 o
  -3   6  -1         11.38         10.02         1.39 o
  -3   6  -1         11.38         12.84         1.70 o
  -3   6  -1         37.96         40.03         2.85 o
   3  -6   1         37.96         35.45         2.76 o
   3  -6   1         37.96         37.55         2.36 o
   3  -6   1         11.38         12.65         1.67 o
  -4   6  -1          0.86          1.92         1.40 o
  -4   6  -1          0.86          2.56         1.10 o
  -4   6  -1          0.26          0.00         0.94 o
  -4   6  -1          0.26         -0.12         0.90 o
   4  -6   1          0.26          1.06         1.60 o
   4  -6   1          0.86          3.21         1.97 o
  -5   6  -1          7.35          8.88         1.92 o
  -5   6  -1          7.35          7.18         1.81 o
  -5   6  -1          2.20         -0.52         0.88 o
   5  -6   1          7.35          5.04         1.49 o
  -6   6  -1        148.36        165.98         4.94 o
  -6   6  -1        177.62        189.79         6.32 o
   6  -6   1        148.36        156.32         4.78 o
   6  -6   1         44.49         41.05         2.37 o
  -7   6  -1          5.37          8.33         1.49 o
  -7   6  -1         17.91         22.97         2.07 o
   7  -6   1         17.91         16.93         2.63 o
   5   5  -1         69.66         61.01         3.31 o
   5   5  -1         20.89         18.90         1.86 o
  -5  -5   1         20.89         19.88         1.70 o
  -5  -5   1         69.66         63.72         2.61 o
   4   5  -1         23.67         28.93         2.40 o
   4   5  -1         23.67         22.44         2.17 o
   4   5  -1          7.10          8.72         2.05 o
  -4  -5   1         23.67         22.30         2.00 o
  -4  -5   1          7.10          8.09         1.74 o
   3   5  -1        347.13        355.94         8.94 o
   3   5  -1        347.13        355.97         9.51 o
   3   5  -1        104.10        108.73         4.09 o
  -3  -5   1        347.13        344.84         9.31 o
  -3  -5   1        104.10        113.80         4.15 o
   2   5  -1         31.24         32.81         2.63 o
   2   5  -1        104.17         98.49         3.42 o
  -2  -5   1         31.24         32.85         2.40 o
  -2  -5   1         31.24         31.29         1.99 o
  -2  -5   1        104.17        100.03         3.30 o
  -2  -5   1        104.17        105.25         3.66 o
  -2  -5   1        104.17         99.36         3.03 o
   1   5  -1          4.59          6.82         1.42 o
   1   5  -1          4.59          6.52         2.17 o
   1   5  -1         15.32         19.68         1.72 o
  -1  -5   1         15.32         17.92         1.50 o
  -1  -5   1         15.32         20.02         1.46 o
  -1  -5   1         15.32         18.08         1.63 o
  -1  -5   1         15.32         19.30         2.17 o
  -1  -5   1          4.59          5.72         1.40 o
  -1  -5   1          4.59          7.42         2.71 o
   0  -5   1          2.56          5.22         1.18 o
   0  -5   1          2.56          3.76         1.04 o
   0  -5   1          2.56          2.99         1.39 o
   0  -5   1          2.56          2.78         1.16 o
  -1   5  -1          5.33          4.46         1.26 o
  -1   5  -1          5.33          7.74         1.18 o
  -1   5  -1          5.33          4.77         0.99 o
  -1   5  -1          5.33          7.24         0.99 o
   1  -5   1         17.77         18.30         1.82 o
   1  -5   1         17.77         17.34         1.66 o
   1  -5   1         17.77         18.69         1.63 o
   1  -5   1         17.77         17.01         2.56 o
  -2   5  -1         39.06         39.19         1.61 o
  -2   5  -1         39.06         38.17         1.64 o
  -2   5  -1         39.06         39.13         1.69 o
  -2   5  -1         39.06         39.34         2.36 o
   2  -5   1        130.24        128.91         3.71 o
   2  -5   1        130.24        119.28         4.72 o
   2  -5   1        130.24        129.02         3.71 o
   2  -5   1        130.24        126.86         3.62 o
  -3   5  -1         50.12         46.21         2.24 o
  -3   5  -1         15.03         13.74         1.15 o
  -3   5  -1         15.03         15.47         1.84 o
  -3   5  -1         15.03         15.43         1.18 o
  -3   5  -1         15.03         12.78         1.19 o
   3  -5   1         50.12         46.41         2.41 o
   3  -5   1         50.12         46.85         2.25 o
   3  -5   1         50.12         42.27         3.65 o
   3  -5   1         50.12         48.00         2.13 o
  -4   5  -1          6.35          5.92         1.63 o
  -4   5  -1          6.35          7.00         1.13 o
  -4   5  -1          6.35          5.54         1.18 o
  -4   5  -1          6.35          6.12         1.65 o
  -4   5  -1         21.19         21.78         1.77 o
   4  -5   1         21.19         24.09         2.35 o
   4  -5   1         21.19         23.07         1.92 o
   4  -5   1         21.19         23.92         2.41 o
  -5   5  -1          5.88          6.63         1.50 o
  -5   5  -1          5.88         12.24         2.92 o
  -5   5  -1          1.76          7.50         2.20 o
  -5   5  -1          1.76          1.81         1.00 o
   5  -5   1          5.88          3.92         2.13 o
  -6   5  -1         17.96         10.51         4.10 o
  -6   5  -1          4.51          3.46         1.73 o
  -6   5  -1         15.05         17.59         1.79 o
   6  -5   1          4.51          2.73         1.46 o
   6  -5   1         15.05         18.88         2.03 o
  -7   5  -1          9.80         13.13         1.56 o
  -7   5  -1          2.94          4.90         1.49 o
  -7   5  -1          2.94          3.12         1.97 o
  -8   5  -1          9.91         10.46         1.30 o
   6   4  -1          9.88         12.31         1.96 o
   6   4  -1         32.93         30.28         2.77 o
  -6  -4   1          9.88         15.78         3.36 o
  -6  -4   1         32.93         33.88         2.64 o
   5   4  -1          0.01         -0.25         1.05 o
   5   4  -1          0.03          2.33         1.28 o
  -5  -4   1          0.01          0.66         1.98 o
  -5  -4   1          0.01         -0.35         0.98 o
  -5  -4   1          0.03         -1.78         1.87 o
  -5  -4   1          0.03          1.13         1.19 o
   4   4  -1          0.94          0.79         1.04 o
   4   4  -1          0.94          2.02         1.50 o
  -4  -4   1          0.94          1.65         1.31 o
  -4  -4   1          0.94         -0.60         1.53 o
  -4  -4   1          0.28          0.34         1.29 o
   3   4  -1        221.87        213.66         6.05 o
  -3  -4   1         66.54         66.57         3.06 o
  -3  -4   1         66.54         64.02         2.90 o
  -3  -4   1        221.87        208.17         5.99 o
  -3  -4   1        221.87        213.29         5.52 o
  -3  -4   1        221.87        218.36         6.16 o
   2   4  -1          7.46          7.42         2.23 o
   2   4  -1          7.46          8.10         1.68 o
   2   4  -1         24.87         19.00         1.49 o
  -2  -4   1         24.87         17.62         1.34 o
  -2  -4   1         24.87         17.85         2.14 o
  -2  -4   1         24.87         17.26         1.37 o
  -2  -4   1          7.46          8.73         2.60 o
  -2  -4   1          7.46          6.50         1.46 o
   1   4  -1         27.69         28.68         1.70 o
   1   4  -1         27.69         27.64         1.70 o
   1   4  -1         27.69         25.87         2.02 o
  -1  -4   1         92.32         90.12         2.72 o
  -1  -4   1         92.32         90.58         2.69 o
  -1  -4   1         92.32         86.84         2.54 o
   0  -4   1        210.33        242.72         5.73 o
   0  -4   1        210.33        253.83         6.12 o
   0  -4   1        210.33        243.18         6.03 o
  -1   4  -1         33.45         34.29         1.36 o
  -1   4  -1         33.45         33.50         1.47 o
  -1   4  -1         33.45         35.00         1.40 o
   1  -4   1        111.54        109.85         3.34 o
   1  -4   1        111.54        108.36         3.09 o
   1  -4   1        111.54        111.40         3.06 o
   1  -4   1        111.54        103.65         2.95 o
  -2   4  -1        494.33        477.97        12.29 o
  -2   4  -1        148.24        149.68         3.81 o
  -2   4  -1        148.24        146.40         3.85 o
  -2   4  -1        148.24        134.92         3.85 o
  -2   4  -1        148.24        149.77         3.64 o
   2  -4   1        494.33        494.12        12.55 o
   2  -4   1        494.33        497.22        10.89 o
   2  -4   1        494.33        500.68        11.65 o
   2  -4   1        494.33        503.24        11.50 o
  -3   4  -1         32.29         27.04         1.31 o
  -3   4  -1         32.29         23.87         1.85 o
  -3   4  -1         32.29         25.05         1.28 o
  -3   4  -1         32.29         27.36         1.74 o
  -3   4  -1         32.29         25.57         1.31 o
  -3   4  -1        107.66         93.14         2.95 o
   3  -4   1        107.66         91.25         2.88 o
   3  -4   1        107.66         91.57         2.92 o
   3  -4   1        107.66         91.82         2.90 o
   3  -4   1        107.66         90.63         3.40 o
   3  -4   1        107.66         90.30         2.88 o
  -4   4  -1         14.54         17.47         1.22 o
  -4   4  -1         14.54         14.65         1.78 o
  -4   4  -1         14.54         14.36         1.59 o
  -4   4  -1         14.54         12.13         2.99 o
  -4   4  -1         48.49         56.29         2.20 o
   4  -4   1         48.49         54.03         2.59 o
   4  -4   1         48.49         56.85         2.29 o
   4  -4   1         48.49         54.85         2.40 o
   4  -4   1         48.49         55.27         2.74 o
  -5   4  -1          3.38          2.95         1.04 o
  -5   4  -1          3.38          3.27         1.10 o
  -5   4  -1         11.27         11.23         1.42 o
   5  -4   1         11.27         13.03         2.00 o
   5  -4   1         11.27         12.91         2.28 o
   5  -4   1         11.27         11.53         1.61 o
  -6   4  -1         25.68         33.97         2.05 o
   6  -4   1          7.70          7.74         2.10 o
   6  -4   1         72.37         87.73         4.28 o
   6  -4   1         72.37         80.98         5.02 o
  -7   4  -1         66.57         76.28         2.88 o
  -7   4  -1         19.96         18.90         2.19 o
   7  -4   1         66.57         73.73         3.76 o
   7  -4   1         66.57         71.89         3.08 o
  -8   4  -1         28.44         24.07         1.96 o
  -8   4  -1          8.53          5.54         1.40 o
   8  -4   1         28.44         26.65         2.23 o
   7   3  -1         15.24         14.91         1.73 o
   7   3  -1         50.82         39.23         2.13 o
  -7  -3   1         15.24         16.11         2.51 o
   6   3  -1        200.62        196.43         5.65 o
  -6  -3   1        215.08        192.32         6.17 o
  -6  -3   1         60.16         69.78         2.99 o
  -6  -3   1        200.62        204.27         5.96 o
   5   3  -1         41.41         40.42         2.12 o
  -5  -3   1         41.41         37.09         2.56 o
  -5  -3   1         41.41         40.12         2.41 o
  -5  -3   1         12.42         14.61         1.88 o
  -5  -3   1         12.42         11.32         2.22 o
   4   3  -1          3.86          3.07         1.59 o
  -4  -3   1          1.16          0.13         1.04 o
  -4  -3   1          1.16          0.92         1.12 o
  -4  -3   1          3.86          8.78         2.19 o
  -4  -3   1          3.86          7.11         1.67 o
   3   3  -1          8.51         12.54         1.82 o
  -3  -3   1         28.37         26.24         2.54 o
  -3  -3   1         28.37         26.61         1.51 o
  -3  -3   1         28.37         28.98         1.38 o
  -3  -3   1         28.37         22.93         2.31 o
  -3  -3   1          8.51          9.57         1.53 o
  -3  -3   1          8.51          7.74         1.75 o
   2   3  -1        662.87        727.19        18.40 o
   2   3  -1        662.87        741.06        18.16 o
   2   3  -1        198.78        222.90         5.42 o
   2   3  -1        198.78        212.26         5.68 o
  -2  -3   1        662.87        723.99        16.92 o
  -2  -3   1        662.87        728.95        16.47 o
  -2  -3   1        662.87        726.44        15.70 o
  -2  -3   1        662.87        730.04        18.12 o
  -2  -3   1        198.78        213.03         5.81 o
   1   3  -1         46.92         50.62         1.92 o
   1   3  -1         46.92         50.69         1.73 o
   1   3  -1        156.47        166.70         4.33 o
  -1  -3   1        156.47        166.20         4.24 o
  -1  -3   1        156.47        167.86         4.21 o
  -1  -3   1        156.47        162.72         4.17 o
  -1  -3   1        156.47        161.01         3.98 o
   0  -3   1         98.06        108.05         2.87 o
  -1   3  -1         86.64         89.65         2.47 o
  -1   3  -1         86.64         89.15         2.53 o
  -1   3  -1         86.64         88.29         2.45 o
   1  -3   1        288.92        297.19         6.92 o
   1  -3   1        288.92        283.39         6.88 o
  -2   3  -1          7.86          7.02         0.89 o
  -2   3  -1          7.86          7.01         0.80 o
  -2   3  -1          7.86          6.95         0.63 o
  -2   3  -1          7.86          6.77         0.91 o
  -2   3  -1         26.21         20.38         0.85 o
  -2   3  -1         26.21         21.95         1.31 o
   2  -3   1          7.86          6.37         0.97 o
   2  -3   1         26.21         21.14         0.97 o
   2  -3   1         26.21         20.50         1.03 o
   2  -3   1         26.21         17.93         1.41 o
   2  -3   1         26.21         21.16         1.20 o
  -3   3  -1        103.71        104.50         3.08 o
  -3   3  -1        103.71        108.40         2.94 o
  -3   3  -1        103.71        106.07         2.80 o
  -3   3  -1        103.71        105.06         2.97 o
  -3   3  -1        103.71        104.96         3.12 o
  -3   3  -1        345.83        356.30         8.89 o
  -3   3  -1        345.83        356.44         9.05 o
  -3   3  -1        345.83        353.31         9.00 o
   3  -3   1        345.83        363.02         8.28 o
   3  -3   1        345.83        358.88         8.42 o
   3  -3   1        345.83        341.30         8.01 o
  -4   3  -1         16.31         13.07         1.23 o
  -4   3  -1         16.31         12.98         1.66 o
  -4   3  -1         16.31         10.84         1.77 o
  -4   3  -1          4.89          3.03         1.24 o
  -4   3  -1          4.89          4.99         1.11 o
  -4   3  -1          4.89          2.25         1.17 o
  -4   3  -1          4.89          4.92         1.02 o
  -4   3  -1          4.89          4.09         1.16 o
   4  -3   1         16.31         12.00         1.46 o
   4  -3   1         16.31         12.90         1.40 o
   4  -3   1         16.31         14.48         1.34 o
  -5   3  -1          0.30          0.33         0.98 o
  -5   3  -1          0.30          0.78         0.86 o
  -5   3  -1          0.99          0.17         1.16 o
  -5   3  -1          0.99          1.32         0.81 o
   5  -3   1          0.30          0.42         1.10 o
   5  -3   1          0.99          0.76         1.11 o
   5  -3   1          0.99          2.21         1.63 o
   5  -3   1          0.99          1.18         0.91 o
   5  -3   1          0.99          0.76         1.18 o
  -6   3  -1         17.84         21.27         2.22 o
   6  -3   1         24.10         23.67         3.18 o
  -7   3  -1         35.52         34.42         2.91 o
  -7   3  -1         10.65          8.36         1.38 o
   7  -3   1         35.52         34.95         2.37 o
   7  -3   1         35.52         37.28         2.28 o
  -8   3  -1          9.23         10.21         1.68 o
  -8   3  -1          9.23          9.52         2.02 o
  -8   3  -1         30.79         31.00         2.23 o
   8  -3   1         30.79         34.42         2.11 o
   7   2  -1         32.40         31.30         2.45 o
  -7  -2   1         32.40         33.15         2.57 o
   6   2  -1         21.56         25.14         2.02 o
  -6  -2   1         51.50         56.12         3.12 o
  -6  -2   1         21.56         25.00         2.77 o
   5   2  -1         59.65         57.27         2.34 o
  -5  -2   1         17.89         17.82         2.29 o
  -5  -2   1         17.89         17.77         1.67 o
  -5  -2   1         17.89         19.86         2.26 o
  -5  -2   1         59.65         58.88         3.06 o
  -5  -2   1         59.65         56.37         2.39 o
   4   2  -1         25.91         25.90         2.14 o
   4   2  -1         86.41         85.80         2.64 o
  -4  -2   1         25.91         28.39         3.04 o
  -4  -2   1         25.91         28.82         2.69 o
  -4  -2   1         25.91         27.35         1.66 o
  -4  -2   1         25.91         27.45         1.98 o
  -4  -2   1         86.41         79.58         3.56 o
  -4  -2   1         86.41         80.34         3.70 o
  -4  -2   1         86.41         84.53         2.79 o
   3   2  -1          9.61         10.90         1.00 o
   3   2  -1          9.61         10.45         1.62 o
   3   2  -1         32.04         30.23         1.97 o
  -3  -2   1         32.04         29.67         1.69 o
  -3  -2   1         32.04         31.43         1.34 o
  -3  -2   1         32.04         32.74         1.45 o
  -3  -2   1          9.61         11.34         1.14 o
  -3  -2   1          9.61          9.80         1.26 o
   2   2  -1         98.96        104.88         2.98 o
   2   2  -1         98.96        105.97         2.61 o
   2   2  -1        329.98        315.13         8.23 o
  -2  -2   1        329.98        316.73         7.14 o
  -2  -2   1        329.98        318.96         8.14 o
  -2  -2   1        329.98        333.40         7.68 o
  -2  -2   1        329.98        320.80         7.49 o
   1   2  -1        191.57        190.99         4.86 o
   1   2  -1         57.45         63.67         1.71 o
  -1  -2   1        191.57        189.72         4.68 o
  -1  -2   1        191.57        195.46         4.84 o
  -1   2  -1         24.78         23.03         0.68 o
  -1   2  -1          7.43          6.18         0.71 o
   1  -2   1          7.43          7.25         0.38 o
   1  -2   1         24.78         22.92         0.79 o
  -2   2  -1         82.15         80.62         2.25 o
  -2   2  -1         24.64         24.38         0.91 o
  -2   2  -1         24.64         24.56         1.10 o
   2  -2   1         82.15         82.81         2.33 o
   2  -2   1         82.15         80.88         2.34 o
   2  -2   1         82.15         83.01         2.15 o
   2  -2   1         24.64         24.57         1.05 o
  -3   2  -1        286.81        293.15         7.41 o
  -3   2  -1        286.81        296.04         7.19 o
  -3   2  -1        286.81        302.10         7.74 o
  -3   2  -1        286.81        312.26         7.07 o
  -3   2  -1        286.81        297.02         6.74 o
  -3   2  -1        956.41       1035.74        25.10 o
  -3   2  -1        956.41       1058.63        25.59 o
  -3   2  -1        956.41        985.89        24.43 o
   3  -2   1        956.41       1074.89        23.77 o
   3  -2   1        956.41       1060.03        23.15 o
   3  -2   1        956.41       1012.18        22.05 o
  -4   2  -1          0.52          0.32         0.86 o
  -4   2  -1          0.52         -0.01         0.64 o
  -4   2  -1          0.16         -0.81         0.84 o
  -4   2  -1          0.16          1.07         1.06 o
  -4   2  -1          0.16         -0.16         0.71 o
   4  -2   1          0.52          0.53         0.73 o
   4  -2   1          0.52          0.92         1.01 o
   4  -2   1          0.52         -0.09         0.76 o
  -5   2  -1          0.01          0.02         1.06 o
  -5   2  -1          0.01          1.01         0.87 o
  -5   2  -1          0.01         -0.66         1.06 o
  -5   2  -1          0.04         -0.23         0.88 o
   5  -2   1          0.04          0.41         0.85 o
   5  -2   1          0.04         -0.21         1.02 o
  -6   2  -1         47.73         43.54         2.33 o
   6  -2   1         77.25         79.02         3.73 o
  -7   2  -1         25.38         27.67         2.85 o
  -7   2  -1         25.38         24.73         2.36 o
  -7   2  -1         25.38         25.22         1.96 o
  -7   2  -1         84.62         90.19         3.51 o
  -7   2  -1         84.62         86.88         3.31 o
   7  -2   1         84.62         88.05         3.18 o
   7  -2   1         84.62         87.53         3.14 o
   7  -2   1         84.62         89.19         3.60 o
  -8   2  -1         13.23         17.30         2.92 o
  -8   2  -1         13.23         24.09         3.08 o
  -8   2  -1          3.97          7.02         2.06 o
   8  -2   1         13.23         18.21         2.39 o
   8  -2   1         13.23         16.43         2.08 o
   8   1  -1         38.33         32.09         2.42 o
  -8  -1   1         11.49          9.01         2.09 o
   7   1  -1         70.34         63.33         2.95 o
  -7  -1   1         21.09         19.17         2.05 o
  -7  -1   1         21.09         23.83         1.85 o
  -7  -1   1         21.09         23.53         2.91 o
  -7  -1   1         70.34         69.39         2.89 o
  -6  -1   1          9.11          0.20         4.02 o
   5   1  -1        214.85        206.66         5.40 o
   5   1  -1         64.43         60.41         2.72 o
  -5  -1   1         64.43         61.75         2.56 o
  -5  -1   1         64.43         64.57         3.09 o
  -5  -1   1         64.43         68.93         4.79 o
  -5  -1   1        214.85        199.19         5.55 o
  -5  -1   1        214.85        202.12         6.16 o
   4   1  -1          7.75          7.21         1.43 o
   4   1  -1          7.75          7.18         1.32 o
   4   1  -1         25.85         22.72         1.18 o
  -4  -1   1          7.75          9.14         1.09 o
  -4  -1   1          7.75          6.38         1.27 o
  -4  -1   1         25.85         24.54         1.38 o
  -4  -1   1         25.85         23.66         1.79 o
   3   1  -1         63.81         60.62         2.04 o
  -3  -1   1        212.77        207.46         5.05 o
  -3  -1   1        212.77        204.56         4.81 o
  -3  -1   1        212.77        209.22         5.54 o
  -3  -1   1         63.81         63.31         2.13 o
  -3  -1   1         63.81         61.91         1.95 o
  -3  -1   1         63.81         57.28         2.01 o
   2   1  -1         44.23         45.12         1.48 o
   2   1  -1         13.26         15.02         0.76 o
  -2  -1   1         44.23         44.62         1.40 o
  -2  -1   1         44.23         43.75         1.42 o
  -2  -1   1         13.26         14.73         0.65 o
   1   1  -1        593.62        617.62        14.13 o
   1   1  -1        593.62        668.30        15.81 o
   1   1  -1       1979.52       2075.43        50.55 o
  -1  -1   1        593.62        656.53        15.79 o
   0   1  -1         22.20         18.87         0.58 o
  -1   1  -1        265.12        262.60         6.60 o
   1  -1   1        884.09        940.18        22.91 o
   1  -1   1        265.12        271.80         6.62 o
  -2   1  -1        123.66        123.46         3.25 o
  -2   1  -1        412.35        426.20        10.38 o
   2  -1   1        123.66        122.23         3.31 o
   2  -1   1        412.35        419.92        10.40 o
   2  -1   1        412.35        399.99         9.63 o
  -3   1  -1          9.29          6.70         0.72 o
  -3   1  -1          9.29          9.30         1.32 o
  -3   1  -1          9.29          6.43         1.01 o
  -3   1  -1         30.98         23.38         1.08 o
  -3   1  -1         30.98         20.90         1.31 o
   3  -1   1         30.98         22.32         1.10 o
  -4   1  -1        255.09        253.41         6.82 o
  -4   1  -1        255.09        265.05         7.08 o
  -4   1  -1        255.09        255.76         6.61 o
  -4   1  -1         76.50         75.92         2.40 o
  -4   1  -1         76.50         75.78         2.59 o
   4  -1   1        255.09        254.92         6.40 o
   4  -1   1         76.50         70.39         2.47 o
  -5   1  -1          0.23          0.40         0.96 o
  -5   1  -1          0.23          1.03         0.80 o
  -5   1  -1          0.07          0.11         0.92 o
  -5   1  -1          0.07         -0.56         1.31 o
   5  -1   1          0.23         -0.06         0.82 o
   5  -1   1          0.23         -0.12         1.01 o
  -6   1  -1         68.72         65.10         3.06 o
  -7   1  -1          9.13         10.29         1.66 o
  -7   1  -1          9.13         11.56         2.15 o
  -7   1  -1         30.45         31.36         2.60 o
  -7   1  -1         30.45         37.21         2.28 o
   7  -1   1         30.45         33.77         2.14 o
   7  -1   1         30.45         35.51         2.55 o
   7  -1   1         30.45         34.33         2.59 o
  -8   1  -1          0.14          1.34         1.49 o
  -8   1  -1          0.14         -1.14         2.15 o
  -8   1  -1          0.48         -0.87         1.69 o
   8  -1   1          0.48          2.88         1.61 o
   8  -1   1          0.48          0.82         1.57 o
   8   0  -1          0.41         -0.20         1.31 o
   8   0  -1          0.41         -0.10         1.80 o
  -8   0   1          0.12          1.73         2.01 o
  -8   0   1          0.12          0.20         1.07 o
  -8   0   1          0.12          0.28         1.41 o
  -8   0   1          0.41          0.22         1.15 o
   7   0  -1          1.79          2.44         1.22 o
   7   0  -1          1.79          2.66         1.50 o
  -7   0   1          0.54         -0.93         1.30 o
  -7   0   1          0.54          0.60         1.12 o
  -7   0   1          0.54          2.06         1.17 o
  -7   0   1          1.79          2.73         1.28 o
   6   0  -1        160.34        163.69         4.95 o
  -6   0   1        142.41        135.28         4.50 o
  -6   0   1        160.34        155.22         6.27 o
  -6   0   1         42.71         44.57         2.20 o
   5   0  -1         19.15         19.10         1.35 o
  -5   0   1         19.15         13.48         1.88 o
  -5   0   1         19.15         18.19         1.34 o
  -5   0   1         19.15         15.66         2.47 o
  -5   0   1          5.74          7.19         1.21 o
  -5   0   1          5.74          6.38         1.30 o
  -5   0   1          5.74          6.36         1.56 o
   4   0  -1          5.39          4.54         0.85 o
   4   0  -1          1.62          0.93         0.98 o
  -4   0   1          5.39          3.31         0.82 o
  -4   0   1          5.39          4.66         1.33 o
  -4   0   1          5.39          4.45         1.00 o
  -4   0   1          1.62          0.80         0.69 o
  -4   0   1          1.62          1.53         0.64 o
   3   0  -1        109.32        116.28         3.02 o
   3   0  -1         32.78         32.45         1.34 o
  -3   0   1         32.78         34.94         1.55 o
  -3   0   1         32.78         33.63         1.38 o
  -3   0   1         32.78         36.21         1.28 o
  -3   0   1        109.32        118.04         3.35 o
  -3   0   1        109.32        110.05         3.17 o
   2   0  -1         22.19         20.35         0.82 o
   2   0  -1          6.66          6.47         0.53 o
  -2   0   1         22.19         19.78         0.78 o
  -2   0   1          6.66          6.46         0.43 o
   1   0  -1       1664.02       1642.71        40.12 o
   1   0  -1        499.01        526.36        12.74 o
  -1   0   1        499.01        514.74        12.72 o
   0   0  -1        387.52        375.29         9.82 o
   0   0   1        387.52        361.24         9.64 o
   0   0   1        387.52        372.57         9.06 o
  -1   0  -1         66.92         58.33         1.59 o
   1   0   1         66.92         57.20         1.60 o
   1   0   1         20.07         17.53         0.61 o
  -2   0  -1       1971.39       1949.40        48.52 o
   2   0   1       1971.39       2001.39        44.80 o
   2   0   1       1971.39       2018.40        48.57 o
   2   0   1        591.18        665.94        16.51 o
  -3   0  -1         12.27          7.72         1.31 o
  -3   0  -1         12.27          8.53         0.88 o
  -3   0  -1          3.68          4.03         1.03 o
  -3   0  -1          3.68          1.85         0.58 o
  -4   0  -1         40.87         38.46         2.56 o
  -4   0  -1         40.87         41.62         1.76 o
  -4   0  -1         40.87         40.44         1.84 o
  -4   0  -1        136.28        133.48         4.22 o
  -4   0  -1        136.28        132.37         3.96 o
   4   0   1        136.28        135.40         3.70 o
  -5   0  -1          0.06          0.16         0.78 o
  -5   0  -1          0.06          0.48         1.16 o
  -5   0  -1          0.02         -0.53         0.85 o
  -5   0  -1          0.02         -0.14         1.33 o
  -5   0  -1          0.02         -0.69         0.80 o
   5   0   1          0.06          0.56         1.00 o
  -6   0  -1         34.80         33.86         2.47 o
  -6   0  -1         11.90         16.35         2.39 o
   6   0   1         34.80         38.23         2.64 o
  -7   0  -1          9.80         13.46         2.08 o
  -7   0  -1          9.80         11.64         2.26 o
  -7   0  -1          9.80          8.20         1.75 o
  -7   0  -1         32.70         30.58         2.24 o
   7   0   1         32.70         30.59         2.13 o
   7   0   1         32.70         29.72         2.37 o
   7   0   1         32.70         34.76         2.17 o
   8  -1  -1          1.49          2.05         1.35 o
   8  -1  -1          1.49          2.07         1.72 o
  -8   1   1          0.45          0.40         1.71 o
  -8   1   1          0.45          0.10         1.44 o
  -8   1   1          0.45         -0.96         0.96 o
  -8   1   1          1.49          1.44         1.22 o
   7  -1  -1         49.47         47.46         2.80 o
   7  -1  -1         49.47         49.37         2.62 o
   7  -1  -1         14.84         12.66         2.47 o
  -7   1   1         14.84         17.47         2.27 o
  -7   1   1         14.84         16.53         1.91 o
  -7   1   1         14.84         13.74         2.03 o
  -7   1   1         49.47         50.83         2.85 o
  -7   1   1         49.47         52.79         2.54 o
   6  -1  -1         81.96         84.98         3.76 o
  -6   1   1         64.23         62.44         2.64 o
  -6   1   1         19.26         18.81         1.76 o
  -6   1   1         19.26         23.61         1.72 o
   5  -1  -1          8.31          6.52         1.14 o
   5  -1  -1          2.49          3.25         1.18 o
  -5   1   1          8.31          9.77         1.19 o
  -5   1   1          8.31          6.94         1.34 o
  -5   1   1          8.31          6.94         2.29 o
  -5   1   1          2.49          3.04         0.87 o
  -5   1   1          2.49          2.53         1.64 o
  -5   1   1          2.49          2.55         0.80 o
   4  -1  -1        278.21        302.76         7.24 o
   4  -1  -1        927.72        996.98        23.08 o
  -4   1   1        278.21        299.84         7.79 o
  -4   1   1        278.21        302.89         7.60 o
  -4   1   1        278.21        305.22         7.99 o
  -4   1   1        927.72       1023.57        24.47 o
  -4   1   1        927.72        997.19        23.88 o
  -4   1   1        927.72       1018.00        25.13 o
   3  -1  -1         65.18         59.13         1.69 o
   3  -1  -1         65.18         58.10         2.03 o
   3  -1  -1        217.34        206.80         5.04 o
   3  -1  -1        217.34        204.14         5.58 o
  -3   1   1         65.18         56.59         1.85 o
  -3   1   1         65.18         60.95         1.90 o
  -3   1   1        217.34        211.33         5.52 o
  -3   1   1        217.34        209.89         5.53 o
  -3   1   1        217.34        205.08         5.25 o
   2  -1  -1       8870.96       8757.15       210.06 o
   2  -1  -1       2660.23       2789.60        67.25 o
  -2   1   1       8870.96       8477.72       210.20 o
  -2   1   1       2660.23       2738.65        67.39 o
   1  -1  -1         24.74         22.17         0.72 o
   1  -1  -1         82.48         78.92         2.04 o
  -1   1   1         82.48         76.80         2.03 o
  -1   1   1         24.74         21.73         0.70 o
   0   1   1       2668.87       2533.22        63.14 o
  -1  -1  -1        137.97        141.44         3.71 o
   1   1   1         41.37         43.48         1.29 o
   1   1   1        137.97        143.80         3.73 o
  -2  -1  -1          0.94          0.12         0.33 o
  -2  -1  -1          0.28          0.86         0.68 o
   2   1   1          0.94          0.32         0.35 o
   2   1   1          0.94         -0.05         0.50 o
   2   1   1          0.28          0.32         0.52 o
  -3  -1  -1        399.39        378.51         9.74 o
  -3  -1  -1        399.39        384.83         9.93 o
  -3  -1  -1        119.77        121.58         3.42 o
  -3  -1  -1        119.77        118.99         3.50 o
   3   1   1        399.39        377.71         9.96 o
   3   1   1        399.39        395.34         9.14 o
  -4  -1  -1         31.44         27.67         2.36 o
  -4  -1  -1         31.44         27.90         2.17 o
  -4  -1  -1          9.43          7.75         2.33 o
  -4  -1  -1          9.43          8.23         1.22 o
  -4  -1  -1          9.43          6.37         1.26 o
   4   1   1         31.44         29.77         1.44 o
  -5  -1  -1          1.34          1.04         0.96 o
  -5  -1  -1          0.40          0.93         1.21 o
  -5  -1  -1          0.40          1.61         1.02 o
  -5  -1  -1          0.40          2.50         1.88 o
   5   1   1          1.34          1.93         1.10 o
  -7  -1  -1          0.16         -1.22         1.22 o
  -7  -1  -1          0.05         -0.51         0.98 o
  -7  -1  -1          0.05         -0.15         1.38 o
   7   1   1          0.16         -1.54         1.54 o
   7   1   1          0.16          1.33         1.57 o
   7   1   1          0.16          2.23         1.52 o
   8  -2  -1          3.17         -1.93         2.44 o
   8  -2  -1          3.17          6.37         1.79 o
  -8   2   1          3.17          0.27         1.31 o
  -8   2   1          3.17          5.27         1.81 o
  -8   2   1          0.95          0.96         1.01 o
  -8   2   1          0.95          2.72         1.24 o
  -8   2   1          0.95          1.65         2.23 o
   7  -2  -1         28.56         30.31         2.74 o
   7  -2  -1         28.56         31.86         3.15 o
  -7   2   1          8.57         11.74         1.90 o
  -7   2   1          8.57          9.62         1.76 o
  -7   2   1          8.57         11.83         2.17 o
  -7   2   1         28.56         28.28         2.05 o
  -7   2   1         28.56         30.51         2.23 o
   6  -2  -1        476.94        524.41        12.09 o
  -6   2   1        427.53        470.07        12.09 o
  -6   2   1        128.21        137.69         4.10 o
  -6   2   1        128.21        136.88         4.36 o
  -6   2   1        476.94        534.30        13.25 o
   5  -2  -1         49.15         48.87         1.96 o
   5  -2  -1        163.90        161.62         4.48 o
   5  -2  -1        163.90        165.62         4.23 o
  -5   2   1        163.90        159.41         5.25 o
  -5   2   1        163.90        165.42         4.68 o
  -5   2   1        163.90        155.83         5.52 o
  -5   2   1        163.90        158.48         4.53 o
  -5   2   1         49.15         49.41         2.72 o
  -5   2   1         49.15         47.73         2.24 o
  -5   2   1         49.15         49.89         2.01 o
   4  -2  -1        293.10        339.95         7.84 o
   4  -2  -1        977.40       1113.49        23.53 o
  -4   2   1        977.40       1105.50        27.41 o
  -4   2   1        977.40       1089.21        26.09 o
  -4   2   1        977.40       1112.64        26.76 o
  -4   2   1        293.10        324.20         8.15 o
  -4   2   1        293.10        317.92         8.63 o
  -4   2   1        293.10        329.15         8.42 o
   3  -2  -1         91.03         74.80         2.42 o
   3  -2  -1         91.03         85.66         2.77 o
  -3   2   1         27.30         25.40         1.19 o
  -3   2   1         27.30         25.47         1.24 o
  -3   2   1         27.30         26.12         1.11 o
  -3   2   1         27.30         24.75         1.13 o
  -3   2   1         91.03         78.42         2.46 o
  -3   2   1         91.03         82.45         2.37 o
  -3   2   1         91.03         77.71         2.42 o
   2  -2  -1        229.04        240.08         6.08 o
   2  -2  -1         68.68         68.53         2.05 o
  -2   2   1        229.04        235.68         6.02 o
  -2   2   1         68.68         68.78         1.98 o
   1  -2  -1        130.39        131.37         3.43 o
  -1   2   1        130.39        130.59         3.41 o
   0  -2  -1       5224.12       5441.64       134.62 o
   1   2   1          0.21          0.52         0.35 o
   1   2   1          0.21          0.21         0.31 o
   1   2   1          0.71          1.67         0.48 o
  -2  -2  -1         23.90         23.50         1.57 o
  -2  -2  -1         23.90         21.69         1.42 o
  -2  -2  -1         79.71         80.63         2.47 o
   2   2   1         23.90         24.73         1.19 o
   2   2   1         79.71         74.88         2.62 o
  -3  -2  -1        195.83        191.12         5.55 o
  -3  -2  -1         58.72         59.44         2.34 o
  -3  -2  -1         58.72         60.22         2.25 o
   3   2   1         58.72         61.80         2.60 o
   3   2   1        195.83        190.93         4.93 o
   3   2   1        195.83        191.52         5.35 o
  -4  -2  -1          9.35          9.28         1.64 o
  -4  -2  -1          9.35          7.74         2.71 o
  -4  -2  -1          9.35         10.95         2.10 o
  -4  -2  -1         31.17         21.50         3.36 o
   4   2   1         31.17         26.72         2.47 o
   4   2   1         31.17         28.21         1.52 o
  -5  -2  -1         58.35         56.46         2.81 o
  -5  -2  -1         58.35         59.05         3.14 o
  -5  -2  -1         58.35         52.70         2.74 o
  -5  -2  -1        194.59        186.06         5.38 o
   5   2   1        194.59        181.55         5.22 o
  -6  -2  -1          0.22         -0.34         1.07 o
   6   2   1          0.22         -0.16         1.47 o
  -7  -2  -1         53.15         51.44         2.56 o
  -7  -2  -1        177.25        168.36         5.07 o
   7   2   1        177.25        172.75         4.49 o
   8  -3  -1         23.16         30.46         2.34 o
   8  -3  -1          6.94          3.63         1.89 o
  -8   3   1         23.16         25.47         2.17 o
  -8   3   1         23.16         24.27         3.04 o
  -8   3   1          6.94          7.62         1.81 o
  -8   3   1          6.94          9.39         1.81 o
   7  -3  -1         36.14         35.36         3.47 o
   7  -3  -1         36.14         37.28         2.23 o
  -7   3   1         36.14         32.35         2.37 o
  -7   3   1         36.14         35.60         2.04 o
  -7   3   1         10.84         10.87         1.83 o
  -7   3   1         10.84         10.32         1.92 o
   6  -3  -1          3.87          5.92         1.81 o
   6  -3  -1          4.06          3.39         2.23 o
  -6   3   1          1.16          3.73         1.86 o
  -6   3   1          4.06          4.85         2.39 o
  -6   3   1          4.06          9.17         4.63 o
  -6   3   1          3.87          6.01         1.36 o
   5  -3  -1         67.41         69.76         2.82 o
   5  -3  -1         67.41         74.36         2.91 o
   5  -3  -1         67.41         73.97         2.62 o
   5  -3  -1         20.21         21.38         1.31 o
  -5   3   1         67.41         74.68         2.66 o
  -5   3   1         67.41         69.44         4.23 o
  -5   3   1         67.41         71.28         2.67 o
  -5   3   1         20.21         22.92         2.38 o
  -5   3   1         20.21         20.89         1.48 o
   4  -3  -1         61.36         58.23         2.16 o
   4  -3  -1         61.36         55.42         2.38 o
   4  -3  -1         61.36         54.08         2.63 o
  -4   3   1         61.36         57.07         2.33 o
  -4   3   1         61.36         57.25         2.13 o
  -4   3   1         61.36         56.83         2.13 o
  -4   3   1         18.40         17.58         1.30 o
  -4   3   1         18.40         18.90         1.67 o
   3  -3  -1         47.91         43.52         2.10 o
   3  -3  -1         47.91         50.32         1.63 o
   3  -3  -1         47.91         47.40         2.08 o
  -3   3   1         14.37         14.36         0.96 o
  -3   3   1         14.37         15.52         1.13 o
  -3   3   1         14.37         14.88         1.01 o
  -3   3   1         14.37         13.57         1.26 o
  -3   3   1         47.91         47.40         2.01 o
  -3   3   1         47.91         51.66         1.74 o
  -3   3   1         47.91         51.40         1.91 o
   2  -3  -1         49.16         45.91         1.76 o
   2  -3  -1        163.93        158.33         4.27 o
  -2   3   1         49.16         46.85         1.55 o
  -2   3   1         49.16         48.20         1.52 o
  -2   3   1         49.16         44.24         1.59 o
  -2   3   1         49.16         47.93         1.57 o
   1  -3  -1       2195.22       2379.94        57.00 o
   1  -3  -1       2195.22       2303.53        57.01 o
   1  -3  -1        658.30        721.41        17.76 o
  -1   3   1        658.30        703.69        16.46 o
  -1   3   1        658.30        730.74        17.72 o
   0  -3  -1        290.84        287.51         6.92 o
   0  -3  -1        290.84        302.40         7.49 o
   0   3   1        290.84        286.90         7.57 o
  -1  -3  -1         39.45         37.75         2.46 o
  -1  -3  -1         39.45         42.50         1.83 o
  -1  -3  -1        131.55        141.82         3.90 o
  -1  -3  -1        131.55        142.10         3.53 o
   1   3   1         39.45         43.98         1.66 o
   1   3   1         39.45         41.82         1.73 o
   1   3   1        131.55        141.33         4.00 o
   1   3   1        131.55        136.12         4.11 o
  -2  -3  -1          0.52          2.23         1.12 o
  -2  -3  -1          0.52          0.94         1.03 o
  -2  -3  -1          0.52          2.42         1.29 o
  -2  -3  -1          1.74          2.62         1.12 o
  -2  -3  -1          1.74          6.63         1.50 o
   2   3   1          0.52          1.31         1.06 o
   2   3   1          1.74          2.96         0.85 o
  -3  -3  -1        120.44        122.12         4.48 o
  -3  -3  -1        120.44        121.43         4.16 o
  -3  -3  -1        120.44        121.73         3.79 o
  -3  -3  -1        401.63        377.26        10.09 o
  -3  -3  -1        401.63        370.25        10.67 o
   3   3   1        401.63        387.88         9.32 o
   3   3   1        401.63        390.49         9.96 o
   3   3   1        120.44        117.39         5.06 o
  -4  -3  -1        139.60        138.41         4.76 o
  -4  -3  -1        139.60        149.14         4.97 o
  -4  -3  -1        139.60        142.86         4.47 o
  -4  -3  -1        465.53        461.91        11.71 o
   4   3   1        465.53        455.14        11.10 o
   4   3   1        465.53        444.31        11.80 o
  -5  -3  -1         32.91         37.14         2.46 o
  -5  -3  -1         32.91         35.84         3.42 o
  -5  -3  -1         32.91         30.46         2.29 o
  -5  -3  -1        109.76         98.08         4.11 o
  -5  -3  -1        109.76        105.79         3.72 o
   5   3   1        109.76        102.03         3.57 o
  -6  -3  -1         72.16         71.23         3.91 o
   6   3   1         70.37         70.84         3.21 o
   8  -4  -1          7.31          5.25         1.67 o
  -8   4   1          2.19          3.58         1.44 o
  -8   4   1          2.19          0.85         1.03 o
  -8   4   1          7.31          9.84         1.74 o
   7  -4  -1         12.59         14.36         2.58 o
   7  -4  -1         41.99         43.04         2.66 o
  -7   4   1         41.99         46.86         3.71 o
  -7   4   1         41.99         42.04         2.19 o
  -7   4   1         12.59          9.71         1.70 o
  -7   4   1         12.59          9.86         1.75 o
  -6   4   1        173.44        178.53         6.50 o
   5  -4  -1         20.94         19.33         1.86 o
   5  -4  -1         20.94         24.81         3.85 o
   5  -4  -1          6.28          6.34         1.13 o
  -5   4   1         20.94         18.43         1.51 o
  -5   4   1         20.94         17.40         3.47 o
  -5   4   1         20.94         19.70         2.28 o
  -5   4   1         20.94         22.25         3.01 o
  -5   4   1          6.28          5.72         1.21 o
  -5   4   1          6.28          6.64         1.49 o
   4  -4  -1        115.75        119.96         3.65 o
   4  -4  -1        115.75        117.34         3.62 o
  -4   4   1         34.71         32.68         1.59 o
  -4   4   1         34.71         35.58         2.30 o
  -4   4   1         34.71         36.70         1.79 o
  -4   4   1         34.71         35.23         2.74 o
  -4   4   1        115.75        112.69         3.79 o
  -4   4   1        115.75        118.23         3.58 o
  -4   4   1        115.75        111.45         4.71 o
  -4   4   1        115.75        114.21         4.50 o
   3  -4  -1         58.53         54.20         2.29 o
   3  -4  -1         17.55         14.59         1.65 o
  -3   4   1         17.55         16.89         1.10 o
  -3   4   1         17.55         16.39         1.02 o
  -3   4   1         17.55         14.42         1.52 o
  -3   4   1         58.53         58.45         2.91 o
  -3   4   1         58.53         55.27         2.09 o
   2  -4  -1          1.44          1.50         0.71 o
   2  -4  -1          1.44          2.37         1.53 o
   2  -4  -1          4.80          4.17         1.21 o
   2  -4  -1          4.80          3.39         1.11 o
  -2   4   1          1.44          1.75         0.70 o
  -2   4   1          1.44          0.53         0.57 o
  -2   4   1          1.44          1.18         0.69 o
  -2   4   1          1.44          2.21         0.69 o
  -2   4   1          4.80          3.82         1.39 o
  -2   4   1          4.80          3.63         1.01 o
   1  -4  -1        355.85        376.99         9.49 o
   1  -4  -1        355.85        342.80         9.49 o
   1  -4  -1       1186.63       1287.09        31.77 o
  -1   4   1        355.85        366.88         8.56 o
  -1   4   1        355.85        372.32         9.36 o
  -1   4   1        355.85        388.22         8.79 o
  -1   4   1        355.85        364.80         8.16 o
  -1   4   1       1186.63       1304.44        31.69 o
   0  -4  -1         80.63         85.12         2.72 o
   0  -4  -1         80.63         82.39         2.56 o
   0   4   1         80.63         90.85         2.82 o
  -1  -4  -1         26.10         20.43         1.96 o
  -1  -4  -1         26.10         23.37         2.38 o
  -1  -4  -1         26.10         26.90         1.66 o
   1   4   1         26.10         26.00         1.51 o
   1   4   1          7.83          9.58         2.42 o
  -2  -4  -1        121.00        120.66         3.86 o
  -2  -4  -1        121.00        119.68         4.25 o
  -2  -4  -1        121.00        126.34         4.53 o
  -2  -4  -1        403.48        400.74        10.63 o
   2   4   1        403.48        408.51         9.89 o
   2   4   1        403.48        417.55        10.67 o
  -3  -4  -1          0.78         -1.46         1.63 o
  -3  -4  -1          0.78          0.94         1.28 o
  -3  -4  -1          2.61          3.04         1.36 o
   3   4   1          2.61          1.00         1.15 o
   3   4   1          2.61          2.73         1.09 o
  -4  -4  -1          1.44          0.20         1.67 o
  -4  -4  -1          1.44          1.44         1.16 o
  -4  -4  -1          4.82          4.36         1.60 o
  -4  -4  -1          4.82          3.08         1.41 o
   4   4   1          4.82          3.92         1.47 o
   4   4   1          4.82          2.98         1.46 o
  -5  -4  -1         15.41         14.95         2.53 o
  -5  -4  -1         15.41         12.85         2.92 o
  -5  -4  -1          4.62          4.03         1.88 o
  -5  -4  -1          4.62          4.76         1.61 o
   5   4   1          4.62          5.69         1.74 o
   5   4   1         15.41         15.65         2.51 o
   6   4   1          7.35          8.65         1.82 o
  -8   5   1          5.84          5.25         1.68 o
  -8   5   1          1.75          4.29         1.32 o
   7  -5  -1          0.06          0.92         1.54 o
   7  -5  -1          0.19          0.64         1.79 o
  -7   5   1          0.06          0.29         1.03 o
  -7   5   1          0.06         -0.41         1.30 o
  -7   5   1          0.19          0.07         1.01 o
   6  -5  -1          3.26          1.64         1.08 o
   6  -5  -1         10.89         12.94         2.33 o
  -6   5   1         10.89         13.16         1.63 o
  -6   5   1         14.63          9.36         4.00 o
   5  -5  -1        156.63        164.33         4.76 o
   5  -5  -1         46.97         45.23         2.06 o
  -5   5   1         46.97         46.68         2.29 o
  -5   5   1         46.97         51.14         2.41 o
  -5   5   1        156.63        154.99         5.41 o
  -5   5   1        156.63        160.05         4.77 o
   4  -5  -1         84.38         87.13         3.40 o
   4  -5  -1        281.39        293.52         7.32 o
  -4   5   1         84.38         86.06         2.72 o
  -4   5   1         84.38         87.98         3.08 o
  -4   5   1         84.38         84.18         3.25 o
  -4   5   1        281.39        280.61         8.46 o
  -4   5   1        281.39        289.14         7.71 o
   3  -5  -1         55.45         57.67         2.37 o
   3  -5  -1        184.91        191.14         5.24 o
  -3   5   1         55.45         60.95         2.57 o
  -3   5   1         55.45         57.48         1.94 o
  -3   5   1         55.45         56.15         2.04 o
  -3   5   1         55.45         59.22         2.65 o
  -3   5   1        184.91        194.86         6.16 o
  -3   5   1        184.91        194.05         5.43 o
   2  -5  -1        178.66        191.62         5.29 o
  -2   5   1        178.66        180.95         5.38 o
  -2   5   1        178.66        184.14         4.51 o
  -2   5   1        178.66        187.67         4.78 o
  -2   5   1        595.75        594.05        16.43 o
  -2   5   1        595.75        623.30        15.38 o
   1  -5  -1          2.16          2.98         0.85 o
   1  -5  -1          7.20         10.86         2.47 o
  -1   5   1          7.20          8.38         1.25 o
  -1   5   1          7.20          7.10         1.79 o
  -1   5   1          2.16          4.68         1.47 o
  -1   5   1          2.16          1.22         0.99 o
  -1   5   1          2.16          2.77         1.09 o
   0  -5  -1         10.92         13.84         2.33 o
   0   5   1         10.92         11.80         3.66 o
   0   5   1         10.92         17.56         1.39 o
  -1  -5  -1         55.57         54.56         3.15 o
  -1  -5  -1         55.57         56.72         2.30 o
  -1  -5  -1        185.31        189.14         5.65 o
   1   5   1        185.31        182.41         5.47 o
   1   5   1         55.57         57.49         2.79 o
  -2  -5  -1         14.74         19.87         2.43 o
  -2  -5  -1         14.74         13.28         1.79 o
  -2  -5  -1         49.14         47.68         2.63 o
   2   5   1         14.74         14.67         2.32 o
   2   5   1         49.14         47.37         2.53 o
   2   5   1         49.14         47.15         2.28 o
  -3  -5  -1         34.80         36.24         2.55 o
  -3  -5  -1        116.05        119.61         4.02 o
   3   5   1         34.80         36.46         2.55 o
   3   5   1        116.05        113.97         4.01 o
   3   5   1        116.05        111.66         3.85 o
  -4  -5  -1          0.36          2.28         1.33 o
   4   5   1          0.36          2.91         1.68 o
   4   5   1          0.36          1.75         2.41 o
   4   5   1          0.11         -0.43         1.21 o
   5   5   1         17.93         18.29         1.68 o
  -8   6   1          2.31          4.81         1.22 o
   7  -6  -1          9.11          9.38         2.13 o
  -7   6   1         30.37         33.58         2.17 o
  -7   6   1          9.11          8.17         1.43 o
   6  -6  -1        158.43        165.68         6.34 o
   6  -6  -1         46.00         44.34         2.42 o
  -6   6   1         46.00         41.38         2.33 o
  -6   6   1         46.00         41.96         2.95 o
  -6   6   1        153.39        164.21         4.99 o
   5  -6  -1         52.23         49.06         3.64 o
   5  -6  -1         15.66         12.31         1.35 o
  -5   6   1         52.23         50.69         2.79 o
  -5   6   1         52.23         53.44         2.60 o
  -5   6   1         15.66         12.40         1.59 o
  -5   6   1         15.66         13.64         2.94 o
   4  -6  -1         21.34         22.74         2.26 o
  -4   6   1         71.17         73.19         3.12 o
  -4   6   1         71.17         75.56         3.23 o
  -4   6   1         21.34         22.81         2.00 o
   3  -6  -1          7.34          7.08         1.52 o
   3  -6  -1         24.48         26.15         2.52 o
  -3   6   1          7.34          8.42         1.40 o
  -3   6   1          7.34          9.26         1.77 o
  -3   6   1          7.34          6.70         1.20 o
  -3   6   1         24.48         24.58         2.11 o
   2  -6  -1          7.32          5.98         1.31 o
   2  -6  -1         24.40         21.25         2.47 o
  -2   6   1          7.32          5.23         1.67 o
  -2   6   1          7.32          9.73         1.33 o
  -2   6   1          7.32          6.31         1.55 o
  -2   6   1         24.40         22.58         2.29 o
  -2   6   1         24.40         20.38         1.74 o
   1  -6  -1         82.99         77.14         3.38 o
   1  -6  -1         24.89         22.17         1.59 o
  -1   6   1         82.99         74.41         2.85 o
  -1   6   1         82.99         78.71         3.77 o
  -1   6   1         24.89         22.59         1.96 o
  -1   6   1         24.89         21.62         1.91 o
   0  -6  -1        123.55        122.41         4.19 o
   0   6   1        123.55        127.16         4.01 o
  -1  -6  -1          1.93          1.64         1.07 o
  -1  -6  -1          0.58          0.19         1.23 o
   1   6   1          0.58          0.11         1.19 o
  -2  -6  -1          5.08          7.97         1.84 o
  -2  -6  -1          5.08          3.96         1.17 o
  -2  -6  -1         16.93         13.84         1.89 o
   2   6   1         16.93         13.20         1.72 o
   2   6   1          5.08          2.67         1.34 o
  -3  -6  -1         21.40         21.09         2.00 o
   3   6   1         21.40         17.85         1.85 o
   3   6   1          6.42          6.36         1.89 o
   4   6   1         24.65         28.16         2.14 o
  -7   7   1          0.11          1.04         0.87 o
   6  -7  -1          2.96          1.30         1.13 o
   6  -7  -1          9.87          9.76         2.13 o
  -6   7   1         16.04         18.53         2.83 o
   5  -7  -1         68.70         74.24         3.50 o
  -5   7   1         68.70         77.13         3.26 o
  -5   7   1         20.60         17.60         1.54 o
   4  -7  -1          6.94          7.88         1.63 o
   4  -7  -1          6.94         11.05         2.22 o
   4  -7  -1         23.14         27.27         2.41 o
  -4   7   1         23.14         24.49         1.97 o
  -4   7   1          6.94          6.97         1.85 o
   3  -7  -1          4.48          6.57         1.54 o
   3  -7  -1          4.48          4.07         1.41 o
   3  -7  -1         14.93         16.56         2.16 o
  -3   7   1          4.48          3.59         0.98 o
   2  -7  -1         10.25         10.10         2.30 o
   2  -7  -1         10.25          8.72         1.42 o
   2  -7  -1         34.19         37.53         2.50 o
  -2   7   1         34.19         35.29         2.31 o
  -2   7   1         34.19         34.02         2.59 o
  -2   7   1         10.25          9.49         1.59 o
   1  -7  -1         96.48         94.30         3.56 o
   1  -7  -1         28.93         29.25         1.80 o
  -1   7   1         96.48         92.01         3.33 o
  -1   7   1         96.48         95.22         3.93 o
  -1   7   1         28.93         27.91         1.99 o
   0  -7  -1        183.38        179.43         5.50 o
  -1  -7  -1          7.74          8.41         1.61 o
   1   7   1         25.80         29.58         2.04 o
   1   7   1          7.74         11.28         1.70 o
  -2  -7  -1          0.72          0.27         0.99 o
  -2  -7  -1          0.21          2.94         1.73 o
  -2  -7  -1          0.21          0.47         0.92 o
   2   7   1          0.21         -0.44         0.89 o
   2   7   1          0.72         -0.99         1.15 o
  -3  -7  -1         44.66         51.08         2.23 o
   3   7   1         44.66         49.29         2.06 o
   3   7   1        148.93        166.90         5.04 o
  -6   8   1         55.59         62.51         2.54 o
  -6   8   1         16.67         15.43         1.31 o
   5  -8  -1         43.85         47.85         2.76 o
  -5   8   1         43.85         50.13         2.29 o
   4  -8  -1         54.01         56.05         2.75 o
   4  -8  -1         16.20         13.98         2.27 o
  -4   8   1         16.20         14.81         1.43 o
   3  -8  -1          7.21          5.78         1.70 o
   3  -8  -1          7.21          2.21         2.20 o
   3  -8  -1         24.04         21.15         1.99 o
  -3   8   1         24.04         22.42         1.92 o
  -3   8   1          7.21          5.01         1.40 o
   2  -8  -1         34.10         32.19         2.16 o
  -2   8   1         34.10         26.13         2.51 o
  -2   8   1         34.10         37.45         2.31 o
  -2   8   1         10.23          8.57         1.55 o
   1  -8  -1         11.35         10.89         1.58 o
   1  -8  -1         37.86         40.37         2.31 o
  -1   8   1         37.86         41.31         2.26 o
  -1   8   1         37.86         40.90         2.83 o
  -1   8   1         11.35         13.53         1.63 o
   0  -8  -1         85.14         94.20         3.41 o
  -1  -8  -1          0.22          2.45         1.40 o
  -1  -8  -1          0.75         -0.50         0.85 o
   1   8   1          0.75         -0.88         1.05 o
   1   8   1          0.22         -0.67         0.67 o
   4  -9  -1         15.48         14.60         1.76 o
  -4   9   1         15.48         15.83         1.40 o
  -4   9   1          4.64          2.40         0.68 o
   3  -9  -1          4.79          3.28         0.86 o
  -3   9   1          1.44          1.42         0.69 o
  -3   9   1          4.79          4.15         1.38 o
   2  -9  -1          0.12          0.27         0.88 o
   2  -9  -1          0.04         -0.45         1.10 o
  -2   9   1          0.04          0.41         0.70 o
  -2   9   1          0.12          1.02         1.33 o
   1  -9  -1         30.80         29.75         1.59 o
  -1   9   1          9.24          9.94         1.14 o
  -1   9  -2          0.85          2.15         0.80 o
   1  -9   2          2.83          5.40         1.62 o
   1  -9   2          0.85          2.22         1.14 o
  -2   9  -2          0.76          2.06         1.28 o
  -2   9  -2          0.23          1.28         0.68 o
   2  -9   2          0.76         -1.37         1.39 o
   2  -9   2          0.23          0.40         1.17 o
  -3   9  -2         46.60         48.71         2.11 o
   2   8  -2          0.07          0.34         0.82 o
   2   8  -2          0.23          3.41         1.26 o
  -2  -8   2          0.07         -0.49         1.06 o
  -2  -8   2          0.23          0.41         0.86 o
   1   8  -2        109.05        109.10         3.59 o
   1   8  -2         32.70         33.21         1.78 o
  -1  -8   2        109.05        112.46         3.46 o
  -1  -8   2         32.70         35.14         1.99 o
   0   8  -2         45.47         46.19         2.14 o
   0  -8   2         45.47         44.94         2.15 o
  -1   8  -2          0.12          0.18         0.90 o
  -1   8  -2          0.39          2.19         1.36 o
  -1   8  -2          0.39          0.40         1.11 o
   1  -8   2          0.12          0.89         1.01 o
   1  -8   2          0.39         -0.39         1.06 o
  -2   8  -2          2.74          1.68         0.90 o
  -2   8  -2          2.74          2.45         1.44 o
  -2   8  -2          9.12          9.06         1.94 o
  -2   8  -2          9.12          7.85         1.74 o
   2  -8   2          2.74          2.58         1.06 o
   2  -8   2          9.12          5.73         1.35 o
  -3   8  -2          4.33          5.02         1.65 o
  -3   8  -2          1.30          1.29         0.87 o
   3  -8   2          1.30          0.10         1.15 o
   3  -8   2          4.33          4.00         1.57 o
  -4   8  -2          4.34          6.45         1.49 o
   4  -8   2          1.30          0.26         1.45 o
  -5   8  -2         35.08         28.64         1.57 o
   3   7  -2         10.08         15.05         1.96 o
   3   7  -2          3.02          5.43         1.44 o
  -3  -7   2         10.08         10.91         1.59 o
   2   7  -2          0.86          0.37         0.94 o
   2   7  -2          2.86          1.58         0.99 o
  -2  -7   2          0.86          1.32         1.33 o
  -2  -7   2          0.86          1.14         1.15 o
  -2  -7   2          2.86          2.23         1.00 o
   1   7  -2         12.29         15.31         1.61 o
   1   7  -2         40.99         40.94         2.14 o
  -1  -7   2         40.99         41.73         2.17 o
  -1  -7   2         40.99         38.57         3.00 o
  -1  -7   2         12.29         11.93         2.44 o
  -1  -7   2         12.29         13.28         1.57 o
   0   7  -2         13.28         26.04         3.44 o
   0  -7   2         13.28         23.42         2.49 o
   0  -7   2         13.28         21.84         1.87 o
  -1   7  -2        198.71        189.81         6.17 o
  -1   7  -2        198.71        199.27         5.80 o
  -1   7  -2         59.59         61.36         2.71 o
  -1   7  -2         59.59         60.24         2.64 o
  -1   7  -2         59.59         59.08         2.55 o
  -1   7  -2         59.59         59.94         2.61 o
   1  -7   2        198.71        194.38         5.73 o
   1  -7   2        198.71        191.83         5.52 o
   1  -7   2         59.59         60.20         2.61 o
  -2   7  -2          6.51          6.07         1.51 o
  -2   7  -2          6.51          5.65         1.58 o
  -2   7  -2          6.51          5.65         1.70 o
  -2   7  -2          6.51          5.37         1.60 o
  -2   7  -2         21.71         21.10         2.10 o
  -2   7  -2         21.71         19.18         1.87 o
   2  -7   2         21.71         19.10         2.45 o
   2  -7   2         21.71         17.04         2.20 o
   2  -7   2          6.51          3.17         1.04 o
  -3   7  -2          4.82          3.55         1.12 o
  -3   7  -2          4.82          6.43         1.59 o
  -3   7  -2          4.82          4.26         1.33 o
  -3   7  -2         16.07         13.17         2.42 o
  -3   7  -2         16.07         14.16         1.89 o
   3  -7   2         16.07         16.19         2.63 o
   3  -7   2         16.07         10.22         2.48 o
   3  -7   2          4.82          3.48         1.28 o
  -4   7  -2         17.69         17.88         1.74 o
  -4   7  -2         17.69         17.48         1.56 o
  -4   7  -2         17.69         17.47         1.58 o
   4  -7   2         17.69         17.31         2.73 o
   4  -7   2         58.99         62.76         3.02 o
  -5   7  -2         20.66         27.16         2.01 o
  -5   7  -2          6.19          5.55         1.39 o
   5  -7   2          6.19          3.65         1.31 o
  -6   7  -2        112.14        123.48         4.41 o
   6  -7   2        108.74         98.12         3.78 o
   5   6  -2          6.41          5.70         1.65 o
  -5  -6   2         21.36         19.08         1.57 o
  -5  -6   2          6.41          6.07         1.11 o
   4   6  -2         13.45         19.14         2.08 o
   4   6  -2         44.84         40.68         3.27 o
   4   6  -2         44.84         51.17         3.31 o
  -4  -6   2         44.84         50.00         2.29 o
   3   6  -2         32.16         35.31         2.18 o
   3   6  -2          9.64         10.82         1.95 o
  -3  -6   2          9.64         10.16         1.88 o
  -3  -6   2         32.16         34.52         2.16 o
   2   6  -2          3.86          5.23         1.30 o
   2   6  -2         12.87         17.97         1.70 o
  -2  -6   2          3.86          6.78         2.00 o
  -2  -6   2          3.86          6.72         1.75 o
  -2  -6   2         12.87         20.82         1.95 o
  -2  -6   2         12.87         18.80         2.08 o
  -2  -6   2         12.87         19.20         1.99 o
   1   6  -2          1.12          1.03         1.04 o
   1   6  -2          1.12         -0.47         1.26 o
   1   6  -2          3.73          2.04         0.92 o
  -1  -6   2          3.73          1.40         1.20 o
  -1  -6   2          3.73          1.54         1.26 o
  -1  -6   2          3.73          4.16         1.13 o
  -1  -6   2          3.73          5.52         1.71 o
  -1  -6   2          1.12          0.90         0.81 o
  -1  -6   2          1.12         -0.22         1.39 o
   0   6  -2        130.00        115.38         5.02 o
   0  -6   2        130.00        122.53         3.50 o
   0  -6   2        130.00        124.05         3.71 o
   0  -6   2        130.00        117.34         4.06 o
   0  -6   2        130.00        122.39         4.11 o
  -1   6  -2        297.90        273.92         8.54 o
  -1   6  -2         89.34         86.23         3.19 o
  -1   6  -2         89.34         85.25         2.71 o
  -1   6  -2         89.34         85.57         2.87 o
   1  -6   2        297.90        294.40         7.22 o
   1  -6   2        297.90        271.96         6.77 o
   1  -6   2        297.90        289.73         7.32 o
  -2   6  -2          6.70          4.11         1.17 o
  -2   6  -2          6.70          5.89         1.18 o
  -2   6  -2          6.70          3.83         1.12 o
  -2   6  -2          6.70          5.01         1.25 o
   2  -6   2         22.34         22.32         1.86 o
   2  -6   2         22.34         15.88         2.16 o
   2  -6   2         22.34         16.76         2.18 o
  -3   6  -2          0.29          0.80         0.89 o
  -3   6  -2          0.29          1.35         1.04 o
  -3   6  -2          0.29         -1.12         1.12 o
  -3   6  -2          0.29         -0.07         0.79 o
   3  -6   2          0.98         -0.79         2.01 o
   3  -6   2          0.98          3.29         1.95 o
   3  -6   2          0.98          1.13         1.72 o
   3  -6   2          0.98          0.09         1.25 o
  -4   6  -2        114.30        110.74         4.12 o
  -4   6  -2         34.28         32.51         1.85 o
  -4   6  -2         34.28         33.25         1.85 o
   4  -6   2         34.28         33.86         2.86 o
   4  -6   2        114.30        113.10         3.85 o
  -5   6  -2         29.22         26.60         1.78 o
  -5   6  -2         97.43         95.83         3.57 o
  -5   6  -2         97.43        100.73         3.82 o
   5  -6   2         97.43        102.52         3.62 o
  -6   6  -2         71.66         76.89         3.86 o
  -6   6  -2         23.68         25.05         2.07 o
   6  -6   2         23.68         23.06         2.18 o
   6  -6   2          7.10          1.77         1.45 o
  -7   6  -2          0.48          0.36         0.82 o
  -7   6  -2          1.59         -0.30         1.38 o
   7  -6   2          1.59          1.39         1.65 o
   6   5  -2          2.56          2.70         1.28 o
  -6  -5   2          8.53          7.83         1.89 o
  -6  -5   2          2.56          2.09         0.76 o
   5   5  -2          0.44          0.89         1.11 o
  -5  -5   2          1.46          1.91         1.03 o
  -5  -5   2          0.44          1.44         0.90 o
   4   5  -2         85.81         80.33         3.02 o
   4   5  -2         85.81         78.29         3.46 o
   4   5  -2         25.73         25.74         2.30 o
  -4  -5   2         25.73         26.63         2.26 o
  -4  -5   2         85.81         81.17         3.12 o
   3   5  -2        222.68        218.19         6.20 o
   3   5  -2         66.78         65.29         3.17 o
  -3  -5   2         66.78         66.66         3.08 o
  -3  -5   2         66.78         66.98         3.01 o
  -3  -5   2        222.68        209.61         5.70 o
   2   5  -2          0.68          0.80         1.31 o
   2   5  -2          0.68          0.12         1.57 o
   2   5  -2          2.25          1.53         0.88 o
  -2  -5   2          2.25          3.43         1.18 o
  -2  -5   2          2.25          2.71         0.98 o
  -2  -5   2          2.25          4.85         1.45 o
  -2  -5   2          0.68          0.23         0.87 o
  -2  -5   2          0.68          1.62         1.25 o
   1   5  -2         33.69         31.02         2.70 o
   1   5  -2         33.69         29.93         2.07 o
   1   5  -2         33.69         33.52         2.02 o
   1   5  -2         33.69         35.44         1.86 o
  -1  -5   2        112.36        107.66         3.08 o
  -1  -5   2        112.36        106.36         3.30 o
  -1  -5   2        112.36        109.04         3.83 o
  -1  -5   2        112.36        108.18         3.33 o
  -1  -5   2         33.69         34.55         3.49 o
   0  -5   2        504.98        480.94        12.51 o
   0  -5   2        504.98        503.64        11.88 o
   0  -5   2        504.98        496.66        11.61 o
   0  -5   2        504.98        501.54        11.04 o
  -1   5  -2         20.34         18.62         1.27 o
  -1   5  -2         20.34         18.00         1.35 o
  -1   5  -2         20.34         17.98         2.18 o
  -1   5  -2         20.34         17.34         1.25 o
   1  -5   2         67.81         61.19         2.27 o
   1  -5   2         67.81         54.92         3.55 o
   1  -5   2         67.81         61.19         2.26 o
   1  -5   2         67.81         61.02         2.23 o
  -2   5  -2          4.69          3.98         1.09 o
  -2   5  -2          4.69          3.91         1.31 o
  -2   5  -2          4.69          3.40         0.97 o
   2  -5   2         15.65         17.94         3.47 o
   2  -5   2         15.65         14.01         1.61 o
   2  -5   2         15.65         16.97         1.57 o
   2  -5   2         15.65         13.82         1.62 o
   2  -5   2         15.65         16.03         1.52 o
  -3   5  -2          1.77          1.32         0.71 o
  -3   5  -2          1.77          1.52         0.82 o
  -3   5  -2          1.77          1.55         1.08 o
  -3   5  -2          5.90          5.55         1.16 o
   3  -5   2          5.90          5.28         1.53 o
   3  -5   2          5.90          5.22         1.34 o
   3  -5   2          5.90          5.53         1.39 o
   3  -5   2          5.90          5.28         1.46 o
  -4   5  -2        144.84        142.05         4.40 o
  -4   5  -2         43.44         39.32         2.11 o
  -4   5  -2         43.44         42.02         1.84 o
  -4   5  -2         43.44         39.66         1.84 o
   4  -5   2        144.84        146.96         4.23 o
   4  -5   2        144.84        140.89         4.37 o
   4  -5   2        144.84        143.71         4.26 o
  -5   5  -2         42.87         43.69         2.32 o
  -5   5  -2         12.86         11.55         1.65 o
  -5   5  -2         12.86          9.42         2.04 o
   5  -5   2         42.87         43.57         2.31 o
   5  -5   2         42.87         44.87         2.84 o
  -6   5  -2          4.47         -0.85         2.01 o
  -6   5  -2         14.91         12.72         2.01 o
   6  -5   2         17.72         28.26         4.47 o
   6  -5   2         14.91         15.33         1.98 o
   6  -5   2          4.47          2.09         1.62 o
  -7   5  -2         11.93          9.88         1.57 o
  -7   5  -2         39.78         36.99         2.01 o
   7  -5   2         39.78         36.38         2.21 o
   6   4  -2         21.83         20.62         2.35 o
  -6  -4   2         21.83         16.26         1.98 o
  -6  -4   2          6.55         18.14         3.51 o
   5   4  -2         43.41         44.18         2.53 o
   5   4  -2        144.77        132.04         4.17 o
  -5  -4   2         43.41         42.16         2.47 o
  -5  -4   2         43.41         46.70         2.77 o
  -5  -4   2        144.77        138.57         4.31 o
   4   4  -2         51.37         55.80         2.88 o
  -4  -4   2         15.40         18.82         2.22 o
  -4  -4   2         15.40         17.14         2.16 o
  -4  -4   2         51.37         50.31         2.68 o
   3   4  -2          7.72          8.28         2.03 o
   3   4  -2         25.73         29.83         1.92 o
  -3  -4   2         25.73         30.22         2.21 o
  -3  -4   2         25.73         28.86         1.62 o
  -3  -4   2         25.73         28.31         1.56 o
  -3  -4   2          7.72          9.43         2.24 o
  -3  -4   2          7.72         12.76         2.32 o
  -3  -4   2          7.72          8.64         1.58 o
   2   4  -2         25.69         26.50         2.01 o
   2   4  -2         25.69         23.63         2.79 o
   2   4  -2         25.69         26.40         1.77 o
  -2  -4   2         85.66         86.24         2.71 o
  -2  -4   2         85.66         83.68         2.53 o
  -2  -4   2         85.66         83.58         3.24 o
   1   4  -2          0.03         -0.62         1.10 o
   1   4  -2          0.03          0.33         0.79 o
   1   4  -2          0.03         -0.42         0.85 o
  -1  -4   2          0.11          0.07         0.69 o
  -1  -4   2          0.11         -0.38         0.70 o
  -1  -4   2          0.11         -0.11         0.77 o
   0  -4   2         94.38         82.56         2.54 o
   0  -4   2         94.38         83.96         2.57 o
   0  -4   2         94.38         87.38         2.82 o
   0  -4   2         94.38         80.11         2.46 o
  -1   4  -2         50.69         54.49         1.88 o
  -1   4  -2         50.69         54.60         1.84 o
  -1   4  -2         50.69         53.13         2.12 o
  -1   4  -2         50.69         53.94         1.90 o
   1  -4   2        169.03        168.53         4.83 o
   1  -4   2        169.03        174.71         4.22 o
   1  -4   2        169.03        166.03         4.45 o
   1  -4   2        169.03        176.22         4.48 o
  -2   4  -2         36.73         38.32         1.55 o
  -2   4  -2         36.73         36.46         1.53 o
  -2   4  -2         36.73         36.99         1.61 o
  -2   4  -2         36.73         37.25         1.95 o
  -2   4  -2        122.50        121.50         3.71 o
   2  -4   2        122.50        120.96         3.72 o
   2  -4   2        122.50        121.28         3.32 o
   2  -4   2        122.50        120.94         3.43 o
  -3   4  -2          2.06          2.29         0.88 o
  -3   4  -2          0.62          0.68         0.73 o
  -3   4  -2          0.62          0.26         1.32 o
  -3   4  -2          0.62          1.46         0.78 o
  -3   4  -2          0.62          1.46         0.75 o
   3  -4   2          2.06          1.40         0.81 o
   3  -4   2          2.06          3.27         1.37 o
   3  -4   2          2.06          1.87         0.95 o
   3  -4   2          2.06          1.82         1.07 o
  -4   4  -2          3.00          5.95         1.67 o
  -4   4  -2          3.00          1.70         0.92 o
  -4   4  -2          3.00          3.72         1.10 o
  -4   4  -2          3.00          2.07         1.06 o
  -4   4  -2         10.01         10.73         1.35 o
   4  -4   2         10.01          8.84         1.64 o
   4  -4   2         10.01         13.86         2.24 o
   4  -4   2         10.01         10.03         1.37 o
   4  -4   2         10.01         10.50         1.56 o
  -5   4  -2         10.69          8.09         1.96 o
  -5   4  -2         10.69         13.81         1.78 o
  -5   4  -2         35.64         36.70         1.94 o
   5  -4   2         35.64         35.70         2.21 o
   5  -4   2         35.64         36.15         2.61 o
   5  -4   2         35.64         38.19         2.02 o
   6  -4   2        141.15        164.41         5.39 o
   6  -4   2        141.15        155.93         5.82 o
   6  -4   2         41.52         31.97         2.85 o
  -7   4  -2         13.43         10.01         2.49 o
  -7   4  -2         13.43          8.99         1.37 o
  -7   4  -2         44.79         40.21         2.17 o
   7  -4   2         44.79         40.74         2.22 o
  -8   4  -2          0.10          0.66         0.84 o
   7   3  -2          0.10          0.95         1.19 o
  -7  -3   2          0.10          1.64         1.88 o
  -7  -3   2          0.34          8.95         2.43 o
  -6  -3   2          0.74          2.37         1.74 o
   5   3  -2          0.42          0.83         1.15 o
  -5  -3   2          0.13          1.36         1.54 o
  -5  -3   2          0.13          0.94         1.11 o
  -5  -3   2          0.42         -1.31         1.31 o
  -5  -3   2          0.42          2.07         1.34 o
   4   3  -2          7.07         11.49         2.13 o
   4   3  -2         23.57         14.60         2.32 o
  -4  -3   2         23.57         21.20         2.21 o
  -4  -3   2         23.57         20.89         1.88 o
  -4  -3   2          7.07          5.49         1.56 o
  -4  -3   2          7.07          7.94         2.26 o
   3   3  -2        294.13        297.46         7.84 o
   3   3  -2         88.20         93.01         2.94 o
  -3  -3   2         88.20         91.24         4.77 o
  -3  -3   2         88.20         92.63         3.04 o
  -3  -3   2        294.13        288.54         7.53 o
  -3  -3   2        294.13        295.64         7.13 o
  -3  -3   2        294.13        291.21         7.84 o
  -3  -3   2        294.13        292.80         6.80 o
   2   3  -2        248.21        287.75         6.77 o
   2   3  -2        248.21        271.70         6.54 o
   2   3  -2        248.21        287.94         6.86 o
  -2  -3   2        827.70        936.41        20.22 o
  -2  -3   2        827.70        952.79        21.78 o
  -2  -3   2        827.70        962.60        21.24 o
  -2  -3   2        827.70        932.98        23.26 o
  -2  -3   2        248.21        273.17         7.31 o
   1   3  -2         98.51        107.88         2.95 o
   1   3  -2         98.51        110.24         3.40 o
   1   3  -2         98.51        115.41         3.02 o
   1   3  -2         98.51        107.56         3.04 o
  -1  -3   2        328.49        351.99         8.39 o
  -1  -3   2        328.49        345.99         7.81 o
  -1  -3   2        328.49        353.55         8.23 o
  -1  -3   2        328.49        352.83         9.05 o
   0  -3   2       1338.44       1501.62        31.96 o
   0  -3   2       1338.44       1395.66        31.09 o
   0  -3   2       1338.44       1369.16        29.62 o
   0  -3   2       1338.44       1354.67        34.20 o
  -1   3  -2         48.25         43.84         1.61 o
  -1   3  -2         48.25         47.74         1.56 o
  -1   3  -2         48.25         45.04         1.64 o
   1  -3   2        160.89        147.47         3.78 o
   1  -3   2        160.89        158.80         3.95 o
   1  -3   2        160.89        151.91         3.94 o
  -2   3  -2         63.72         65.56         2.03 o
  -2   3  -2         63.72         64.84         1.99 o
  -2   3  -2         63.72         67.82         2.05 o
  -2   3  -2        212.47        216.54         5.70 o
  -2   3  -2        212.47        218.46         5.47 o
   2  -3   2        212.47        219.93         5.34 o
   2  -3   2        212.47        221.94         5.55 o
   2  -3   2        212.47        202.72         5.12 o
   2  -3   2        212.47        211.00         5.39 o
   2  -3   2        212.47        214.78         5.18 o
   2  -3   2         63.72         63.93         2.17 o
  -3   3  -2          0.23         -0.43         0.72 o
  -3   3  -2          0.23         -0.39         0.88 o
  -3   3  -2          0.23          0.09         0.79 o
  -3   3  -2          0.23         -0.30         0.65 o
  -3   3  -2          0.77          0.12         0.64 o
  -3   3  -2          0.77         -0.38         0.66 o
   3  -3   2          0.77          1.20         0.87 o
   3  -3   2          0.77          0.95         0.76 o
   3  -3   2          0.77          0.28         0.63 o
   3  -3   2          0.77          0.17         1.59 o
  -4   3  -2         14.31         12.25         1.36 o
  -4   3  -2         14.31         13.05         2.04 o
  -4   3  -2         14.31         14.20         1.27 o
  -4   3  -2         14.31         13.47         1.32 o
  -4   3  -2         47.73         46.09         1.98 o
  -4   3  -2         47.73         44.23         2.61 o
   4  -3   2         47.73         46.13         2.24 o
   4  -3   2         47.73         48.90         2.02 o
   4  -3   2         47.73         45.18         1.92 o
   4  -3   2         47.73         47.31         1.99 o
  -5   3  -2         74.20         74.74         2.84 o
  -5   3  -2        247.44        253.92         7.18 o
  -5   3  -2        247.44        249.64         6.90 o
   5  -3   2        247.44        251.15         6.51 o
   5  -3   2        247.44        250.46         6.16 o
  -6   3  -2        100.88         92.12         3.27 o
  -6   3  -2        102.15        112.75         5.40 o
   6  -3   2        102.15        103.75         4.02 o
   6  -3   2        102.15         96.94         4.17 o
  -7   3  -2         14.64          9.81         1.65 o
  -7   3  -2         14.64         10.84         2.08 o
  -7   3  -2         48.82         42.60         2.25 o
   7  -3   2         48.82         39.85         2.39 o
   7  -3   2         48.82         44.44         2.52 o
   7  -3   2         48.82         45.41         3.06 o
  -8   3  -2          0.20          0.46         0.87 o
   8  -3   2          0.67          0.64         1.42 o
   7   2  -2          0.16          1.63         1.54 o
  -7  -2   2          0.05          0.97         1.08 o
  -7  -2   2          0.16          1.04         1.26 o
  -7  -2   2          0.16          2.69         1.56 o
   6   2  -2        100.10         91.36         3.23 o
  -6  -2   2        101.65        108.16         4.54 o
  -6  -2   2        101.65        105.51         4.27 o
   5   2  -2         15.68         13.74         2.13 o
   5   2  -2         52.29         49.42         2.17 o
  -5  -2   2         52.29         52.68         2.35 o
  -5  -2   2         52.29         51.43         2.74 o
  -5  -2   2         15.68         20.76         2.57 o
  -5  -2   2         15.68         19.52         2.58 o
  -5  -2   2         15.68         15.44         2.69 o
   4   2  -2        224.63        237.23         5.85 o
   4   2  -2        224.63        227.72         5.86 o
  -4  -2   2        749.07        770.86        18.08 o
  -4  -2   2        749.07        748.33        18.32 o
  -4  -2   2        749.07        730.47        19.15 o
  -4  -2   2        224.63        233.50         6.26 o
  -4  -2   2        224.63        232.98         6.27 o
  -4  -2   2        224.63        224.67         6.69 o
  -4  -2   2        224.63        221.91         7.28 o
   3   2  -2        366.20        353.41         9.62 o
   3   2  -2        109.82        115.66         3.27 o
   3   2  -2        109.82        119.80         3.07 o
   3   2  -2        109.82        115.95         3.27 o
  -3  -2   2        109.82        107.90         3.73 o
  -3  -2   2        109.82        117.66         3.46 o
  -3  -2   2        366.20        375.37         9.62 o
  -3  -2   2        366.20        379.66         9.24 o
  -3  -2   2        366.20        389.43         8.36 o
  -3  -2   2        366.20        368.47         8.72 o
   2   2  -2        140.15        162.25         4.19 o
   2   2  -2        140.15        159.20         4.02 o
   2   2  -2        140.15        158.69         3.81 o
   2   2  -2        140.15        154.12         4.05 o
   2   2  -2        467.36        519.65        12.86 o
  -2  -2   2        467.36        520.23        11.72 o
  -2  -2   2        467.36        513.56        12.76 o
  -2  -2   2        467.36        510.20        11.96 o
  -2  -2   2        467.36        505.60        11.15 o
   1   2  -2          4.53          2.64         0.37 o
   1   2  -2          1.36          2.86         0.82 o
  -1  -2   2          4.53          2.40         0.56 o
   0  -2   2        265.37        259.54         6.17 o
  -1   2  -2        405.36        403.67         9.76 o
  -1   2  -2        121.56        120.91         3.14 o
   1  -2   2        405.36        386.05         9.28 o
   1  -2   2        405.36        412.27         9.77 o
   1  -2   2        405.36        387.72         8.88 o
   1  -2   2        121.56        124.02         3.16 o
  -2   2  -2         67.61         65.50         1.90 o
  -2   2  -2         67.61         62.49         2.16 o
  -2   2  -2         20.27         19.20         1.20 o
  -2   2  -2         20.27         18.68         1.07 o
   2  -2   2         67.61         65.49         1.84 o
   2  -2   2         67.61         61.71         2.05 o
   2  -2   2         67.61         66.23         2.02 o
   2  -2   2         67.61         63.61         2.01 o
   2  -2   2         67.61         66.81         2.00 o
   2  -2   2         20.27         20.17         1.07 o
  -3   2  -2          7.36          4.99         1.67 o
  -3   2  -2          7.36          8.76         0.95 o
  -3   2  -2          7.36          9.23         1.19 o
  -3   2  -2          7.36          7.72         1.37 o
  -3   2  -2          7.36          7.33         1.02 o
  -3   2  -2         24.53         29.38         1.35 o
  -3   2  -2         24.53         28.13         1.44 o
  -3   2  -2         24.53         22.56         1.87 o
   3  -2   2         24.53         25.74         1.37 o
   3  -2   2         24.53         27.19         1.34 o
   3  -2   2         24.53         26.88         1.38 o
  -4   2  -2          0.64          2.03         0.92 o
  -4   2  -2          0.64          0.25         1.23 o
  -4   2  -2          0.64          0.05         0.71 o
  -4   2  -2          0.19          0.13         0.71 o
  -4   2  -2          0.19          2.19         1.30 o
  -4   2  -2          0.19          0.21         1.32 o
   4  -2   2          0.64          0.07         0.61 o
   4  -2   2          0.64          0.21         0.83 o
   4  -2   2          0.64          0.44         0.79 o
  -5   2  -2          7.47          5.76         1.28 o
  -5   2  -2          7.47          7.00         1.39 o
  -5   2  -2          7.47          4.94         1.41 o
  -5   2  -2         24.91         27.15         1.79 o
  -5   2  -2         24.91         27.55         1.72 o
   5  -2   2         24.91         23.63         1.77 o
   5  -2   2         24.91         25.72         1.61 o
   5  -2   2         24.91         25.03         1.64 o
  -6   2  -2        126.58        127.11         4.36 o
  -6   2  -2        126.58        127.87         4.63 o
   6  -2   2        126.58        128.52         4.12 o
  -7   2  -2         18.17         18.89         2.08 o
  -7   2  -2         18.17         18.75         2.86 o
  -7   2  -2         18.17         21.33         2.07 o
  -7   2  -2         60.61         61.07         3.24 o
  -7   2  -2         60.61         65.42         2.86 o
   7  -2   2         60.61         62.44         3.07 o
   7  -2   2         60.61         63.71         2.99 o
  -8   2  -2          1.29          0.60         0.89 o
   8   1  -2         61.13         67.81         3.04 o
  -8  -1   2         18.33         18.12         2.13 o
  -8  -1   2         61.13         63.88         2.95 o
  -7  -1   2         35.96         38.71         3.06 o
  -7  -1   2         35.96         37.26         2.38 o
  -7  -1   2         10.78         11.13         1.65 o
  -7  -1   2         10.78         12.80         2.84 o
  -6  -1   2          2.03          1.07         1.07 o
  -6  -1   2          0.61          0.36         1.02 o
  -6  -1   2         18.32         16.87         3.31 o
   5   1  -2         41.16         44.00         2.19 o
   5   1  -2        137.27        137.44         4.00 o
  -5  -1   2         41.16         43.88         2.21 o
  -5  -1   2         41.16         43.97         2.93 o
  -5  -1   2        137.27        145.18         4.26 o
  -5  -1   2        137.27        140.56         4.73 o
   4   1  -2         27.34         25.67         1.89 o
   4   1  -2         27.34         28.60         1.57 o
  -4  -1   2         27.34         26.29         1.46 o
  -4  -1   2         27.34         27.57         1.73 o
  -4  -1   2         91.16         92.78         2.83 o
  -4  -1   2         91.16         88.09         3.13 o
   3   1  -2         55.65         54.66         1.87 o
  -3  -1   2        185.57        173.11         4.74 o
  -3  -1   2        185.57        178.57         4.18 o
  -3  -1   2        185.57        175.41         4.62 o
  -3  -1   2        185.57        175.58         4.38 o
  -3  -1   2         55.65         49.99         1.93 o
  -3  -1   2         55.65         53.82         1.92 o
  -3  -1   2         55.65         54.75         1.76 o
   2   1  -2         35.43         39.23         1.17 o
   2   1  -2         35.43         37.97         1.29 o
   2   1  -2         35.43         36.36         1.37 o
   2   1  -2        118.15        115.15         3.07 o
  -2  -1   2        118.15        108.24         2.98 o
  -2  -1   2        118.15        111.42         2.92 o
  -2  -1   2         35.43         38.68         1.21 o
   1   1  -2          0.01          0.21         0.17 o
   1   1  -2          0.01          0.35         0.17 o
   1   1  -2          0.04          0.51         0.18 o
  -1  -1   2          0.01         -0.07         0.13 o
  -1  -1   2          0.04          0.15         0.15 o
   0   1  -2        143.57        128.34         3.01 o
   0   1  -2        143.57        128.71         3.40 o
  -1   1  -2       1116.06       1090.06        27.53 o
   1  -1   2       1116.06       1148.39        27.56 o
   1  -1   2       1116.06       1148.63        24.57 o
   1  -1   2        334.69        331.67         8.25 o
   2  -1   2         88.97         84.93         2.51 o
   2  -1   2         88.97         85.97         2.40 o
  -3   1  -2         83.11         91.57         2.65 o
  -3   1  -2         83.11         87.48         2.67 o
  -3   1  -2         83.11         86.81         2.77 o
  -3   1  -2        277.14        304.40         7.85 o
  -3   1  -2        277.14        305.57         7.98 o
   3  -1   2        277.14        310.41         7.42 o
   3  -1   2        277.14        303.73         6.90 o
  -4   1  -2          9.32          8.16         1.34 o
  -4   1  -2          9.32          7.16         2.31 o
  -4   1  -2          9.32         10.27         1.17 o
  -4   1  -2         31.07         27.19         2.04 o
  -4   1  -2         31.07         29.29         1.63 o
   4  -1   2         31.07         30.85         1.44 o
   4  -1   2         31.07         28.05         1.46 o
  -5   1  -2        238.95        239.28         6.70 o
  -5   1  -2        238.95        246.06         6.57 o
  -5   1  -2         71.66         78.33         2.98 o
  -5   1  -2         71.66         75.67         2.76 o
  -5   1  -2         71.66         70.94         2.82 o
   5  -1   2        238.95        254.61         6.32 o
   5  -1   2        238.95        228.15         6.61 o
   5  -1   2        238.95        250.57         5.97 o
  -6   1  -2         31.90         37.88         2.80 o
  -6   1  -2         30.28         31.63         2.12 o
   6  -1   2         31.90         43.35         2.83 o
   6  -1   2         31.90         39.27         2.76 o
  -7   1  -2         12.29         11.31         2.17 o
  -7   1  -2         12.29         13.16         2.46 o
  -7   1  -2          3.69          2.01         1.04 o
  -7   1  -2          3.69          2.15         1.59 o
  -7   1  -2          3.69          2.06         1.21 o
   7  -1   2         12.29          9.37         1.88 o
   7  -1   2         12.29          9.72         1.57 o
   7  -1   2         12.29         12.95         1.91 o
  -8   1  -2          1.47          0.49         0.72 o
   8   0  -2         10.94         13.78         1.79 o
   8   0  -2         10.94         16.80         2.38 o
  -8   0   2         10.94         14.91         1.72 o
  -8   0   2          3.28          4.00         1.88 o
  -8   0   2          3.28          3.02         1.21 o
   7   0  -2         40.84         37.42         3.11 o
   7   0  -2        136.18        129.78         4.43 o
  -7   0   2        136.18        132.95         4.29 o
  -7   0   2        136.18        129.25         4.57 o
  -7   0   2         40.84         39.73         2.43 o
  -7   0   2         40.84         37.99         2.54 o
  -7   0   2         40.84         39.26         2.16 o
   6   0  -2        291.34        277.08         7.33 o
  -6   0   2        291.34        277.31         8.00 o
  -6   0   2         61.53         56.09         3.02 o
   5   0  -2         15.75          9.26         2.01 o
   5   0  -2         52.53         50.54         2.01 o
  -5   0   2         15.75         11.05         2.80 o
  -5   0   2         15.75         15.17         1.32 o
  -5   0   2         15.75         15.80         1.30 o
  -5   0   2         52.53         51.12         3.40 o
  -5   0   2         52.53         49.22         2.40 o
   4   0  -2          0.19          2.06         1.03 o
   4   0  -2          0.19         -0.34         0.79 o
   4   0  -2          0.62          1.07         0.59 o
  -4   0   2          0.62         -0.58         0.98 o
  -4   0   2          0.62          0.03         0.61 o
  -4   0   2          0.62          1.74         0.76 o
  -4   0   2          0.19         -0.51         0.63 o
  -4   0   2          0.19          0.49         0.60 o
  -4   0   2          0.19         -0.33         0.65 o
   3   0  -2         16.50         15.38         1.21 o
   3   0  -2         16.50         16.82         0.96 o
  -3   0   2         55.01         50.06         1.76 o
  -3   0   2         55.01         52.16         1.70 o
  -3   0   2         16.50         15.89         0.86 o
  -3   0   2         16.50         15.22         1.09 o
  -3   0   2         16.50         15.45         1.17 o
   2   0  -2        305.14        315.29         7.97 o
   2   0  -2       1017.55       1051.37        25.78 o
  -2   0   2        305.14        316.85         7.93 o
   1   0  -2         95.86         91.70         2.42 o
   1   0  -2        319.66        297.86         7.38 o
  -1   0   2         95.86         92.51         2.40 o
   0   0  -2         74.17         62.11         1.77 o
   0   0   2         74.17         66.01         1.57 o
   0   0   2         74.17         66.44         1.77 o
  -1   0  -2        795.49        822.16        19.82 o
   1   0   2        795.49        792.91        19.83 o
   1   0   2        238.55        252.70         6.37 o
  -2   0  -2        123.82        117.25         3.25 o
  -2   0  -2        412.89        417.16        10.38 o
   2   0   2        412.89        413.39         9.60 o
   2   0   2        412.89        402.75        10.46 o
   2   0   2        123.82        118.70         3.36 o
  -3   0  -2         29.20         30.28         1.47 o
  -3   0  -2         29.20         28.35         1.45 o
  -3   0  -2         97.37         97.43         3.03 o
   3   0   2         97.37         98.40         2.76 o
  -4   0  -2        137.36        154.45         4.49 o
  -4   0  -2        137.36        150.16         4.97 o
  -4   0  -2         41.19         49.16         2.03 o
  -4   0  -2         41.19         47.42         2.01 o
  -4   0  -2         41.19         47.28         2.74 o
   4   0   2        137.36        155.66         4.20 o
  -5   0  -2         10.98          9.21         1.38 o
  -5   0  -2         10.98          9.81         2.10 o
  -5   0  -2         36.63         37.40         2.14 o
   5   0   2         36.63         36.27         1.84 o
  -6   0  -2         32.27         27.97         2.49 o
   6   0   2         56.62         62.51         3.10 o
   6   0   2         56.62         62.39         3.18 o
  -7   0  -2          8.06          5.80         1.51 o
  -7   0  -2          8.06          7.86         1.89 o
  -7   0  -2          8.06          8.77         2.06 o
  -7   0  -2         26.87         24.26         2.24 o
   7   0   2         26.87         29.56         2.37 o
   7   0   2         26.87         24.66         2.45 o
   7   0   2         26.87         26.73         2.02 o
   8  -1  -2          7.86         11.42         2.53 o
   8  -1  -2          7.86          8.96         1.76 o
  -8   1   2          2.36          0.78         1.19 o
  -8   1   2          2.36          2.39         1.28 o
  -8   1   2          2.36          5.42         1.86 o
  -8   1   2          7.86         12.46         1.71 o
   7  -1  -2          5.94          9.23         2.60 o
   7  -1  -2          5.94          4.78         1.61 o
   7  -1  -2          1.78          1.59         1.34 o
  -7   1   2          5.94          6.25         1.68 o
  -7   1   2          5.94          9.17         2.41 o
  -7   1   2          5.94          3.07         1.64 o
  -7   1   2          1.78          1.31         1.30 o
  -7   1   2          1.78          0.86         1.34 o
  -7   1   2          1.78          1.47         1.11 o
  -6   1   2          0.68          1.57         0.96 o
  -6   1   2          2.26          1.87         0.86 o
  -6   1   2          2.26          4.67         1.60 o
   5  -1  -2         58.01         49.36         2.05 o
   5  -1  -2         17.40         13.95         1.42 o
  -5   1   2         17.40         13.61         3.00 o
  -5   1   2         17.40          9.80         1.85 o
  -5   1   2         17.40         15.04         1.43 o
  -5   1   2         17.40         14.05         1.32 o
  -5   1   2         58.01         45.92         3.49 o
  -5   1   2         58.01         49.47         2.12 o
  -5   1   2         58.01         47.62         2.68 o
  -5   1   2         58.01         48.36         2.04 o
   4  -1  -2          6.59          7.51         0.88 o
  -4   1   2          6.59          4.30         1.04 o
  -4   1   2          6.59          5.29         1.12 o
  -4   1   2          6.59          7.33         0.95 o
  -4   1   2         21.98         14.84         1.36 o
  -4   1   2         21.98         17.24         1.22 o
   3  -1  -2        525.70        483.02        11.05 o
   3  -1  -2        157.65        149.40         3.56 o
  -3   1   2        157.65        134.92         3.76 o
  -3   1   2        525.70        467.12        11.78 o
  -3   1   2        525.70        483.71        11.49 o
   2  -1  -2        618.47        613.34        14.33 o
   2  -1  -2        618.47        636.30        15.59 o
   2  -1  -2       2062.39       2188.26        52.58 o
  -2   1   2       2062.39       2127.55        52.65 o
  -2   1   2        618.47        637.08        15.54 o
   1  -1  -2        285.68        267.74         6.70 o
   1  -1  -2         85.67         80.01         2.14 o
  -1   1   2         85.67         75.45         2.11 o
   0  -1  -2       2034.59       2006.77        49.98 o
   0   1   2       2034.59       2044.60        49.67 o
  -1  -1  -2        391.07        375.12         9.11 o
   1   1   2        391.07        350.76         8.39 o
   1   1   2        391.07        358.92         9.13 o
   1   1   2        117.28        117.52         3.17 o
  -2  -1  -2        223.80        224.37         5.81 o
  -2  -1  -2        223.80        221.16         5.68 o
  -2  -1  -2        746.31        759.98        18.63 o
   2   1   2        746.31        735.94        17.14 o
  -3  -1  -2          6.76          9.49         1.32 o
  -3  -1  -2          2.03          2.30         0.74 o
  -3  -1  -2          2.03          2.58         0.75 o
   3   1   2          6.76         10.20         0.97 o
   3   1   2          6.76          7.13         1.80 o
  -4  -1  -2         11.86         16.94         3.16 o
  -4  -1  -2         11.86         11.12         2.07 o
  -4  -1  -2         11.86         11.27         1.34 o
  -4  -1  -2         39.54         43.11         2.38 o
   4   1   2         39.54         43.17         1.92 o
  -5  -1  -2         13.98         10.91         3.35 o
  -5  -1  -2         13.98         11.20         1.52 o
  -5  -1  -2         13.98         13.28         2.04 o
   5   1   2         46.62         39.51         2.29 o
   6   1   2         63.15         65.78         3.66 o
  -7  -1  -2          0.68          1.47         1.32 o
  -7  -1  -2          0.68         -0.12         1.67 o
  -7  -1  -2          2.27          1.74         1.38 o
   7   1   2          2.27          3.33         1.56 o
   7   1   2          2.27          2.09         1.94 o
   7   1   2          2.27          1.90         2.98 o
   8  -2  -2          2.23         -0.01         1.78 o
  -8   2   2          2.23          3.12         1.38 o
  -8   2   2          2.23          9.03         2.67 o
  -8   2   2          2.23          5.67         1.85 o
  -8   2   2          7.45          8.36         2.03 o
  -8   2   2          7.45         11.49         2.65 o
   7  -2  -2         10.08         17.09         3.74 o
   7  -2  -2         10.08         10.24         2.86 o
  -7   2   2          3.02          1.46         1.01 o
  -7   2   2          3.02          4.40         1.46 o
  -7   2   2          3.02          2.68         1.25 o
  -7   2   2         10.08         12.68         1.70 o
  -7   2   2         10.08         12.85         1.93 o
  -7   2   2         10.08         12.11         2.91 o
   6  -2  -2        540.75        567.71        12.99 o
  -6   2   2        158.20        171.81         4.93 o
  -6   2   2        540.75        576.16        14.21 o
  -6   2   2        527.54        543.80        13.82 o
   5  -2  -2         14.95         11.15         1.97 o
   5  -2  -2         14.95         12.31         1.64 o
   5  -2  -2          4.48          4.93         1.11 o
  -5   2   2         14.95         10.34         1.21 o
  -5   2   2         14.95         15.17         2.52 o
  -5   2   2         14.95         12.43         1.30 o
  -5   2   2         14.95         12.46         2.12 o
  -5   2   2          4.48          3.60         1.02 o
  -5   2   2          4.48          4.30         1.10 o
  -5   2   2          4.48          4.95         1.65 o
   4  -2  -2       1780.66       1843.22        42.39 o
   4  -2  -2        533.99        562.09        12.69 o
  -4   2   2       1780.66       1883.73        44.88 o
  -4   2   2       1780.66       1892.97        46.00 o
  -4   2   2       1780.66       1867.95        43.85 o
  -4   2   2        533.99        522.26        13.15 o
  -4   2   2        533.99        534.67        13.48 o
  -4   2   2        533.99        555.81        13.88 o
   3  -2  -2        113.66        114.56         2.98 o
  -3   2   2        379.02        383.75         9.53 o
  -3   2   2        379.02        369.95         9.14 o
  -3   2   2        379.02        371.89         9.39 o
  -3   2   2        113.66        115.33         3.30 o
   2  -2  -2        289.42        308.23         7.86 o
   2  -2  -2         86.79         84.14         2.52 o
  -2   2   2         86.79         86.69         2.43 o
   1  -2  -2        557.47        590.63        14.59 o
   1  -2  -2        557.47        590.37        14.59 o
   1  -2  -2        167.18        173.95         4.53 o
  -1   2   2        167.18        172.79         4.51 o
   0  -2  -2       3473.23       3597.22        88.31 o
  -1  -2  -2         28.85         26.01         1.56 o
  -1  -2  -2         96.19         91.29         2.62 o
   1   2   2         28.85         27.54         1.15 o
   1   2   2         96.19         84.84         2.71 o
   1   2   2         96.19         88.15         2.41 o
  -2  -2  -2         44.99         32.94         1.62 o
  -2  -2  -2         13.49          9.37         1.22 o
  -2  -2  -2         13.49          6.30         1.80 o
  -2  -2  -2         13.49          8.62         1.16 o
   2   2   2         44.99         35.17         1.40 o
   2   2   2         44.99         35.29         1.74 o
  -3  -2  -2          6.72          7.97         2.49 o
  -3  -2  -2          6.72          8.80         1.41 o
  -3  -2  -2          6.72          6.19         1.73 o
  -3  -2  -2          6.72          7.31         1.20 o
  -3  -2  -2         22.39         23.15         2.25 o
   3   2   2          6.72          6.90         2.20 o
   3   2   2         22.39         23.22         1.38 o
  -4  -2  -2         12.22         20.07         2.49 o
  -4  -2  -2         12.22         13.22         1.60 o
  -4  -2  -2         12.22         13.73         1.53 o
  -4  -2  -2         12.22         17.69         2.57 o
   4   2   2         40.77         43.34         2.72 o
  -5  -2  -2          0.06          0.90         1.06 o
  -5  -2  -2          0.06          0.43         1.23 o
  -5  -2  -2          0.06          0.18         1.50 o
  -5  -2  -2          0.06         -0.93         1.33 o
   5   2   2          0.20         -0.49         1.25 o
   6   2   2         62.27         65.90         3.03 o
   8  -3  -2         58.21         51.91         2.74 o
   8  -3  -2        194.12        207.92         5.74 o
  -8   3   2         58.21         56.91         2.56 o
  -8   3   2         58.21         56.69         2.61 o
  -8   3   2        194.12        211.45         6.05 o
  -8   3   2        194.12        200.75         6.01 o
   7  -3  -2         23.68         21.27         3.08 o
   7  -3  -2         78.97         92.86         3.44 o
  -7   3   2         23.68         28.48         2.24 o
  -7   3   2         23.68         24.76         1.80 o
  -7   3   2         78.97         88.24         3.88 o
  -7   3   2         78.97         85.52         3.25 o
  -7   3   2         78.97         92.82         3.45 o
   6  -3  -2         79.13         83.45         3.52 o
  -6   3   2         79.13         76.57         4.63 o
  -6   3   2         79.13         84.91         3.47 o
  -6   3   2         22.33         24.84         2.66 o
   5  -3  -2        110.17        112.16         3.40 o
   5  -3  -2         33.04         32.44         1.53 o
  -5   3   2         33.04         35.13         2.45 o
  -5   3   2         33.04         34.84         2.64 o
  -5   3   2         33.04         34.66         1.69 o
  -5   3   2        110.17        104.30         4.51 o
  -5   3   2        110.17        109.92         3.47 o
  -5   3   2        110.17        105.80         3.33 o
   4  -3  -2         68.85         70.31         2.43 o
   4  -3  -2         68.85         70.58         2.52 o
   4  -3  -2         20.65         20.35         1.18 o
  -4   3   2         20.65         20.53         1.70 o
  -4   3   2         20.65         23.12         1.36 o
  -4   3   2         68.85         72.54         2.45 o
  -4   3   2         68.85         75.15         2.65 o
   3  -3  -2        156.02        147.56         3.54 o
   3  -3  -2        156.02        139.11         4.08 o
  -3   3   2        156.02        150.27         4.06 o
  -3   3   2        156.02        142.09         3.99 o
  -3   3   2         46.79         44.94         1.55 o
  -3   3   2         46.79         40.33         1.69 o
   2  -3  -2        347.78        368.12         9.18 o
   2  -3  -2        104.29         98.77         3.26 o
  -2   3   2        104.29        104.30         2.77 o
  -2   3   2        104.29        104.67         2.62 o
  -2   3   2        104.29        106.33         3.00 o
  -2   3   2        347.78        349.33         8.80 o
  -2   3   2        347.78        351.27         8.95 o
   1  -3  -2          5.45          5.56         1.04 o
   1  -3  -2          5.45          4.68         0.93 o
   1  -3  -2         18.16         17.47         0.95 o
   1  -3  -2         18.16         18.35         1.09 o
  -1   3   2         18.16         14.74         1.64 o
  -1   3   2          5.45          5.57         0.72 o
   0  -3  -2         34.36         33.51         1.40 o
   0   3   2         34.36         30.12         1.51 o
  -1  -3  -2          3.54          2.33         0.90 o
  -1  -3  -2          3.54          4.15         1.17 o
  -1  -3  -2          3.54          3.79         1.18 o
  -1  -3  -2         11.79          8.74         1.17 o
   1   3   2          3.54          2.26         0.81 o
   1   3   2         11.79          8.04         1.22 o
   1   3   2         11.79          8.20         1.14 o
  -2  -3  -2         40.67         35.74         2.34 o
  -2  -3  -2         12.20         10.53         1.71 o
  -2  -3  -2         12.20         11.59         1.73 o
   2   3   2         12.20         11.93         2.00 o
   2   3   2         40.67         35.43         1.81 o
   2   3   2         40.67         37.43         1.65 o
  -3  -3  -2        143.27        147.99         4.63 o
  -3  -3  -2        143.27        143.61         4.98 o
  -3  -3  -2        143.27        149.80         4.51 o
  -3  -3  -2        477.75        468.11        12.12 o
   3   3   2        477.75        485.07        12.17 o
   3   3   2        477.75        458.15        11.31 o
  -4  -3  -2          2.74          3.41         1.69 o
  -4  -3  -2          2.74          2.64         1.10 o
  -4  -3  -2          2.74          1.62         1.28 o
   4   3   2          9.14          6.78         1.74 o
   4   3   2          9.14          8.68         1.78 o
  -5  -3  -2        198.48        198.29         5.73 o
  -5  -3  -2         59.52         54.71         3.57 o
  -5  -3  -2         59.52         58.59         2.87 o
  -5  -3  -2         59.52         59.22         2.85 o
   5   3   2        198.48        196.11         5.68 o
  -6  -3  -2        105.48         95.51         3.71 o
  -6  -3  -2         31.63         32.91         2.31 o
   6   3   2        105.48        107.42         3.47 o
   8  -4  -2          0.14          1.83         1.78 o
  -8   4   2          0.04         -1.20         1.20 o
  -8   4   2          0.04         -0.20         1.09 o
  -8   4   2          0.14          0.99         1.13 o
   7  -4  -2         45.02         47.57         2.98 o
   7  -4  -2         13.50         11.37         2.15 o
  -7   4   2         45.02         44.70         3.11 o
  -7   4   2         45.02         49.12         2.32 o
  -7   4   2         45.02         49.19         3.05 o
  -7   4   2         13.50          8.40         1.88 o
  -6   4   2        210.44        227.49         7.12 o
   5  -4  -2          3.84          4.17         1.18 o
   5  -4  -2         12.82         14.26         1.96 o
  -5   4   2         12.82         15.97         2.72 o
  -5   4   2         12.82         14.23         1.40 o
  -5   4   2         12.82         11.91         3.26 o
  -5   4   2         12.82         12.22         1.96 o
  -5   4   2          3.84          2.93         1.26 o
  -5   4   2          3.84          5.19         1.31 o
   4  -4  -2        137.66        143.59         4.18 o
  -4   4   2         41.28         41.77         1.88 o
  -4   4   2         41.28         39.70         2.65 o
  -4   4   2         41.28         38.47         2.80 o
  -4   4   2        137.66        140.63         4.89 o
  -4   4   2        137.66        135.51         5.12 o
  -4   4   2        137.66        136.20         4.23 o
  -4   4   2        137.66        140.57         4.11 o
   3  -4  -2         90.78         92.12         3.00 o
  -3   4   2         90.78         95.51         2.66 o
  -3   4   2         90.78         83.69         3.15 o
  -3   4   2        302.73        307.54         7.99 o
  -3   4   2        302.73        313.95         8.07 o
   2  -4  -2        107.12        102.54         3.19 o
   2  -4  -2         32.12         30.76         1.55 o
  -2   4   2         32.12         30.68         1.71 o
  -2   4   2         32.12         32.58         1.36 o
  -2   4   2         32.12         31.19         1.48 o
  -2   4   2        107.12         99.95         3.29 o
  -2   4   2        107.12         96.88         3.50 o
  -2   4   2        107.12        102.05         3.22 o
   1  -4  -2         93.88        101.45         3.04 o
   1  -4  -2        313.06        327.28         8.34 o
  -1   4   2         93.88         92.27         3.01 o
  -1   4   2         93.88        101.55         3.12 o
  -1   4   2         93.88         96.98         2.69 o
  -1   4   2        313.06        297.09         8.25 o
  -1   4   2        313.06        327.82         8.28 o
   0  -4  -2       1071.53       1133.75        28.48 o
   0   4   2       1071.53       1160.28        28.18 o
  -1  -4  -2        628.25        619.54        15.98 o
  -1  -4  -2        628.25        625.29        15.56 o
  -1  -4  -2        188.40        202.78         5.48 o
  -1  -4  -2        188.40        191.32         6.40 o
   1   4   2        188.40        190.72         5.85 o
   1   4   2        188.40        198.89         6.24 o
   1   4   2        628.25        639.42        15.67 o
   1   4   2        628.25        599.47        14.48 o
  -2  -4  -2        160.91        160.11         4.79 o
  -2  -4  -2        160.91        168.21         5.46 o
  -2  -4  -2        160.91        161.12         5.00 o
  -2  -4  -2        536.59        529.71        13.37 o
   2   4   2        536.59        514.70        12.57 o
   2   4   2        536.59        539.66        13.63 o
  -3  -4  -2          0.08         -0.35         1.14 o
  -3  -4  -2          0.08          1.33         1.52 o
  -3  -4  -2          0.08          2.72         2.18 o
  -3  -4  -2          0.26          2.38         1.48 o
   3   4   2          0.26          1.42         1.19 o
   3   4   2          0.26         -0.45         1.38 o
  -4  -4  -2        103.42         89.42         3.86 o
  -4  -4  -2        103.42         99.04         3.92 o
  -4  -4  -2         31.01         29.75         2.66 o
  -4  -4  -2         31.01         31.67         2.37 o
   4   4   2        103.42         99.58         3.80 o
   4   4   2        103.42         97.57         3.69 o
  -5  -4  -2          0.40         -0.97         1.97 o
  -5  -4  -2          0.40          0.13         0.97 o
  -5  -4  -2          1.35          0.37         1.58 o
   5   4   2          0.40          0.05         1.03 o
   5   4   2          1.35          0.13         1.85 o
   5   4   2          1.35         -2.41         2.41 o
  -8   5   2         10.84         12.95         1.48 o
  -8   5   2         10.84         11.57         2.45 o
  -8   5   2         36.15         39.69         2.15 o
   7  -5  -2          9.20          5.84         1.62 o
   7  -5  -2         30.66         46.46         3.49 o
  -7   5   2          9.20         10.68         1.71 o
  -7   5   2          9.20         10.31         1.92 o
   6  -5  -2          0.61          1.25         1.05 o
   6  -5  -2         16.17         19.23         4.19 o
  -6   5   2         16.17         16.31         4.19 o
  -6   5   2          0.61          1.56         1.14 o
   5  -5  -2          1.02          0.08         1.84 o
  -5   5   2          1.02          2.05         1.51 o
  -5   5   2          1.02          1.40         0.88 o
  -5   5   2          1.02         -0.29         1.41 o
  -5   5   2          0.31          0.87         1.08 o
   4  -5  -2          1.80         -1.15         1.45 o
   4  -5  -2          1.80          0.93         0.79 o
  -4   5   2          6.02          7.25         2.18 o
  -4   5   2          6.02          6.11         1.44 o
  -4   5   2          1.80          1.57         1.21 o
  -4   5   2          1.80          2.27         1.11 o
   3  -5  -2         11.58         12.59         1.50 o
  -3   5   2         11.58         11.67         2.16 o
  -3   5   2         11.58         11.99         1.35 o
  -3   5   2         38.63         37.23         2.08 o
  -3   5   2         38.63         38.26         2.57 o
   2  -5  -2        119.74        118.44         3.59 o
  -2   5   2        399.29        392.72        10.02 o
  -2   5   2        399.29        376.01        10.81 o
  -2   5   2        119.74        115.41         3.30 o
  -2   5   2        119.74        110.94         3.91 o
   1  -5  -2         11.66         11.66         1.27 o
   1  -5  -2         38.87         38.08         2.85 o
  -1   5   2         38.87         38.30         3.12 o
  -1   5   2         38.87         40.45         1.94 o
  -1   5   2         11.66         11.03         2.12 o
   0  -5  -2         91.44         84.89         3.58 o
   0   5   2         91.44         85.02         2.89 o
   0   5   2         91.44         74.93         4.11 o
  -1  -5  -2         20.19         20.07         2.41 o
  -1  -5  -2         20.19         20.05         1.65 o
   1   5   2         67.32         70.03         2.71 o
  -2  -5  -2         19.19         19.77         2.24 o
  -2  -5  -2          5.76          3.74         1.19 o
  -2  -5  -2          5.76          4.01         1.31 o
   2   5   2          5.76          7.22         2.28 o
   2   5   2         19.19         20.04         1.74 o
  -3  -5  -2         53.00         54.11         2.79 o
  -3  -5  -2         15.89         18.83         2.03 o
   3   5   2         15.89         19.48         2.19 o
   3   5   2         53.00         53.12         2.55 o
  -4  -5  -2         46.37         48.49         2.94 o
  -4  -5  -2         13.90         15.39         1.73 o
   4   5   2         46.37         42.42         2.93 o
   4   5   2         13.90         17.28         2.10 o
  -5  -5  -2          9.69          7.73         1.34 o
   5   5   2          9.69         11.18         1.40 o
  -8   6   2          0.17          1.69         0.95 o
   7  -6  -2         35.95         35.06         3.29 o
   7  -6  -2         10.78          6.68         2.14 o
  -7   6   2         10.78          5.60         1.92 o
  -7   6   2         10.78          8.76         1.53 o
  -7   6   2         35.95         41.79         2.33 o
   6  -6  -2         55.18         47.17         2.21 o
  -6   6   2        183.99        185.12         5.47 o
  -6   6   2         55.18         51.59         2.81 o
  -6   6   2         55.18         47.21         2.26 o
   5  -6  -2          1.90          2.18         1.04 o
  -5   6   2          6.32          5.23         1.40 o
  -5   6   2          6.32          9.86         2.34 o
  -5   6   2          1.90          0.30         1.02 o
  -5   6   2          1.90         -0.19         1.52 o
   4  -6  -2         38.45         36.72         1.90 o
   4  -6  -2         38.45         34.06         2.46 o
  -4   6   2        128.22        123.85         4.15 o
  -4   6   2        128.22        126.91         4.45 o
  -4   6   2         38.45         40.97         2.25 o
  -4   6   2         38.45         35.71         2.64 o
   3  -6  -2         16.88         15.79         1.58 o
   3  -6  -2         16.88         14.92         1.62 o
   3  -6  -2         56.31         58.01         3.03 o
  -3   6   2         16.88         14.95         1.93 o
  -3   6   2         56.31         56.73         2.80 o
   2  -6  -2          9.33          8.67         2.30 o
   2  -6  -2          2.80          4.42         1.26 o
   2  -6  -2          2.80          1.69         1.31 o
  -2   6   2          9.33          6.29         1.77 o
  -2   6   2          2.80          3.96         1.10 o
   1  -6  -2        465.55        447.65        11.72 o
   1  -6  -2        139.61        138.46         4.25 o
  -1   6   2        139.61        135.88         4.45 o
  -1   6   2        465.55        448.45        11.69 o
   0  -6  -2        247.56        235.72         6.85 o
   0   6   2        247.56        237.05         7.55 o
   0   6   2        247.56        248.79         6.78 o
  -1  -6  -2         16.40         15.34         1.72 o
  -1  -6  -2         16.40         20.59         2.45 o
  -1  -6  -2         54.70         56.49         2.73 o
   1   6   2         54.70         50.94         2.48 o
   1   6   2         16.40         17.30         2.25 o
  -2  -6  -2         18.12         17.62         2.10 o
  -2  -6  -2         18.12         20.95         1.89 o
  -2  -6  -2         60.42         59.71         2.71 o
   2   6   2         60.42         58.98         2.82 o
   2   6   2         18.12         16.94         1.98 o
  -3  -6  -2         27.44         25.50         2.24 o
  -3  -6  -2          8.23         10.92         1.62 o
   3   6   2         27.44         28.09         2.13 o
   4   6   2          0.16         -0.27         0.86 o
  -7   7   2          6.15          7.11         1.41 o
   6  -7  -2          0.51          1.03         1.31 o
   6  -7  -2          8.05          8.51         3.47 o
  -6   7   2          1.70         12.36         2.58 o
  -6   7   2          8.05         14.20         2.60 o
  -6   7   2          0.51         -0.25         0.95 o
   5  -7  -2          6.74          9.21         1.66 o
   5  -7  -2         22.46         21.05         2.43 o
  -5   7   2         22.46         20.31         1.96 o
  -5   7   2         22.46         29.37         3.75 o
   4  -7  -2          0.06         -0.66         1.19 o
   4  -7  -2          0.06          1.38         1.33 o
   4  -7  -2          0.20          2.60         1.26 o
  -4   7   2          0.06         -0.44         1.00 o
  -4   7   2          0.20         -0.97         0.97 o
   3  -7  -2        255.24        247.36         7.15 o
   3  -7  -2         76.54         71.86         2.90 o
   3  -7  -2         76.54         72.89         2.86 o
  -3   7   2        255.24        255.15         7.66 o
  -3   7   2         76.54         71.13         2.87 o
   2  -7  -2         41.52         41.97         2.57 o
   2  -7  -2         12.45         13.84         1.56 o
  -2   7   2         12.45         12.23         1.76 o
  -2   7   2         41.52         43.84         2.47 o
   1  -7  -2          0.58          1.38         0.90 o
   1  -7  -2          1.92          3.00         0.93 o
  -1   7   2          1.92          5.68         1.67 o
  -1   7   2          1.92          3.41         1.38 o
  -1   7   2          0.58          0.31         0.95 o
   0  -7  -2          6.32          3.69         1.05 o
   0   7   2          6.32          4.90         1.44 o
  -1  -7  -2          0.69          0.00         1.06 o
  -1  -7  -2          0.21          0.64         1.25 o
   1   7   2          0.69         -0.10         1.05 o
   1   7   2          0.21          0.53         0.97 o
  -2  -7  -2         15.91         16.08         1.92 o
  -2  -7  -2         53.06         51.45         2.28 o
   2   7   2         15.91         16.45         1.54 o
   2   7   2         53.06         50.57         2.34 o
  -3  -7  -2         29.63         31.44         1.70 o
   3   7   2         29.63         33.68         1.59 o
   6  -8  -2         28.91         32.80         2.73 o
  -6   8   2         28.91         35.01         1.99 o
   5  -8  -2          5.06          7.04         1.95 o
  -5   8   2          1.52          2.28         0.83 o
   4  -8  -2          8.21          5.72         1.68 o
   4  -8  -2          8.21          3.93         2.13 o
   4  -8  -2         27.36         31.27         2.23 o
  -4   8   2          8.21          9.28         1.37 o
  -4   8   2         27.36         30.88         2.12 o
   3  -8  -2         28.94         32.29         2.30 o
  -3   8   2          8.68          8.03         1.50 o
  -3   8   2         28.94         34.67         2.16 o
   2  -8  -2         24.37         27.52         1.67 o
   2  -8  -2         81.28         74.90         3.03 o
  -2   8   2         81.28         76.22         3.48 o
  -2   8   2         81.28         75.94         3.17 o
  -2   8   2         24.37         21.69         1.79 o
   1  -8  -2          2.28          5.30         1.38 o
   1  -8  -2          7.61          9.39         1.65 o
  -1   8   2          7.61         13.88         2.50 o
   0  -8  -2         47.66         48.18         2.12 o
   0   8   2         47.66         47.09         2.18 o
  -1  -8  -2        148.84        170.87         4.64 o
   1   8   2        148.84        162.73         4.83 o
   1   8   2         44.63         49.80         1.94 o
   3  -9  -2          5.26          8.53         1.33 o
  -3   9   2          5.26          8.64         1.40 o
  -3   9   2          1.58          0.06         0.68 o
   2  -9  -2         86.71         89.71         2.71 o
  -2   9   2         86.71         79.99         3.54 o
  -2   9   2         26.00         31.05         1.57 o
  -1   9  -3          0.07          0.75         0.78 o
  -2   9  -3         14.03         16.17         1.32 o
  -2   9  -3         46.78         52.92         2.47 o
  -3   9  -3         26.81         32.99         1.80 o
  -3   9  -3          8.04          6.29         1.24 o
   2   8  -3         62.00         60.44         2.70 o
   2   8  -3         18.59         21.50         1.84 o
  -2  -8   3         62.00         66.30         2.30 o
  -2  -8   3         18.59         14.07         2.24 o
   1   8  -3         39.18         47.96         2.19 o
   1   8  -3         11.75         16.29         1.66 o
  -1  -8   3         39.18         48.69         2.12 o
  -1  -8   3         11.75         15.00         1.74 o
   0   8  -3          8.41          7.58         1.66 o
   0  -8   3          8.41          7.44         1.67 o
  -1   8  -3          1.11          0.76         0.91 o
  -1   8  -3          1.11          3.71         1.78 o
  -1   8  -3          1.11          1.13         1.70 o
  -1   8  -3          3.70          7.33         1.60 o
  -1   8  -3          3.70          3.37         1.48 o
   1  -8   3          3.70          5.72         1.91 o
   1  -8   3          1.11         -0.57         1.10 o
  -2   8  -3         37.44         39.91         2.09 o
  -2   8  -3         37.44         39.78         2.15 o
  -2   8  -3        124.83        127.90         4.06 o
  -2   8  -3        124.83        123.48         4.15 o
   2  -8   3         37.44         40.06         2.20 o
   2  -8   3        124.83        119.78         4.20 o
   2  -8   3        124.83        115.16         4.53 o
  -3   8  -3          7.89          8.61         1.70 o
  -3   8  -3          7.89          7.41         1.37 o
  -3   8  -3          7.89          6.08         1.51 o
  -3   8  -3         26.31         30.36         2.05 o
  -4   8  -3         23.90         22.20         1.71 o
  -4   8  -3          7.17          6.06         1.33 o
   4  -8   3         23.90         27.15         3.54 o
  -5   8  -3         11.38          9.45         1.31 o
   3   7  -3         68.39         72.95         2.99 o
   3   7  -3         20.51         19.06         1.75 o
  -3  -7   3         68.39         74.67         2.68 o
   2   7  -3         44.40         44.38         2.24 o
   2   7  -3         13.31         11.11         1.74 o
  -2  -7   3         13.31         17.08         2.11 o
  -2  -7   3         13.31         12.15         1.85 o
  -2  -7   3         44.40         45.40         2.25 o
  -2  -7   3         44.40         42.39         3.04 o
   1   7  -3          2.31          4.97         2.09 o
   1   7  -3          2.31          5.90         1.59 o
   1   7  -3          7.70         10.86         1.60 o
  -1  -7   3          7.70          9.85         1.89 o
  -1  -7   3          7.70         11.79         2.20 o
  -1  -7   3          7.70          8.37         1.74 o
  -1  -7   3          2.31          4.58         1.54 o
   0   7  -3         77.49         75.20         3.95 o
   0  -7   3         77.49         77.70         2.98 o
   0  -7   3         77.49         72.96         2.92 o
   0  -7   3         77.49         77.03         3.40 o
   0  -7   3         77.49         68.99         3.08 o
  -1   7  -3          0.26         -0.31         1.31 o
  -1   7  -3          0.26         -0.35         1.06 o
  -1   7  -3          0.26          0.02         1.01 o
  -1   7  -3          0.26          1.34         1.28 o
  -1   7  -3          0.87          1.94         1.26 o
   1  -7   3          0.87          1.34         1.27 o
   1  -7   3          0.87         -0.25         2.13 o
   1  -7   3          0.87          0.76         1.29 o
   1  -7   3          0.87         -0.27         1.75 o
   1  -7   3          0.26          0.90         0.99 o
  -2   7  -3          0.65          1.01         1.08 o
  -2   7  -3          0.65         -0.33         1.00 o
  -2   7  -3          0.65         -1.14         1.22 o
  -2   7  -3          0.65          1.03         1.10 o
   2  -7   3          0.65          1.73         1.13 o
   2  -7   3          2.16          4.13         1.62 o
   2  -7   3          2.16          4.70         2.26 o
   2  -7   3          2.16          4.32         1.53 o
  -3   7  -3        102.43        101.47         3.28 o
  -3   7  -3        102.43        103.11         3.21 o
  -3   7  -3        102.43        102.03         3.43 o
  -3   7  -3        341.57        351.86        10.04 o
   3  -7   3        102.43         95.06         3.60 o
   3  -7   3        341.57        348.08         8.87 o
  -4   7  -3          8.00          6.80         1.46 o
  -4   7  -3          8.00          7.64         1.56 o
  -4   7  -3         26.67         30.32         2.03 o
   4  -7   3         26.67         28.14         2.30 o
  -5   7  -3         15.02         17.53         1.74 o
  -5   7  -3          4.51          1.59         0.94 o
   5  -7   3         15.02         13.08         2.11 o
  -6   7  -3          3.71          4.55         1.31 o
  -5  -6   3          0.84          0.67         0.72 o
   4   6  -3          0.03          0.09         1.10 o
   4   6  -3          0.10          9.14         2.96 o
   4   6  -3          0.10          3.25         1.89 o
  -4  -6   3          0.03          0.53         0.85 o
   3   6  -3          0.63          1.60         1.16 o
  -3  -6   3          0.63          1.78         1.00 o
  -3  -6   3          0.63          2.26         1.49 o
  -3  -6   3          0.19          0.19         1.01 o
   2   6  -3         26.16         36.32         2.11 o
   2   6  -3          7.84         11.83         2.44 o
   2   6  -3          7.84          8.64         1.98 o
  -2  -6   3          7.84         10.65         1.99 o
  -2  -6   3          7.84         10.42         1.78 o
  -2  -6   3         26.16         37.81         2.22 o
  -2  -6   3         26.16         38.87         2.25 o
   1   6  -3         87.13         89.33         3.14 o
   1   6  -3         87.13         88.77         3.50 o
   1   6  -3         87.13         85.58         3.31 o
  -1  -6   3        290.56        284.01         7.77 o
  -1  -6   3        290.56        285.65         7.50 o
  -1  -6   3        290.56        288.60         6.92 o
  -1  -6   3         87.13         87.26         3.87 o
   0   6  -3        120.64        111.53         4.87 o
   0  -6   3        120.64        109.24         3.84 o
   0  -6   3        120.64        105.65         3.60 o
   0  -6   3        120.64        108.33         3.43 o
   0  -6   3        120.64        110.22         3.34 o
  -1   6  -3         36.06         39.87         1.91 o
  -1   6  -3         36.06         35.30         2.36 o
  -1   6  -3         36.06         35.61         2.04 o
  -1   6  -3         36.06         37.61         1.86 o
   1  -6   3        120.24        119.15         3.82 o
   1  -6   3        120.24        120.59         3.98 o
   1  -6   3        120.24        120.22         4.33 o
   1  -6   3        120.24        120.25         3.61 o
  -2   6  -3          5.79          5.42         1.16 o
  -2   6  -3          5.79          6.65         1.88 o
  -2   6  -3          5.79          7.08         1.26 o
  -2   6  -3          5.79          6.04         1.48 o
   2  -6   3         19.31         19.86         2.02 o
   2  -6   3         19.31         20.24         1.81 o
   2  -6   3         19.31         26.47         3.26 o
   2  -6   3         19.31         24.03         2.21 o
  -3   6  -3         14.57         11.45         1.85 o
  -3   6  -3         14.57         15.46         1.43 o
  -3   6  -3         14.57         13.31         1.49 o
  -3   6  -3         14.57          9.68         1.42 o
   3  -6   3         48.57         44.71         2.74 o
   3  -6   3         48.57         50.05         2.58 o
  -4   6  -3        139.75        142.97         4.82 o
  -4   6  -3         41.91         37.68         1.97 o
  -4   6  -3         41.91         40.28         2.00 o
  -4   6  -3         41.91         41.17         2.08 o
   4  -6   3        139.75        141.81         4.40 o
   4  -6   3        139.75        140.89         4.91 o
   4  -6   3        139.75        141.95         4.41 o
  -5   6  -3          1.63          1.32         0.99 o
  -5   6  -3          5.43          7.51         2.53 o
  -5   6  -3          5.43          4.56         1.48 o
   5  -6   3          5.43          4.94         1.49 o
   5  -6   3          5.43          5.87         2.38 o
  -6   6  -3         17.64         25.11         3.18 o
  -6   6  -3         17.52         20.67         2.00 o
   6  -6   3         17.52         17.84         1.94 o
   6  -6   3          5.25          1.96         2.21 o
  -7   6  -3          4.46          1.99         0.80 o
  -6  -5   3          8.86         10.54         1.32 o
  -6  -5   3         29.56         28.99         1.84 o
   5   5  -3          6.34         10.25         2.20 o
   5   5  -3         21.13         24.17         2.20 o
  -5  -5   3          6.34          8.36         1.73 o
  -5  -5   3         21.13         20.49         1.84 o
   4   5  -3          0.46          0.40         1.26 o
   4   5  -3          1.53         -0.22         1.52 o
   4   5  -3          1.53         -1.53         1.59 o
  -4  -5   3          0.46         -0.92         0.92 o
   3   5  -3          3.29          2.70         1.18 o
   3   5  -3          0.99          0.04         1.34 o
  -3  -5   3          0.99          1.36         1.15 o
  -3  -5   3          0.99          0.43         1.50 o
  -3  -5   3          3.29          2.54         1.07 o
  -3  -5   3          3.29          4.49         1.17 o
   2   5  -3         29.84         29.60         2.07 o
  -2  -5   3         29.84         30.65         2.91 o
  -2  -5   3         99.49         93.40         3.12 o
  -2  -5   3         99.49         93.78         3.46 o
  -2  -5   3         99.49         92.59         3.07 o
  -2  -5   3         99.49         91.26         3.15 o
   1   5  -3         56.03         58.26         2.38 o
   1   5  -3         56.03         59.27         2.40 o
   1   5  -3         56.03         57.19         3.27 o
   1   5  -3         56.03         58.04         2.43 o
  -1  -5   3        186.84        180.03         5.43 o
  -1  -5   3        186.84        182.55         4.99 o
  -1  -5   3        186.84        181.43         4.66 o
   0  -5   3         20.45         16.27         1.49 o
   0  -5   3         20.45         15.27         2.46 o
   0  -5   3         20.45         14.79         1.42 o
   0  -5   3         20.45         15.83         1.46 o
   0  -5   3         20.45         15.58         1.48 o
  -1   5  -3         35.27         33.33         1.84 o
  -1   5  -3         35.27         34.22         1.60 o
  -1   5  -3         35.27         36.79         2.56 o
  -1   5  -3         35.27         34.94         1.72 o
  -1   5  -3         35.27         34.47         1.61 o
   1  -5   3        117.62        117.35         3.72 o
   1  -5   3        117.62        116.77         3.48 o
   1  -5   3        117.62        112.99         3.46 o
   1  -5   3        117.62        110.09         4.64 o
   1  -5   3        117.62        113.43         3.25 o
  -2   5  -3         43.12         41.81         1.76 o
  -2   5  -3         43.12         42.36         2.54 o
  -2   5  -3         43.12         41.49         1.85 o
  -2   5  -3         43.12         40.81         2.11 o
  -2   5  -3         43.12         42.12         1.86 o
   2  -5   3        143.78        139.29         4.11 o
   2  -5   3        143.78        139.94         3.86 o
   2  -5   3        143.78        135.13         5.06 o
   2  -5   3        143.78        145.41         4.16 o
   2  -5   3        143.78        143.67         4.39 o
  -3   5  -3         34.02         34.64         2.30 o
  -3   5  -3         34.02         34.25         1.74 o
  -3   5  -3         34.02         33.56         1.64 o
  -3   5  -3         34.02         36.23         1.83 o
  -3   5  -3        113.43        119.69         3.84 o
   3  -5   3        113.43        117.01         3.81 o
   3  -5   3        113.43        119.66         4.07 o
   3  -5   3        113.43        117.13         3.56 o
   3  -5   3        113.43        117.41         3.67 o
  -4   5  -3         52.86         44.45         2.06 o
  -4   5  -3         52.86         47.18         2.19 o
  -4   5  -3         52.86         51.07         2.32 o
  -4   5  -3         52.86         48.27         1.97 o
  -4   5  -3        176.27        180.39         5.30 o
   4  -5   3        176.27        187.36         5.11 o
   4  -5   3        176.27        178.80         4.91 o
   4  -5   3        176.27        175.51         5.27 o
  -5   5  -3          1.82          1.02         1.36 o
  -5   5  -3          1.82          1.97         1.23 o
  -5   5  -3          6.06          6.57         1.64 o
   5  -5   3          6.06          4.95         1.25 o
   5  -5   3          6.06         11.61         2.32 o
   5  -5   3          6.06          8.28         2.21 o
  -6   5  -3         54.25         52.18         4.54 o
  -6   5  -3          2.51          2.85         1.07 o
   6  -5   3          0.75         -0.06         2.47 o
   6  -5   3         54.25         54.28         5.00 o
   6  -5   3         54.25         58.31         3.92 o
  -7   5  -3          1.57          0.64         1.03 o
   7  -5   3          1.57          1.62         1.15 o
   6   4  -3         21.17         19.21         2.10 o
  -6  -4   3          6.35         22.61         3.81 o
  -6  -4   3         21.17         15.27         1.86 o
   5   4  -3         57.27         61.38         2.95 o
  -5  -4   3         57.27         55.32         2.70 o
  -5  -4   3         57.27         57.37         3.07 o
  -5  -4   3        190.99        181.00         5.30 o
   4   4  -3          1.84          1.65         1.39 o
   4   4  -3          1.84          2.06         1.62 o
   4   4  -3          6.12          6.95         2.18 o
  -4  -4   3          1.84          2.32         1.21 o
  -4  -4   3          1.84          2.13         1.47 o
  -4  -4   3          6.12          5.18         1.44 o
  -4  -4   3          6.12          5.03         1.21 o
   3   4  -3          0.36          0.44         1.22 o
   3   4  -3          0.36         -0.10         1.50 o
   3   4  -3          1.19          0.72         0.99 o
  -3  -4   3          0.36          0.28         1.46 o
  -3  -4   3          0.36          1.36         1.51 o
  -3  -4   3          1.19          0.61         0.86 o
  -3  -4   3          1.19         -0.92         1.07 o
  -3  -4   3          1.19         -0.10         0.89 o
   2   4  -3         84.67         89.80         2.86 o
   2   4  -3         84.67         83.41         4.15 o
   2   4  -3         84.67         88.33         2.85 o
   2   4  -3         84.67         87.59         2.85 o
  -2  -4   3        282.36        283.91         7.10 o
  -2  -4   3        282.36        271.54         7.55 o
  -2  -4   3        282.36        280.45         6.99 o
  -2  -4   3        282.36        285.46         6.61 o
   1   4  -3         61.37         61.73         2.10 o
   1   4  -3         61.37         61.24         2.17 o
   1   4  -3         61.37         65.57         2.50 o
   1   4  -3         61.37         62.84         2.25 o
  -1  -4   3        204.66        193.11         4.76 o
  -1  -4   3        204.66        198.14         5.06 o
   0  -4   3         13.32          9.95         1.00 o
   0  -4   3         13.32         11.86         1.27 o
   0  -4   3         13.32         10.00         1.16 o
   0  -4   3         13.32         12.20         1.15 o
  -1   4  -3         14.84         13.24         1.11 o
  -1   4  -3         14.84         14.11         1.14 o
  -1   4  -3         14.84         14.18         1.18 o
  -1   4  -3         14.84         15.04         1.30 o
   1  -4   3         49.49         50.73         1.90 o
   1  -4   3         49.49         49.80         2.08 o
   1  -4   3         49.49         52.06         1.88 o
   1  -4   3         49.49         49.75         1.94 o
  -2   4  -3         70.15         70.77         2.30 o
  -2   4  -3         70.15         69.62         2.21 o
  -2   4  -3         70.15         69.86         2.30 o
  -2   4  -3         70.15         68.77         2.63 o
  -2   4  -3        233.94        223.83         6.25 o
   2  -4   3        233.94        236.21         6.44 o
   2  -4   3        233.94        242.95         5.96 o
  -3   4  -3         23.19         21.90         1.53 o
  -3   4  -3          6.95          6.83         1.11 o
  -3   4  -3          6.95          7.09         2.10 o
  -3   4  -3          6.95          7.44         1.17 o
  -3   4  -3          6.95          9.93         2.04 o
  -3   4  -3          6.95          6.42         1.11 o
   3  -4   3         23.19         20.65         1.51 o
   3  -4   3         23.19         17.78         2.31 o
   3  -4   3         23.19         20.77         3.02 o
   3  -4   3         23.19         22.79         1.56 o
  -4   4  -3          2.79          1.27         1.03 o
  -4   4  -3          2.79          3.66         1.54 o
  -4   4  -3          2.79          2.24         0.95 o
  -4   4  -3          2.79          3.44         1.16 o
  -4   4  -3          2.79          1.87         0.97 o
  -4   4  -3          9.31          9.31         1.38 o
   4  -4   3          9.31         10.46         2.85 o
   4  -4   3          9.31         10.62         1.33 o
   4  -4   3          9.31          5.95         1.91 o
   4  -4   3          9.31         10.17         1.52 o
   4  -4   3          9.31          8.74         1.62 o
  -5   4  -3         38.30         34.15         2.65 o
  -5   4  -3         38.30         34.48         2.17 o
   5  -4   3        127.73        134.24         3.90 o
   5  -4   3        127.73        132.61         4.30 o
   5  -4   3        127.73        126.88         4.04 o
  -6   4  -3          0.12         -0.36         0.97 o
   6  -4   3          2.92          7.57         3.28 o
   6  -4   3          2.92          3.40         2.58 o
  -7   4  -3         40.10         42.53         2.28 o
  -7   4  -3         12.02         11.81         3.22 o
   7  -4   3         40.10         45.37         2.24 o
   7  -4   3         40.10         38.78         2.60 o
   7  -4   3         40.10         43.79         4.27 o
  -7  -3   3         18.60         27.20         2.63 o
  -7  -3   3         62.02         59.86         2.62 o
   6   3  -3         15.22         14.74         1.92 o
  -6  -3   3         15.22         14.48         1.80 o
  -6  -3   3         15.22         13.79         2.92 o
   5   3  -3         36.46         38.20         2.09 o
   5   3  -3         10.93          8.38         2.44 o
  -5  -3   3         36.46         34.80         2.27 o
  -5  -3   3         36.46         37.97         2.57 o
  -5  -3   3         10.93         11.18         1.79 o
  -5  -3   3         10.93         13.81         2.19 o
   4   3  -3         49.25         46.74         2.99 o
   4   3  -3         14.77         19.48         1.76 o
  -4  -3   3         14.77         18.22         2.54 o
  -4  -3   3         14.77         15.48         1.54 o
  -4  -3   3         49.25         49.80         2.62 o
  -4  -3   3         49.25         51.60         2.08 o
  -4  -3   3         49.25         49.09         1.91 o
  -4  -3   3         49.25         50.01         2.54 o
   3   3  -3          2.76          5.85         1.60 o
   3   3  -3          2.76          4.53         1.27 o
   3   3  -3          2.76          5.54         1.70 o
  -3  -3   3          2.76          4.07         1.06 o
  -3  -3   3          9.22         10.65         2.06 o
  -3  -3   3          9.22         10.00         1.18 o
  -3  -3   3          9.22         12.22         1.08 o
  -3  -3   3          9.22         11.32         1.09 o
   2   3  -3          7.25          7.75         1.43 o
   2   3  -3          7.25          7.74         1.36 o
   2   3  -3          7.25          7.97         1.11 o
   2   3  -3          7.25          8.58         1.10 o
  -2  -3   3         24.18         19.39         1.18 o
  -2  -3   3         24.18         18.38         1.19 o
  -2  -3   3          7.25          4.89         1.59 o
   1   3  -3         44.03         48.81         1.79 o
   1   3  -3         44.03         44.74         1.77 o
   1   3  -3         44.03         48.89         1.69 o
   1   3  -3         44.03         46.17         1.97 o
  -1  -3   3        146.82        147.62         4.24 o
  -1  -3   3        146.82        148.07         3.71 o
  -1  -3   3        146.82        152.22         3.94 o
  -1  -3   3        146.82        151.03         3.90 o
   0  -3   3        831.82        871.59        18.61 o
   0  -3   3        831.82        897.89        20.05 o
   0  -3   3        831.82        860.76        21.44 o
   0  -3   3        831.82        852.04        19.52 o
  -1   3  -3          1.81          3.04         0.76 o
  -1   3  -3          1.81          1.72         0.71 o
  -1   3  -3          1.81          3.61         0.70 o
  -1   3  -3          1.81          5.56         1.30 o
   1  -3   3          6.03          6.78         0.98 o
   1  -3   3          6.03          8.18         1.36 o
   1  -3   3          6.03          7.19         1.02 o
  -2   3  -3          7.63         10.77         0.91 o
  -2   3  -3          7.63          9.69         1.30 o
  -2   3  -3          2.29          4.84         1.04 o
  -2   3  -3          2.29          3.02         0.80 o
  -2   3  -3          2.29          3.08         0.92 o
  -2   3  -3          2.29          3.92         1.18 o
   2  -3   3          7.63         11.65         1.63 o
   2  -3   3          7.63         10.29         0.99 o
   2  -3   3          7.63         11.06         1.08 o
   2  -3   3          7.63         10.10         1.10 o
   2  -3   3          7.63          9.25         1.27 o
   2  -3   3          2.29          1.84         1.06 o
  -3   3  -3         42.29         43.06         1.74 o
  -3   3  -3         42.29         42.20         1.76 o
  -3   3  -3         42.29         38.37         2.01 o
  -3   3  -3         42.29         41.04         1.74 o
  -3   3  -3        141.03        139.76         4.15 o
  -3   3  -3        141.03        139.03         4.06 o
   3  -3   3        141.03        135.85         3.84 o
   3  -3   3        141.03        135.25         3.87 o
   3  -3   3        141.03        141.38         3.63 o
   3  -3   3        141.03        137.66         3.83 o
   3  -3   3        141.03        140.54         4.41 o
  -4   3  -3         69.35         65.05         2.32 o
  -4   3  -3         69.35         66.67         2.55 o
  -4   3  -3         69.35         64.55         2.39 o
  -4   3  -3         69.35         66.87         2.96 o
  -4   3  -3        231.24        234.16         6.52 o
   4  -3   3        231.24        238.26         6.10 o
   4  -3   3        231.24        245.59         5.81 o
   4  -3   3        231.24        230.76         6.30 o
   4  -3   3        231.24        225.56         7.87 o
   4  -3   3        231.24        246.30         6.24 o
  -5   3  -3         34.09         32.77         2.05 o
  -5   3  -3         34.09         30.94         2.19 o
  -5   3  -3        113.69        109.57         3.63 o
   5  -3   3        113.69        111.45         3.31 o
   5  -3   3        113.69        105.61         3.62 o
   5  -3   3        113.69        109.66         3.48 o
  -6   3  -3          1.40          0.77         0.97 o
   6  -3   3          2.18          1.97         2.29 o
   6  -3   3          2.18          2.42         2.41 o
  -7   3  -3         13.56         14.74         2.40 o
  -7   3  -3         13.56         18.48         1.95 o
  -7   3  -3         45.23         53.48         2.46 o
   7  -3   3         45.23         54.77         2.52 o
   7  -3   3         45.23         49.31         3.37 o
   7   2  -3          1.90          3.59         1.56 o
  -7  -2   3          0.57          0.68         1.09 o
  -7  -2   3          1.90          1.44         1.31 o
  -7  -2   3          1.90          1.77         1.34 o
   6   2  -3         47.18         44.24         2.27 o
  -6  -2   3         14.15         15.02         1.76 o
  -6  -2   3         47.79         51.18         3.46 o
  -6  -2   3         47.18         48.78         2.58 o
   5   2  -3        157.60        154.25         4.51 o
   5   2  -3         47.26         48.67         2.34 o
  -5  -2   3         47.26         42.50         3.20 o
  -5  -2   3         47.26         49.07         2.22 o
  -5  -2   3        157.60        159.60         4.86 o
  -5  -2   3        157.60        156.34         4.63 o
   4   2  -3        161.77        170.32         4.90 o
   4   2  -3        161.77        172.57         4.54 o
   4   2  -3        161.77        167.21         4.63 o
  -4  -2   3        539.46        560.93        13.50 o
  -4  -2   3        539.46        546.85        12.16 o
  -4  -2   3        539.46        559.33        13.78 o
  -4  -2   3        539.46        532.25        14.36 o
  -4  -2   3        539.46        562.02        12.80 o
  -4  -2   3        161.77        162.02         5.65 o
  -4  -2   3        161.77        168.24         4.82 o
   3   2  -3        106.51        123.15         3.38 o
   3   2  -3        106.51        118.20         3.44 o
   3   2  -3        106.51        120.57         3.40 o
   3   2  -3        106.51        122.69         3.27 o
  -3  -2   3        355.16        392.58         9.38 o
  -3  -2   3        355.16        392.98         8.71 o
  -3  -2   3        355.16        386.67         9.61 o
  -3  -2   3        355.16        388.69         9.98 o
  -3  -2   3        106.51        123.39         3.47 o
  -3  -2   3        106.51        121.10         3.57 o
   2   2  -3        164.64        172.26         4.26 o
   2   2  -3        164.64        179.86         4.59 o
   2   2  -3        164.64        172.27         4.26 o
   2   2  -3        164.64        176.07         4.43 o
   2   2  -3        164.64        182.19         4.46 o
   2   2  -3        549.03        564.96        14.00 o
  -2  -2   3        549.03        562.49        12.18 o
  -2  -2   3        549.03        550.53        13.90 o
  -2  -2   3        549.03        564.62        12.78 o
  -2  -2   3        549.03        567.90        13.11 o
  -2  -2   3        164.64        186.82         4.53 o
  -2  -2   3        164.64        162.66         4.75 o
   1   2  -3         42.98         40.13         1.57 o
   1   2  -3         42.98         41.92         1.46 o
  -1  -2   3        143.31        122.22         3.29 o
  -1  -2   3        143.31        128.57         3.28 o
   0  -2   3        504.83        518.24        12.02 o
  -1   2  -3          2.92          3.32         0.85 o
  -1   2  -3          2.92          2.92         0.75 o
  -1   2  -3          9.75          7.90         0.52 o
   1  -2   3          9.75          7.40         0.57 o
   1  -2   3          9.75          8.42         0.97 o
   1  -2   3          9.75          6.21         1.04 o
   1  -2   3          9.75          8.57         0.63 o
   1  -2   3          2.92          2.52         0.56 o
   1  -2   3          2.92          2.32         0.46 o
  -2   2  -3         15.37         12.68         0.87 o
  -2   2  -3          4.61          4.66         0.96 o
  -2   2  -3          4.61          4.80         1.33 o
  -2   2  -3          4.61          3.68         0.95 o
  -2   2  -3          4.61          4.10         1.11 o
   2  -2   3          4.61          3.58         1.23 o
   2  -2   3         15.37         10.36         1.11 o
   2  -2   3         15.37         11.67         1.07 o
   2  -2   3         15.37         13.46         0.82 o
   2  -2   3         15.37         12.69         1.19 o
   2  -2   3         15.37         12.37         1.07 o
  -3   2  -3        543.14        526.57        12.84 o
  -3   2  -3        162.88        145.66         4.34 o
  -3   2  -3        162.88        150.44         4.07 o
  -3   2  -3        162.88        149.57         3.83 o
  -3   2  -3        162.88        146.22         4.01 o
  -3   2  -3        162.88        149.28         3.92 o
   3  -2   3        543.14        508.80        11.75 o
   3  -2   3        543.14        509.41        11.28 o
   3  -2   3        543.14        519.15        12.14 o
   3  -2   3        543.14        500.78        13.01 o
  -4   2  -3         45.86         46.52         2.53 o
  -4   2  -3         45.86         45.61         2.32 o
  -4   2  -3         45.86         45.63         2.08 o
  -4   2  -3        152.93        153.25         5.32 o
  -4   2  -3        152.93        154.90         4.51 o
  -4   2  -3        152.93        159.88         4.59 o
   4  -2   3        152.93        155.33         4.29 o
   4  -2   3        152.93        151.21         4.48 o
   4  -2   3        152.93        158.93         4.36 o
   4  -2   3        152.93        158.77         4.26 o
  -5   2  -3          9.54         10.21         2.02 o
  -5   2  -3          9.54          8.54         1.67 o
  -5   2  -3          9.54          8.05         2.05 o
  -5   2  -3         31.82         29.14         2.00 o
  -5   2  -3         31.82         28.74         1.84 o
   5  -2   3         31.82         31.91         1.67 o
   5  -2   3         31.82         29.25         1.82 o
   5  -2   3         31.82         29.92         1.97 o
  -6   2  -3          5.40          5.31         3.21 o
  -7   2  -3          2.96          1.56         2.27 o
  -7   2  -3          2.96          5.05         1.52 o
  -7   2  -3          2.96          1.80         1.34 o
  -7   2  -3          9.86          2.66         2.06 o
   7  -2   3          9.86          5.34         1.70 o
   7  -2   3          9.86          8.27         1.69 o
   8   1  -3         25.21         21.82         2.51 o
  -8  -1   3         25.21         19.54         2.64 o
  -8  -1   3         25.21         20.28         2.44 o
  -8  -1   3          7.56         10.66         1.73 o
   7   1  -3          6.41          6.43         2.31 o
  -7  -1   3          6.41          4.22         2.41 o
  -7  -1   3          6.41          5.37         1.64 o
  -7  -1   3         21.38         21.28         2.15 o
  -6  -1   3        568.34        583.51        14.47 o
  -6  -1   3        580.34        608.38        15.41 o
   5   1  -3          1.78          2.54         1.83 o
   5   1  -3          1.78          1.40         1.06 o
   5   1  -3          5.95          5.40         1.05 o
  -5  -1   3          5.95         11.91         2.15 o
  -5  -1   3          5.95          7.12         1.40 o
  -5  -1   3          1.78          2.05         1.11 o
  -5  -1   3          1.78          1.56         1.76 o
   4   1  -3         35.09         39.19         1.76 o
   4   1  -3         35.09         40.71         1.71 o
   4   1  -3         35.09         36.34         1.77 o
   4   1  -3         35.09         37.50         2.04 o
  -4  -1   3        117.00        125.61         3.98 o
  -4  -1   3        117.00        129.57         3.66 o
  -4  -1   3        117.00        124.65         3.46 o
  -4  -1   3        117.00        127.55         3.32 o
  -4  -1   3         35.09         38.68         1.99 o
  -4  -1   3         35.09         39.89         1.91 o
  -4  -1   3         35.09         38.93         1.73 o
   3   1  -3          9.99         12.26         1.63 o
   3   1  -3          9.99         13.23         1.06 o
   3   1  -3          9.99         13.94         1.24 o
   3   1  -3          9.99         12.33         0.86 o
   3   1  -3          9.99         12.62         1.02 o
  -3  -1   3          9.99         13.06         1.10 o
  -3  -1   3          9.99         12.85         0.89 o
  -3  -1   3          9.99         12.76         1.66 o
  -3  -1   3         33.30         35.58         1.55 o
  -3  -1   3         33.30         37.95         1.44 o
  -3  -1   3         33.30         37.26         1.49 o
  -3  -1   3         33.30         33.90         1.56 o
   2   1  -3         20.73         24.16         0.89 o
   2   1  -3         20.73         21.21         1.19 o
   2   1  -3         20.73         23.73         1.11 o
   2   1  -3         20.73         25.01         1.05 o
   2   1  -3         69.12         78.91         2.30 o
  -2  -1   3         69.12         77.82         2.36 o
  -2  -1   3         69.12         76.70         2.16 o
  -2  -1   3         69.12         75.02         2.19 o
  -2  -1   3         20.73         24.78         0.93 o
   1   1  -3        213.40        226.33         5.14 o
   1   1  -3        213.40        228.27         5.67 o
   1   1  -3        213.40        218.95         5.39 o
   1   1  -3        711.61        744.69        17.80 o
  -1  -1   3        213.40        229.67         5.65 o
  -1  -1   3        711.61        705.69        16.56 o
   0   1  -3        407.10        402.85         8.74 o
   0   1  -3        407.10        410.03         9.84 o
   0  -1   3        407.10        355.95         9.03 o
  -1   1  -3         45.67         43.04         1.38 o
  -1   1  -3         13.69         11.85         0.94 o
   1  -1   3         13.69         12.91         0.72 o
   1  -1   3         13.69         13.34         0.66 o
   1  -1   3         13.69         14.23         0.83 o
   1  -1   3         45.67         44.02         1.28 o
   1  -1   3         45.67         43.99         1.40 o
   1  -1   3         45.67         43.82         1.49 o
  -2   1  -3          2.26          4.71         1.02 o
  -2   1  -3          2.26          4.23         1.02 o
  -2   1  -3          2.26          2.23         0.95 o
  -2   1  -3          7.53         10.26         0.78 o
   2  -1   3          7.53         10.41         1.17 o
   2  -1   3          7.53         10.16         0.99 o
   2  -1   3          7.53         11.04         1.19 o
   2  -1   3          7.53         10.19         0.86 o
  -3   1  -3          0.58         -0.59         0.91 o
  -3   1  -3          0.58          0.53         1.28 o
  -3   1  -3          1.94          4.04         1.13 o
   3  -1   3          1.94          3.93         1.09 o
   3  -1   3          1.94          2.51         0.75 o
   3  -1   3          1.94          1.26         1.36 o
   3  -1   3          1.94          2.12         0.75 o
  -4   1  -3        164.65        155.88         4.60 o
  -4   1  -3        164.65        154.73         5.33 o
  -4   1  -3         49.38         49.14         2.78 o
  -4   1  -3         49.38         50.94         2.09 o
  -4   1  -3         49.38         47.27         2.23 o
   4  -1   3        164.65        160.50         4.30 o
   4  -1   3        164.65        156.96         4.42 o
   4  -1   3        164.65        159.94         4.13 o
  -5   1  -3        266.85        266.37         7.35 o
  -5   1  -3        266.85        269.16         7.19 o
  -5   1  -3         80.02         77.21         3.07 o
  -5   1  -3         80.02         82.11         3.18 o
  -5   1  -3         80.02         78.76         2.89 o
   5  -1   3        266.85        265.37         7.09 o
   5  -1   3        266.85        267.64         6.83 o
   5  -1   3        266.85        264.94         6.49 o
  -6   1  -3         20.54         17.68         2.74 o
  -6   1  -3         20.54         11.20         1.85 o
  -7   1  -3         16.86         15.50         2.09 o
  -7   1  -3         16.86         11.13         1.55 o
  -7   1  -3         16.86         13.48         2.26 o
  -7   1  -3         56.21         54.08         3.12 o
  -7   1  -3         56.21         53.02         2.87 o
   7  -1   3         56.21         55.29         2.48 o
   7  -1   3         56.21         51.43         2.77 o
   7  -1   3         56.21         52.89         2.79 o
   8   0  -3         17.99         17.49         2.95 o
  -8   0   3          5.40          5.81         1.68 o
  -8   0   3          5.40         10.35         2.20 o
  -8   0   3          5.40          1.68         2.51 o
  -8   0   3         17.99         15.52         2.51 o
  -8   0   3         17.99         12.74         1.89 o
   7   0  -3          5.16          2.42         1.51 o
   7   0  -3         17.20         11.87         2.45 o
  -7   0   3          5.16          4.59         1.57 o
  -7   0   3          5.16          9.75         2.10 o
  -7   0   3          5.16          9.02         2.47 o
  -7   0   3         17.20         17.24         2.34 o
  -7   0   3         17.20         15.60         1.89 o
   6   0  -3         37.89         29.51         2.67 o
  -6   0   3         37.89         38.83         3.40 o
   5   0  -3         23.26         24.20         1.45 o
   5   0  -3         23.26         20.94         1.78 o
   5   0  -3         23.26         22.25         1.69 o
   5   0  -3         77.57         75.68         2.53 o
  -5   0   3         23.26         21.45         1.52 o
  -5   0   3         23.26         16.89         3.48 o
  -5   0   3         23.26         21.85         1.46 o
  -5   0   3         77.57         74.16         2.57 o
  -5   0   3         77.57         70.24         3.68 o
  -5   0   3         77.57         75.10         2.98 o
   4   0  -3          6.95          8.47         1.22 o
   4   0  -3          6.95          6.75         1.09 o
  -4   0   3         23.19         22.91         1.45 o
  -4   0   3         23.19         21.49         1.36 o
  -4   0   3         23.19         21.76         1.73 o
  -4   0   3          6.95          8.17         1.19 o
  -4   0   3          6.95          6.87         1.06 o
  -4   0   3          6.95          8.28         1.14 o
   3   0  -3        147.37        156.77         3.78 o
   3   0  -3        147.37        160.39         3.98 o
  -3   0   3        491.42        496.04        12.06 o
  -3   0   3        491.42        513.29        11.43 o
  -3   0   3        491.42        498.47        12.61 o
  -3   0   3        147.37        155.90         4.17 o
  -3   0   3        147.37        165.15         4.31 o
  -3   0   3        147.37        155.74         4.29 o
   2   0  -3         16.96         17.22         0.86 o
   2   0  -3         16.96         18.03         0.86 o
   2   0  -3         56.56         58.47         1.79 o
  -2   0   3         56.56         57.83         1.71 o
  -2   0   3         16.96         16.82         0.77 o
   1   0  -3        189.81        187.00         4.76 o
   1   0  -3        632.95        612.86        15.08 o
  -1   0   3        189.81        184.52         4.74 o
   0   0  -3       1075.56       1121.33        27.48 o
   0   0   3       1075.56       1100.46        24.52 o
  -1   0  -3       1043.00       1068.28        26.27 o
   1   0   3       1043.00       1063.62        24.28 o
   1   0   3       1043.00       1077.24        26.31 o
   1   0   3        312.78        325.19         6.97 o
   1   0   3        312.78        305.96         8.03 o
  -2   0  -3         10.63         11.18         1.09 o
  -2   0  -3         10.63         11.38         1.19 o
  -2   0  -3         35.44         35.73         1.45 o
   2   0   3         35.44         36.70         1.43 o
  -3   0  -3        715.45        758.26        19.25 o
  -3   0  -3        214.55        218.82         5.72 o
   3   0   3        715.45        743.82        18.87 o
   3   0   3        715.45        782.89        17.69 o
  -4   0  -3         22.34         23.56         1.61 o
  -4   0  -3         22.34         28.62         4.45 o
  -4   0  -3         22.34         19.72         1.60 o
  -4   0  -3         22.34         18.62         2.59 o
  -4   0  -3         74.49         70.24         2.69 o
   4   0   3         74.49         73.92         2.39 o
   4   0   3         74.49         72.15         2.51 o
  -5   0  -3          4.55          3.28         1.27 o
  -5   0  -3          4.55          2.54         1.13 o
  -5   0  -3         15.17         11.59         1.86 o
   5   0   3         15.17         15.02         1.63 o
   5   0   3         15.17         14.77         1.52 o
   5   0   3         15.17         12.34         1.70 o
  -6   0  -3          5.68          3.81         1.62 o
   6   0   3          5.70         10.16         2.94 o
  -7   0  -3          1.08          0.40         1.35 o
  -7   0  -3          1.08          0.39         1.06 o
  -7   0  -3          1.08          2.17         1.54 o
  -7   0  -3          3.59          1.88         1.57 o
   7   0   3          3.59          1.61         1.72 o
   7   0   3          3.59          0.66         2.32 o
   7   0   3          3.59          2.49         1.28 o
   8  -1  -3          0.23         -0.43         2.10 o
  -8   1   3          0.78          3.96         1.83 o
  -8   1   3          0.78          0.89         1.22 o
  -8   1   3          0.23         -0.71         1.42 o
  -8   1   3          0.23          0.21         1.37 o
   7  -1  -3          2.29          1.38         1.33 o
   7  -1  -3          7.64          5.80         2.09 o
   7  -1  -3          7.64          5.63         1.85 o
  -7   1   3          7.64         11.75         2.62 o
  -7   1   3          7.64         12.62         2.10 o
  -7   1   3          7.64          7.84         1.81 o
  -7   1   3          2.29          2.24         1.08 o
  -7   1   3          2.29          1.37         1.42 o
  -7   1   3          2.29          1.73         1.20 o
  -6   1   3         44.05         45.81         2.10 o
  -6   1   3        202.25        221.43         6.54 o
   5  -1  -3         98.74        100.14         2.97 o
   5  -1  -3        329.28        335.99         8.34 o
  -5   1   3        329.28        342.88         8.63 o
  -5   1   3        329.28        334.67         9.11 o
  -5   1   3        329.28        346.43         8.84 o
  -5   1   3         98.74        100.26         3.04 o
  -5   1   3         98.74         92.82         4.49 o
  -5   1   3         98.74         90.84         3.66 o
  -5   1   3         98.74         98.64         3.17 o
   4  -1  -3        149.72        148.99         3.91 o
   4  -1  -3        499.27        513.20        11.89 o
  -4   1   3        499.27        500.80        12.38 o
  -4   1   3        499.27        494.12        12.95 o
  -4   1   3        499.27        524.29        12.65 o
  -4   1   3        149.72        150.94         4.22 o
  -4   1   3        149.72        154.44         4.41 o
  -4   1   3        149.72        155.64         4.29 o
   3  -1  -3         13.79         11.61         0.74 o
   3  -1  -3         45.99         37.39         1.62 o
  -3   1   3         45.99         38.13         1.64 o
  -3   1   3         45.99         38.18         1.54 o
  -3   1   3         13.79         11.41         0.80 o
  -3   1   3         13.79         12.22         1.25 o
   2  -1  -3        264.64        264.80         6.82 o
   2  -1  -3         79.36         72.99         1.97 o
   2  -1  -3         79.36         73.24         2.25 o
  -2   1   3         79.36         75.25         2.15 o
   1  -1  -3        418.74        419.90        10.40 o
   1  -1  -3       1396.35       1467.20        35.82 o
  -1   1   3        418.74        411.52        10.42 o
   0   1   3        454.05        445.75        11.16 o
   0   1   3        454.05        443.19        10.04 o
  -1  -1  -3          0.64          0.04         0.63 o
  -1  -1  -3          2.14          1.05         0.41 o
   1   1   3          2.14          1.43         0.66 o
   1   1   3          2.14          0.88         0.60 o
   1   1   3          0.64          0.15         0.33 o
  -2  -1  -3         60.13         70.07         2.36 o
  -2  -1  -3         60.13         70.26         2.40 o
  -2  -1  -3        200.51        234.54         6.21 o
   2   1   3        200.51        226.60         5.64 o
   2   1   3        200.51        229.96         6.16 o
   2   1   3        200.51        224.27         6.13 o
   2   1   3         60.13         72.41         2.41 o
  -3  -1  -3          0.34          0.58         0.85 o
  -3  -1  -3          0.34         -1.04         1.53 o
  -3  -1  -3          1.15          2.59         1.15 o
   3   1   3          1.15          3.17         1.02 o
   3   1   3          1.15          4.53         1.33 o
   3   1   3          0.34          0.71         1.10 o
  -4  -1  -3         13.69         13.64         2.07 o
  -4  -1  -3         13.69         11.91         1.51 o
  -4  -1  -3         13.69         11.26         1.49 o
  -4  -1  -3         45.67         34.02         2.34 o
   4   1   3         45.67         41.81         2.75 o
   4   1   3         45.67         41.91         1.96 o
  -5  -1  -3         27.39         27.78         2.11 o
  -5  -1  -3         27.39         31.38         3.20 o
  -5  -1  -3         27.39         29.38         2.17 o
  -5  -1  -3         27.39         31.17         2.16 o
  -5  -1  -3         91.33         87.87         3.94 o
   5   1   3         91.33         98.06         3.38 o
   5   1   3         91.33         91.70         3.43 o
   5   1   3         91.33         95.33         3.15 o
   6   1   3         15.69         15.42         2.17 o
  -7  -1  -3          1.64          1.08         1.31 o
  -7  -1  -3          5.45          3.23         1.48 o
   7   1   3          5.45          4.63         1.49 o
  -8   2   3          9.48          9.55         2.19 o
  -8   2   3          9.48         16.15         2.49 o
  -8   2   3         31.60         32.13         2.82 o
  -8   2   3         31.60         34.66         2.76 o
   7  -2  -3         21.27         19.42         3.09 o
   7  -2  -3         21.27         17.81         3.64 o
  -7   2   3         70.94         64.12         2.71 o
  -7   2   3         70.94         62.31         3.10 o
  -7   2   3         70.94         65.05         2.87 o
  -7   2   3         21.27         23.13         2.46 o
  -7   2   3         21.27         18.58         1.87 o
  -7   2   3         21.27         15.58         2.18 o
  -6   2   3         31.36         28.59         1.90 o
  -6   2   3         31.36         30.55         1.81 o
  -6   2   3        104.58        107.97         3.63 o
  -6   2   3        105.25         99.85         4.56 o
   5  -2  -3        341.10        310.27         8.12 o
   5  -2  -3        102.29         91.74         2.77 o
  -5   2   3        102.29         94.47         3.17 o
  -5   2   3        102.29         90.16         4.11 o
  -5   2   3        102.29         96.24         2.95 o
  -5   2   3        341.10        326.75         8.88 o
  -5   2   3        341.10        332.08         8.53 o
  -5   2   3        341.10        333.89         8.34 o
   4  -2  -3        144.74        144.45         3.84 o
  -4   2   3        144.74        147.82         4.23 o
  -4   2   3        144.74        149.76         4.37 o
  -4   2   3        144.74        151.83         4.07 o
  -4   2   3        482.67        507.33        12.57 o
  -4   2   3        482.67        506.26        12.27 o
  -4   2   3        482.67        499.12        12.89 o
   3  -2  -3         56.18         58.81         1.73 o
  -3   2   3         56.18         56.36         1.91 o
  -3   2   3         56.18         52.23         2.27 o
  -3   2   3        187.35        198.51         5.18 o
  -3   2   3        187.35        204.18         5.35 o
   2  -2  -3         80.41         76.67         2.49 o
   2  -2  -3        268.15        267.95         6.99 o
  -2   2   3         80.41         77.59         2.34 o
  -2   2   3        268.15        268.30         6.70 o
  -2   2   3        268.15        268.85         6.87 o
   1  -2  -3         37.10         33.66         1.18 o
   1  -2  -3         37.10         29.51         1.28 o
   1  -2  -3        123.72        109.81         3.00 o
  -1   2   3        123.72        102.88         3.04 o
  -1   2   3         37.10         33.00         1.24 o
   0  -2  -3        113.70        112.51         3.11 o
   0   2   3        113.70        101.43         3.16 o
  -1  -2  -3         58.95         53.46         2.08 o
  -1  -2  -3         58.95         52.35         2.08 o
  -1  -2  -3         58.95         50.80         2.08 o
  -1  -2  -3        196.57        180.26         4.89 o
   1   2   3        196.57        174.75         4.82 o
   1   2   3        196.57        175.34         4.42 o
   1   2   3        196.57        173.52         4.94 o
   1   2   3         58.95         55.53         1.92 o
  -2  -2  -3          2.98          3.05         1.34 o
  -2  -2  -3          2.98          2.34         0.92 o
  -2  -2  -3          2.98          6.23         1.24 o
  -2  -2  -3          9.94         13.07         1.54 o
   2   2   3          9.94         13.03         1.43 o
   2   2   3          9.94         12.76         1.15 o
   2   2   3          2.98          5.03         1.33 o
  -3  -2  -3          0.17          1.31         1.42 o
  -3  -2  -3          0.17          7.22         2.34 o
  -3  -2  -3          0.17          0.35         0.94 o
   3   2   3          0.56          0.64         0.87 o
   3   2   3          0.56          0.17         1.13 o
  -4  -2  -3         38.68         37.20         2.27 o
  -4  -2  -3         38.68         45.00         2.72 o
  -4  -2  -3         38.68         41.74         2.79 o
   4   2   3        128.98        124.80         3.87 o
   4   2   3        128.98        122.24         4.15 o
  -5  -2  -3          4.31          4.11         1.38 o
  -5  -2  -3          4.31          3.14         1.57 o
  -5  -2  -3          4.31          6.77         1.87 o
  -5  -2  -3          4.31          7.07         2.31 o
  -5  -2  -3         14.38         19.61         2.36 o
   5   2   3         14.38         14.79         1.93 o
   5   2   3         14.38         17.95         2.11 o
  -6  -2  -3         32.21         26.30         2.70 o
   6   2   3         32.10         33.64         2.86 o
   8  -3  -3        140.31        131.22         4.34 o
  -8   3   3        140.31        146.19         4.48 o
  -8   3   3        140.31        126.26         4.45 o
  -8   3   3         42.07         45.03         2.39 o
  -8   3   3         42.07         47.11         2.73 o
   7  -3  -3          7.25          6.02         1.69 o
   7  -3  -3          2.17          2.51         1.62 o
  -7   3   3          7.25          7.99         2.03 o
  -7   3   3          7.25          6.49         1.64 o
  -7   3   3          7.25          7.28         2.32 o
  -7   3   3          2.17          2.11         1.51 o
   6  -3  -3        784.78        847.37        19.72 o
  -6   3   3        784.78        835.83        20.69 o
  -6   3   3        784.78        877.13        21.15 o
  -6   3   3        229.81        220.56         6.32 o
   5  -3  -3          0.41          0.19         0.70 o
   5  -3  -3          1.37          1.19         1.09 o
  -5   3   3          0.41          0.74         1.40 o
  -5   3   3          0.41          1.39         1.65 o
  -5   3   3          0.41          0.72         0.75 o
  -5   3   3          1.37          0.04         0.85 o
  -5   3   3          1.37          1.40         0.74 o
  -5   3   3          1.37         -0.24         1.75 o
   4  -3  -3          3.71          4.72         0.80 o
   4  -3  -3         12.37         16.13         1.57 o
   4  -3  -3         12.37         15.79         1.84 o
  -4   3   3          3.71          2.74         1.21 o
  -4   3   3          3.71          4.60         1.51 o
  -4   3   3          3.71          3.57         1.14 o
  -4   3   3         12.37         15.29         1.26 o
  -4   3   3         12.37         10.00         3.06 o
  -4   3   3         12.37         14.78         1.39 o
   3  -3  -3         63.04         61.59         1.71 o
   3  -3  -3         18.91         17.24         1.70 o
   3  -3  -3         18.91         18.23         0.91 o
  -3   3   3         18.91         17.94         1.34 o
  -3   3   3         63.04         63.49         2.19 o
  -3   3   3         63.04         62.00         2.26 o
   2  -3  -3         47.84         47.00         1.90 o
   2  -3  -3        159.52        159.14         4.32 o
  -2   3   3        159.52        155.04         4.26 o
  -2   3   3        159.52        151.27         4.27 o
  -2   3   3         47.84         44.81         1.74 o
   1  -3  -3          1.58          0.06         0.60 o
   1  -3  -3          1.58          1.41         0.79 o
   1  -3  -3          5.27          4.79         0.92 o
  -1   3   3          5.27          6.52         1.40 o
  -1   3   3          5.27          4.71         1.06 o
  -1   3   3          5.27          5.54         1.34 o
  -1   3   3          1.58          0.63         0.58 o
   0  -3  -3          0.90          1.89         0.74 o
   0   3   3          0.90          5.67         2.07 o
   0   3   3          0.90         -1.10         1.10 o
  -1  -3  -3         13.72         14.63         1.43 o
  -1  -3  -3         13.72         14.71         1.71 o
  -1  -3  -3         13.72         15.88         1.59 o
  -1  -3  -3         45.77         42.92         2.24 o
   1   3   3         45.77         40.36         2.83 o
   1   3   3         45.77         45.92         1.97 o
   1   3   3         13.72         12.95         1.67 o
  -2  -3  -3        101.42        110.84         3.57 o
  -2  -3  -3        101.42        111.67         3.58 o
  -2  -3  -3        101.42        112.24         4.22 o
  -2  -3  -3        101.42        113.73         3.75 o
  -2  -3  -3        338.19        350.55         9.97 o
   2   3   3        101.42        107.47         4.55 o
   2   3   3        338.19        356.12         8.65 o
   2   3   3        338.19        358.51         9.32 o
  -3  -3  -3          1.50          3.01         1.28 o
  -3  -3  -3          1.50          2.72         1.15 o
  -3  -3  -3          1.50          2.86         1.23 o
   3   3   3          5.01          5.54         1.59 o
  -4  -3  -3         58.89         63.14         3.31 o
  -4  -3  -3         58.89         63.87         2.93 o
  -4  -3  -3         58.89         64.54         2.99 o
   4   3   3        196.37        205.52         5.81 o
   4   3   3        196.37        202.11         6.11 o
  -5  -3  -3        141.36        136.45         4.38 o
  -5  -3  -3         42.39         37.89         2.37 o
  -5  -3  -3         42.39         36.82         3.34 o
   5   3   3        141.36        136.20         4.16 o
   5   3   3        141.36        140.77         4.72 o
  -6  -3  -3          0.62          0.77         1.67 o
   8  -4  -3         12.32         12.31         3.18 o
   8  -4  -3         41.07         35.15         3.53 o
  -8   4   3         41.07         37.25         2.12 o
  -8   4   3         41.07         29.40         3.66 o
  -8   4   3         12.32         11.43         1.84 o
  -8   4   3         12.32         10.10         2.13 o
   7  -4  -3         21.85         20.61         3.09 o
   7  -4  -3          6.55          4.84         1.57 o
  -7   4   3          6.55          3.93         1.40 o
  -7   4   3          6.55          5.67         1.69 o
  -7   4   3         21.85         21.03         2.30 o
  -7   4   3         21.85         22.11         2.62 o
  -7   4   3         21.85         19.07         2.14 o
  -6   4   3         54.91         50.63         3.61 o
  -6   4   3         54.91         63.49         4.02 o
  -6   4   3         16.28         14.97         1.68 o
   5  -4  -3         38.08         38.03         2.76 o
  -5   4   3         38.08         38.48         1.92 o
  -5   4   3         38.08         37.96         2.88 o
  -5   4   3         38.08         35.26         2.22 o
  -5   4   3         38.08         37.28         3.90 o
  -5   4   3         11.42         10.39         1.47 o
  -5   4   3         11.42          9.75         2.30 o
   4  -4  -3         20.78         17.29         1.16 o
  -4   4   3         69.29         57.32         3.52 o
  -4   4   3         69.29         61.57         2.42 o
  -4   4   3         69.29         62.96         3.36 o
  -4   4   3         69.29         66.38         2.61 o
  -4   4   3         20.78         14.46         2.96 o
  -4   4   3         20.78         16.96         2.61 o
  -4   4   3         20.78         17.80         1.49 o
   3  -4  -3        152.26        148.33         4.60 o
   3  -4  -3         45.66         42.18         2.02 o
   3  -4  -3         45.66         43.70         1.62 o
  -3   4   3        152.26        134.25         4.83 o
  -3   4   3        152.26        151.50         4.26 o
  -3   4   3        152.26        146.50         4.28 o
  -3   4   3         45.66         40.48         2.40 o
   2  -4  -3         14.29         14.16         1.08 o
   2  -4  -3         14.29         13.87         1.26 o
   2  -4  -3         47.64         50.64         2.33 o
  -2   4   3         47.64         48.37         2.38 o
  -2   4   3         47.64         48.29         2.16 o
  -2   4   3         47.64         49.55         2.39 o
  -2   4   3         14.29         13.04         1.62 o
   1  -4  -3         34.59         35.65         2.19 o
   1  -4  -3         10.37          9.96         1.19 o
  -1   4   3         34.59         33.53         2.36 o
  -1   4   3         34.59         35.74         1.85 o
  -1   4   3         34.59         40.66         2.25 o
  -1   4   3         10.37         13.27         1.77 o
   0  -4  -3       1372.15       1367.48        33.54 o
   0  -4  -3       1372.15       1380.36        34.96 o
   0   4   3       1372.15       1469.95        34.43 o
  -1  -4  -3        138.82        140.72         4.13 o
  -1  -4  -3        138.82        136.67         4.89 o
  -1  -4  -3        138.82        135.77         4.51 o
  -1  -4  -3        462.91        452.79        11.65 o
  -1  -4  -3        462.91        435.68        12.41 o
   1   4   3        138.82        135.64         5.86 o
   1   4   3        138.82        141.28         4.76 o
   1   4   3        462.91        465.72        11.67 o
  -2  -4  -3         22.26         24.82         2.79 o
  -2  -4  -3          6.68          7.49         2.10 o
  -2  -4  -3          6.68         10.78         2.14 o
  -2  -4  -3          6.68          9.00         1.76 o
   2   4   3         22.26         25.03         1.80 o
   2   4   3         22.26         24.12         2.36 o
  -3  -4  -3        125.47        125.58         4.36 o
  -3  -4  -3        125.47        124.18         4.32 o
  -3  -4  -3        418.39        415.71        10.81 o
   3   4   3        418.39        415.31        10.43 o
  -4  -4  -3         17.89         15.20         2.50 o
  -4  -4  -3         17.89         19.63         1.96 o
   4   4   3         59.65         55.35         3.26 o
   4   4   3         59.65         58.67         3.03 o
   4   4   3         59.65         62.59         3.65 o
   4   4   3         17.89         21.78         1.90 o
  -5  -4  -3          2.43          1.90         2.20 o
  -5  -4  -3          2.43          1.59         0.93 o
  -5  -4  -3          8.09          8.47         2.46 o
   8  -5  -3          9.50          5.09         1.93 o
  -8   5   3          9.50         11.13         2.20 o
  -8   5   3          9.50          7.79         1.86 o
  -8   5   3         31.67         35.28         2.06 o
   7  -5  -3          4.38          5.49         1.78 o
  -7   5   3          4.38          8.07         1.99 o
  -7   5   3          4.38          3.74         1.34 o
   6  -5  -3          1.56          4.49         1.43 o
  -6   5   3         35.21         24.66         4.24 o
   5  -5  -3         77.38         71.84         2.53 o
  -5   5   3        258.04        266.94         7.35 o
  -5   5   3        258.04        269.42         8.10 o
  -5   5   3        258.04        266.64         7.53 o
  -5   5   3        258.04        269.41         7.60 o
  -5   5   3         77.38         71.23         2.97 o
  -5   5   3         77.38         72.00         2.94 o
   4  -5  -3         30.78         27.34         1.60 o
   4  -5  -3         30.78         27.15         2.14 o
  -4   5   3        102.63        105.24         4.27 o
  -4   5   3        102.63        108.86         3.54 o
  -4   5   3        102.63        101.56         4.11 o
  -4   5   3         30.78         28.53         1.88 o
  -4   5   3         30.78         29.22         2.40 o
   3  -5  -3         14.35         12.32         1.06 o
   3  -5  -3         14.35         13.18         1.54 o
  -3   5   3         47.86         44.80         3.02 o
  -3   5   3         47.86         46.92         2.92 o
  -3   5   3         47.86         47.85         2.27 o
  -3   5   3         14.35         12.16         2.38 o
   2  -5  -3         33.11         30.73         1.54 o
  -2   5   3        110.41        109.53         3.64 o
  -2   5   3        110.41        110.49         4.17 o
  -2   5   3        110.41        108.48         3.74 o
  -2   5   3        110.41        110.77         4.20 o
  -2   5   3         33.11         34.58         2.50 o
   1  -5  -3        732.38        716.81        17.91 o
   1  -5  -3        219.63        217.11         6.31 o
  -1   5   3        732.38        719.59        19.36 o
  -1   5   3        732.38        730.61        18.13 o
  -1   5   3        219.63        225.42         6.36 o
   0  -5  -3        814.04        842.10        19.99 o
   0   5   3        814.04        778.31        21.53 o
  -1  -5  -3          8.14         13.05         2.26 o
  -1  -5  -3         27.13         27.70         2.51 o
   1   5   3         27.13         26.17         1.82 o
   1   5   3          8.14         10.65         2.06 o
  -2  -5  -3         28.13         29.71         2.30 o
  -2  -5  -3         28.13         26.12         2.15 o
  -2  -5  -3         93.79         86.92         3.58 o
   2   5   3         28.13         29.39         2.49 o
   2   5   3         93.79         90.11         3.34 o
  -3  -5  -3         13.21         10.01         2.08 o
  -3  -5  -3          3.96          5.13         1.63 o
   3   5   3         13.21         14.68         2.12 o
  -4  -5  -3          0.08         -0.12         0.87 o
   4   5   3          0.26          9.02         2.50 o
   4   5   3          0.08         -0.17         0.95 o
  -8   6   3          3.46          2.39         1.31 o
   7  -6  -3          0.73          0.78         1.43 o
  -7   6   3          2.43          6.36         1.80 o
  -7   6   3          0.73          0.94         1.12 o
  -7   6   3          0.73          0.15         1.47 o
  -6   6   3          1.94          5.30         2.67 o
  -6   6   3          0.52          0.28         1.42 o
  -5   6   3          7.97          6.11         1.75 o
  -5   6   3          7.97          4.06         1.39 o
  -5   6   3         26.56         24.21         2.34 o
  -5   6   3         26.56         26.29         2.19 o
   4  -6  -3        116.58        103.01         3.41 o
   4  -6  -3        116.58        108.45         3.74 o
  -4   6   3        116.58        111.65         3.90 o
  -4   6   3        116.58        114.72         3.75 o
  -4   6   3        388.74        400.86        11.30 o
   3  -6  -3          2.80          4.35         1.32 o
   3  -6  -3          0.84          1.55         1.17 o
   3  -6  -3          0.84          0.64         1.04 o
  -3   6   3          0.84          0.58         1.11 o
  -3   6   3          2.80          4.79         1.83 o
  -3   6   3          2.80          3.23         1.20 o
   2  -6  -3         12.53         10.30         1.41 o
   2  -6  -3         12.53          8.29         2.00 o
   2  -6  -3         41.77         42.76         2.81 o
  -2   6   3         41.77         40.61         2.46 o
  -2   6   3         12.53         13.65         1.89 o
   1  -6  -3        158.52        152.63         5.08 o
   1  -6  -3         47.54         46.79         2.16 o
  -1   6   3        158.52        156.64         4.78 o
  -1   6   3        158.52        156.06         5.35 o
  -1   6   3         47.54         46.00         2.52 o
   0  -6  -3         61.65         54.68         2.75 o
   0   6   3         61.65         54.03         3.34 o
  -1  -6  -3         33.49         36.67         2.47 o
  -1  -6  -3         33.49         33.03         2.11 o
  -1  -6  -3        111.67        114.99         3.98 o
   1   6   3        111.67        111.75         3.89 o
  -2  -6  -3         42.30         40.18         2.51 o
  -2  -6  -3         12.68         12.94         1.81 o
   2   6   3         42.30         43.22         2.23 o
  -3  -6  -3          0.70          0.69         0.99 o
   3   6   3          0.70          1.30         1.19 o
   3   6   3          2.34          2.00         1.41 o
   7  -7  -3          4.97          2.00         1.49 o
   6  -7  -3         29.02         21.48         1.93 o
   6  -7  -3        103.31        108.23         4.34 o
  -6   7   3        103.31        102.81         4.19 o
  -6   7   3         96.76        101.68         4.18 o
  -6   7   3         29.02         19.90         1.79 o
   5  -7  -3          7.65          8.92         2.09 o
   5  -7  -3          2.29          0.67         1.21 o
  -5   7   3          7.65         10.86         3.29 o
  -5   7   3          2.29          1.21         1.01 o
   4  -7  -3         35.98         42.08         2.53 o
   4  -7  -3         10.79         12.00         1.86 o
   4  -7  -3         10.79          9.11         2.04 o
  -4   7   3         10.79          9.37         1.71 o
  -4   7   3         35.98         36.55         2.34 o
   3  -7  -3         18.82         17.56         1.66 o
   3  -7  -3         18.82         21.98         2.36 o
  -3   7   3         18.82         15.25         1.77 o
  -3   7   3         62.75         57.22         2.72 o
   2  -7  -3          7.50          5.49         1.45 o
  -2   7   3          7.50          7.50         1.64 o
  -2   7   3         25.02         27.89         2.25 o
  -2   7   3         25.02         24.09         2.25 o
   1  -7  -3          1.07          0.62         0.88 o
  -1   7   3          3.58          2.18         1.24 o
  -1   7   3          3.58          5.89         1.66 o
  -1   7   3          1.07          1.04         0.95 o
  -1  -7  -3         41.62         40.43         2.66 o
  -1  -7  -3        138.78        145.21         4.41 o
   1   7   3        138.78        148.35         4.50 o
   1   7   3         41.62         42.15         2.14 o
  -2  -7  -3          4.22          4.91         1.66 o
   2   7   3         14.07         17.05         1.89 o
   2   7   3          4.22          5.40         1.45 o
   6  -8  -3          0.60          1.83         1.20 o
  -6   8   3          0.60         -0.73         0.81 o
  -6   8   3          0.18          2.85         1.04 o
  -5   8   3         24.77         20.27         1.53 o
   4  -8  -3          0.61          1.83         1.86 o
   4  -8  -3          2.04          2.76         1.12 o
  -4   8   3          2.04          1.45         0.83 o
   3  -8  -3          6.58          7.78         1.66 o
   3  -8  -3         21.94         29.83         2.17 o
  -3   8   3          6.58          6.12         1.41 o
  -3   8   3         21.94         26.02         1.88 o
   2  -8  -3          0.98          1.25         0.96 o
   2  -8  -3          3.28          2.81         0.94 o
  -2   8   3          3.28          4.56         2.16 o
  -2   8   3          3.28          2.91         1.02 o
  -2   8   3          0.98          0.51         0.92 o
   1  -8  -3         32.84         23.85         1.74 o
   1  -8  -3          9.85          8.06         1.40 o
  -1   8   3         32.84         27.48         2.21 o
  -1   8   3         32.84         15.98         2.88 o
  -1   8   3          9.85          6.88         1.41 o
   0  -8  -3        170.57        166.88         4.61 o
   0   8   3        170.57        166.43         4.88 o
   2   8  -4         33.70         39.03         2.33 o
  -2  -8   4         33.70         33.90         1.70 o
  -2  -8   4         10.11         15.73         2.53 o
   1   8  -4         12.28         10.04         1.48 o
  -1  -8   4         12.28         11.95         1.59 o
  -1  -8   4          3.68          2.98         1.17 o
   0   8  -4         28.32         39.46         2.15 o
   0  -8   4         28.32         31.20         2.05 o
   0  -8   4         28.32         29.17         3.04 o
  -1   8  -4         37.34         39.40         2.37 o
  -1   8  -4         37.34         39.78         2.35 o
  -1   8  -4         37.34         37.10         2.13 o
  -1   8  -4        124.53        135.64         4.15 o
  -1   8  -4        124.53        127.50         4.40 o
   1  -8   4        124.53        118.96         4.24 o
   1  -8   4        124.53        128.70         4.29 o
   1  -8   4         37.34         42.49         2.32 o
  -2   8  -4         58.79         56.60         2.52 o
  -2   8  -4         58.79         57.20         2.36 o
  -2   8  -4        196.05        198.63         5.72 o
  -2   8  -4        196.05        199.17         5.93 o
   2  -8   4        196.05        187.06         5.57 o
  -3   8  -4         16.55         13.87         1.66 o
  -3   8  -4         16.55         15.32         1.67 o
  -3   8  -4         16.55         13.08         1.53 o
   3  -8   4         16.55         14.81         2.25 o
   3  -8   4         55.18         42.24         2.68 o
  -5   8  -4          3.89          0.82         0.94 o
   3   7  -4         46.18         47.87         2.55 o
  -3  -7   4         13.85         19.69         1.85 o
  -3  -7   4         46.18         50.97         2.11 o
   2   7  -4         22.53         21.55         1.82 o
   2   7  -4          6.76          4.62         1.23 o
  -2  -7   4         22.53         19.18         1.81 o
  -2  -7   4         22.53         19.46         2.10 o
  -2  -7   4          6.76          7.17         1.78 o
  -2  -7   4          6.76          7.62         1.87 o
   1   7  -4          1.84          2.79         1.14 o
   1   7  -4          0.55          0.55         1.24 o
  -1  -7   4          1.84          0.68         1.50 o
  -1  -7   4          1.84          4.29         1.54 o
  -1  -7   4          0.55         -0.88         0.88 o
  -1  -7   4          0.55          1.05         1.18 o
   0   7  -4        326.78        323.93         9.76 o
   0  -7   4        326.78        332.43         8.74 o
   0  -7   4        326.78        334.42         7.99 o
   0  -7   4        326.78        331.49         8.40 o
   0  -7   4        326.78        349.44         8.77 o
  -1   7  -4          1.96          6.62         2.14 o
  -1   7  -4          0.59          1.87         1.54 o
  -1   7  -4          0.59          0.21         1.09 o
  -1   7  -4          0.59          1.15         1.32 o
  -1   7  -4          0.59         -0.40         1.08 o
   1  -7   4          1.96          0.16         1.53 o
   1  -7   4          1.96          4.72         1.78 o
   1  -7   4          1.96          0.93         1.27 o
   1  -7   4          1.96          3.42         1.90 o
  -2   7  -4          7.72          6.22         1.65 o
  -2   7  -4          7.72          6.79         1.64 o
  -2   7  -4          7.72          6.01         1.62 o
  -2   7  -4          7.72          7.93         1.85 o
   2  -7   4         25.73         26.62         2.26 o
   2  -7   4         25.73         29.80         3.19 o
   2  -7   4         25.73         28.48         2.59 o
  -3   7  -4         15.41         14.92         1.78 o
  -3   7  -4         15.41         13.73         1.75 o
  -3   7  -4         15.41         15.09         1.66 o
   3  -7   4         51.37         49.31         2.62 o
   3  -7   4         51.37         49.17         3.36 o
   3  -7   4         15.41         16.39         2.10 o
  -4   7  -4         98.93         90.25         3.12 o
  -4   7  -4         98.93         92.33         3.03 o
  -4   7  -4         98.93         93.34         2.92 o
   4  -7   4        329.90        341.37         8.55 o
  -5   7  -4        161.79        160.72         5.02 o
  -5   7  -4         48.52         48.89         2.12 o
   5  -7   4        161.79        169.05         4.72 o
  -6   7  -4         86.62         86.70         2.98 o
  -6   7  -4         25.98         22.61         1.68 o
  -5  -6   4         32.79         34.03         1.84 o
   4   6  -4         28.13         26.90         2.23 o
   4   6  -4          8.43          7.66         1.49 o
  -4  -6   4          8.43         11.17         1.68 o
   3   6  -4          5.08          4.96         1.39 o
   3   6  -4         16.93         18.93         1.96 o
  -3  -6   4         16.93         17.61         1.89 o
  -3  -6   4         16.93         17.89         1.91 o
  -3  -6   4         16.93         14.67         1.81 o
   2   6  -4          0.32          1.34         1.32 o
   2   6  -4          0.32          1.87         1.51 o
   2   6  -4          1.06          1.54         1.06 o
  -2  -6   4          1.06          2.44         1.30 o
  -2  -6   4          1.06          0.48         1.26 o
  -2  -6   4          1.06          1.73         1.26 o
  -2  -6   4          1.06          0.78         1.05 o
  -2  -6   4          0.32          0.26         1.18 o
  -2  -6   4          0.32         -0.27         1.10 o
   1   6  -4         18.44         20.20         1.95 o
   1   6  -4         18.44         17.61         2.04 o
   1   6  -4         18.44         19.42         2.25 o
  -1  -6   4         61.50         57.52         2.70 o
  -1  -6   4         61.50         60.25         2.63 o
  -1  -6   4         61.50         57.36         2.81 o
  -1  -6   4         18.44         16.87         3.12 o
   0  -6   4         64.69         60.55         2.99 o
   0  -6   4         64.69         61.60         2.53 o
   0  -6   4         64.69         61.90         2.45 o
   0  -6   4         64.69         61.41         2.65 o
  -1   6  -4         50.86         53.12         2.85 o
  -1   6  -4         50.86         51.02         2.20 o
  -1   6  -4         50.86         49.33         2.39 o
  -1   6  -4         50.86         56.46         2.34 o
   1  -6   4        169.62        164.28         5.51 o
   1  -6   4        169.62        166.32         4.85 o
   1  -6   4        169.62        170.28         4.56 o
   1  -6   4        169.62        165.08         4.97 o
  -2   6  -4        101.44        101.43         3.10 o
  -2   6  -4        101.44        100.68         3.42 o
  -2   6  -4        101.44        103.75         3.61 o
   2  -6   4        338.27        339.71         8.82 o
   2  -6   4        338.27        343.92         9.25 o
   2  -6   4        338.27        337.61         8.12 o
  -3   6  -4         29.44         26.73         1.85 o
  -3   6  -4         29.44         28.86         1.89 o
  -3   6  -4         29.44         29.76         2.09 o
  -3   6  -4         29.44         25.31         1.73 o
   3  -6   4         98.18        103.70         3.93 o
   3  -6   4         98.18        106.81         3.61 o
   3  -6   4         98.18        102.11         3.62 o
  -4   6  -4          1.68          2.38         1.12 o
  -4   6  -4          1.68          1.04         1.08 o
  -4   6  -4          1.68          2.27         1.31 o
  -4   6  -4          5.61          7.65         1.95 o
   4  -6   4          5.61          4.85         2.07 o
   4  -6   4          5.61          7.27         1.74 o
   4  -6   4          5.61          5.41         1.41 o
  -5   6  -4         36.27         33.27         2.10 o
  -5   6  -4        120.95        126.22         4.29 o
   5  -6   4        120.95        115.90         5.04 o
   5  -6   4        120.95        127.72         3.96 o
   5  -6   4        120.95        124.11         4.09 o
  -6   6  -4         18.08         18.14         1.67 o
  -6   6  -4         60.31         59.16         2.90 o
  -6   6  -4         63.21         72.92         3.75 o
   6  -6   4         60.31         66.56         2.61 o
  -6  -5   4          0.14          0.11         0.81 o
   5   5  -4          6.36          6.23         1.92 o
   5   5  -4          1.91          2.86         1.69 o
  -5  -5   4          6.36          5.78         1.72 o
   4   5  -4          0.79          0.58         1.54 o
   4   5  -4          2.63          3.06         1.85 o
  -4  -5   4          0.79          0.73         0.93 o
  -4  -5   4          2.63          1.77         0.93 o
  -4  -5   4          2.63          6.34         1.51 o
   3   5  -4         73.31         69.57         3.69 o
   3   5  -4         73.31         73.23         2.97 o
  -3  -5   4        244.47        242.57         6.33 o
  -3  -5   4        244.47        238.59         6.04 o
  -3  -5   4        244.47        239.77         6.71 o
  -3  -5   4         73.31         75.74         3.29 o
   2   5  -4         57.34         53.96         2.60 o
   2   5  -4         57.34         60.71         2.46 o
   2   5  -4         57.34         55.36         3.44 o
  -2  -5   4        191.22        183.18         4.86 o
  -2  -5   4        191.22        190.84         5.35 o
  -2  -5   4        191.22        191.62         5.61 o
  -2  -5   4        191.22        186.82         5.17 o
   1   5  -4          5.60          6.18         1.19 o
   1   5  -4          5.60          4.72         1.46 o
   1   5  -4          5.60          8.40         2.58 o
   1   5  -4          5.60          6.26         1.45 o
   1   5  -4          5.60          6.62         1.36 o
  -1  -5   4         18.67         20.88         2.32 o
  -1  -5   4         18.67         16.92         1.49 o
  -1  -5   4         18.67         18.70         1.53 o
   0  -5   4          1.60          2.02         0.96 o
   0  -5   4          1.60          0.21         0.91 o
   0  -5   4          1.60          4.11         1.07 o
   0  -5   4          1.60          2.53         1.65 o
  -1   5  -4         59.18         61.13         2.36 o
  -1   5  -4         59.18         61.54         2.35 o
  -1   5  -4         59.18         56.54         3.33 o
  -1   5  -4         59.18         60.21         2.49 o
   1  -5   4        197.36        201.17         5.07 o
   1  -5   4        197.36        201.99         5.48 o
   1  -5   4        197.36        190.34         6.46 o
   1  -5   4        197.36        201.60         5.76 o
   1  -5   4        197.36        199.18         5.37 o
  -2   5  -4         62.80         57.83         2.57 o
  -2   5  -4         62.80         59.20         2.31 o
  -2   5  -4         62.80         61.84         2.91 o
  -2   5  -4         62.80         56.73         2.19 o
  -2   5  -4         62.80         59.74         2.18 o
   2  -5   4        209.41        203.78         6.57 o
   2  -5   4        209.41        203.79         5.25 o
   2  -5   4        209.41        212.23         5.58 o
   2  -5   4        209.41        205.03         5.94 o
   2  -5   4        209.41        203.58         5.65 o
  -3   5  -4         32.61         29.99         1.67 o
  -3   5  -4         32.61         30.88         1.89 o
  -3   5  -4         32.61         30.16         1.64 o
  -3   5  -4         32.61         30.71         2.30 o
  -3   5  -4         32.61         28.79         2.46 o
  -3   5  -4        108.75        113.23         3.83 o
   3  -5   4        108.75        109.67         3.49 o
   3  -5   4        108.75        108.68         3.80 o
   3  -5   4        108.75        117.11         4.03 o
  -4   5  -4         35.10         31.26         2.19 o
  -4   5  -4         35.10         31.49         1.87 o
  -4   5  -4         35.10         32.31         1.96 o
   4  -5   4        117.04        116.23         3.93 o
   4  -5   4        117.04        111.21         3.66 o
  -5   5  -4          2.52          3.73         1.23 o
  -5   5  -4          0.75          0.46         1.12 o
   5  -5   4          2.52          3.63         1.61 o
   5  -5   4          2.52          3.99         1.19 o
   5  -5   4          2.52          1.94         1.64 o
  -6   5  -4         65.59         71.48         2.90 o
   6  -5   4         82.78         77.14         5.01 o
   6  -5   4         65.59         73.02         3.11 o
  -7   5  -4          0.20         -0.11         1.10 o
  -7   5  -4          0.06          0.93         1.01 o
   7  -5   4          0.20         -0.19         1.50 o
   6   4  -4         20.57         19.80         2.07 o
  -6  -4   4          6.17         14.36         3.24 o
  -6  -4   4         20.57         15.17         1.76 o
   5   4  -4          0.44         -1.04         2.38 o
   5   4  -4          0.44          0.12         1.74 o
  -5  -4   4          0.44          2.00         1.69 o
  -5  -4   4          0.44          0.06         1.00 o
  -5  -4   4          1.48          0.77         0.99 o
   4   4  -4         22.18         23.72         2.30 o
   4   4  -4         22.18         25.10         3.13 o
   4   4  -4         73.97         70.61         3.27 o
  -4  -4   4         73.97         72.02         2.98 o
  -4  -4   4         73.97         70.09         2.71 o
  -4  -4   4         22.18         19.63         2.39 o
  -4  -4   4         22.18         20.30         2.23 o
   3   4  -4         29.68         31.60         1.94 o
   3   4  -4         29.68         28.89         3.58 o
   3   4  -4         29.68         31.14         2.44 o
   3   4  -4         29.68         34.03         2.29 o
  -3  -4   4         98.98         98.42         3.29 o
  -3  -4   4         98.98        102.16         3.01 o
  -3  -4   4         29.68         30.67         2.26 o
   2   4  -4         27.03         24.41         1.66 o
   2   4  -4         27.03         25.69         1.65 o
   2   4  -4         27.03         25.10         1.68 o
   2   4  -4         27.03         22.92         4.00 o
   2   4  -4         27.03         25.56         1.80 o
  -2  -4   4         90.14         81.72         2.74 o
  -2  -4   4         90.14         82.00         3.36 o
  -2  -4   4         90.14         78.33         2.69 o
  -2  -4   4         90.14         82.34         2.62 o
   1   4  -4         84.33         90.39         2.66 o
   1   4  -4         84.33         92.65         2.86 o
   1   4  -4         84.33         85.67         2.81 o
   1   4  -4         84.33         85.86         3.05 o
  -1  -4   4        281.21        281.16         7.15 o
  -1  -4   4        281.21        285.35         7.64 o
  -1  -4   4        281.21        278.50         7.07 o
  -1  -4   4        281.21        288.78         6.68 o
   0  -4   4         84.86         74.15         2.49 o
   0  -4   4         84.86         78.82         2.74 o
   0  -4   4         84.86         77.85         2.41 o
  -1   4  -4        194.84        193.22         4.66 o
  -1   4  -4        194.84        193.34         4.91 o
  -1   4  -4        194.84        189.07         5.39 o
  -1   4  -4        194.84        182.21         4.97 o
   1  -4   4        649.72        662.33        15.50 o
   1  -4   4        649.72        692.31        17.18 o
   1  -4   4        649.72        671.68        14.79 o
  -2   4  -4         45.53         43.50         1.79 o
  -2   4  -4         45.53         42.68         1.70 o
  -2   4  -4         45.53         37.65         3.33 o
  -2   4  -4         45.53         43.05         1.83 o
  -2   4  -4         45.53         43.38         2.16 o
   2  -4   4        151.81        151.84         4.01 o
   2  -4   4        151.81        144.30         4.22 o
   2  -4   4        151.81        150.45         4.15 o
   2  -4   4        151.81        152.79         4.54 o
   2  -4   4        151.81        147.64         5.41 o
  -3   4  -4          2.96          5.24         1.37 o
  -3   4  -4          0.89          0.75         0.97 o
  -3   4  -4          0.89          2.74         1.54 o
  -3   4  -4          0.89          3.57         1.36 o
  -3   4  -4          0.89          1.34         0.85 o
   3  -4   4          2.96          3.96         1.26 o
   3  -4   4          2.96          4.52         1.75 o
   3  -4   4          2.96          5.57         1.32 o
   3  -4   4          2.96          7.19         1.98 o
   3  -4   4          2.96          5.63         1.17 o
  -4   4  -4          3.83          2.14         1.13 o
  -4   4  -4          3.83          3.09         1.15 o
  -4   4  -4          3.83          9.74         2.90 o
  -4   4  -4          3.83          3.49         1.08 o
  -4   4  -4         12.78         15.62         1.57 o
   4  -4   4         12.78         14.31         1.77 o
   4  -4   4         12.78         14.24         1.51 o
   4  -4   4         12.78         16.15         1.59 o
   4  -4   4         12.78         15.25         2.92 o
  -5   4  -4         21.74         21.54         1.85 o
  -5   4  -4          6.52          5.09         2.05 o
  -5   4  -4          6.52          7.90         1.89 o
   5  -4   4         21.74         24.64         2.17 o
   5  -4   4         21.74         22.88         2.04 o
  -6   4  -4         25.92         28.38         1.90 o
  -6   4  -4          7.77         14.21         3.34 o
   6  -4   4         50.62         53.86         3.02 o
  -7   4  -4         37.08         37.93         2.19 o
  -7   4  -4        123.64        132.53         4.03 o
   7  -4   4        123.64        130.16         3.95 o
   7  -4   4        123.64        125.28         3.83 o
  -7  -3   4         19.32         21.82         2.23 o
  -7  -3   4         64.42         66.46         2.93 o
   6   3  -4         16.79         16.35         1.93 o
  -6  -3   4         16.79         18.87         2.90 o
  -6  -3   4         16.79         19.92         1.92 o
   5   3  -4          0.50         -1.40         1.40 o
   5   3  -4          1.65          2.57         1.12 o
  -5  -3   4          0.50          0.87         1.10 o
  -5  -3   4          0.50          0.70         1.25 o
  -5  -3   4          1.65          0.47         1.85 o
  -5  -3   4          1.65          2.82         1.15 o
   4   3  -4         23.80         26.80         1.77 o
  -4  -3   4         23.80         26.76         1.82 o
  -4  -3   4         79.35         70.16         3.19 o
  -4  -3   4         79.35         76.84         2.49 o
  -4  -3   4         79.35         78.64         2.73 o
   3   3  -4         75.58         84.32         2.76 o
   3   3  -4         75.58         79.05         2.63 o
   3   3  -4         75.58         81.06         3.21 o
   3   3  -4         75.58         79.53         2.70 o
  -3  -3   4        252.02        260.17         7.18 o
  -3  -3   4        252.02        257.22         6.71 o
  -3  -3   4        252.02        264.80         6.57 o
  -3  -3   4        252.02        268.99         6.26 o
  -3  -3   4         75.58         78.67         2.85 o
   2   3  -4         34.54         37.41         1.61 o
   2   3  -4         34.54         35.29         1.98 o
   2   3  -4         34.54         34.80         1.72 o
   2   3  -4         34.54         35.63         1.56 o
  -2  -3   4        115.17        110.31         3.18 o
  -2  -3   4        115.17        106.28         2.96 o
  -2  -3   4        115.17        104.75         3.46 o
  -2  -3   4        115.17        112.35         3.14 o
  -2  -3   4         34.54         33.78         1.94 o
   1   3  -4          0.05          1.03         0.70 o
   1   3  -4          0.05          0.37         0.84 o
   1   3  -4          0.05          0.53         0.67 o
   1   3  -4          0.05          0.39         0.80 o
  -1  -3   4          0.17         -0.13         0.68 o
  -1  -3   4          0.17          0.39         0.81 o
  -1  -3   4          0.17         -0.47         0.83 o
  -1  -3   4          0.17          0.10         0.61 o
   0  -3   4        761.32        794.64        18.25 o
   0  -3   4        761.32        809.88        20.05 o
   0  -3   4        761.32        816.51        18.76 o
   0  -3   4        761.32        817.84        17.42 o
  -1   3  -4         11.67         15.28         1.06 o
  -1   3  -4         11.67         16.13         1.57 o
  -1   3  -4         11.67         14.98         1.21 o
  -1   3  -4         11.67         14.98         1.12 o
   1  -3   4         38.93         51.64         2.08 o
   1  -3   4         38.93         45.66         1.79 o
   1  -3   4         38.93         49.25         1.84 o
   1  -3   4         38.93         48.69         1.85 o
  -2   3  -4         16.17          9.96         1.36 o
  -2   3  -4         16.17         10.11         1.28 o
  -2   3  -4          4.85          4.19         0.93 o
  -2   3  -4          4.85          1.87         1.09 o
   2  -3   4          4.85          2.52         0.92 o
   2  -3   4         16.17         10.12         1.16 o
   2  -3   4         16.17         10.19         1.54 o
  -3   3  -4         78.75         74.35         3.36 o
  -3   3  -4         78.75         79.16         2.59 o
  -3   3  -4         78.75         79.09         3.52 o
  -3   3  -4         78.75         73.68         2.41 o
  -3   3  -4         78.75         78.53         2.53 o
  -3   3  -4         78.75         73.62         2.83 o
  -3   3  -4        262.61        281.76         7.45 o
   3  -3   4        262.61        285.98         7.65 o
   3  -3   4        262.61        279.17         6.61 o
   3  -3   4        262.61        279.76         7.07 o
   3  -3   4        262.61        278.29         6.93 o
   3  -3   4        262.61        271.78         8.58 o
   3  -3   4        262.61        276.94         6.98 o
  -4   3  -4         27.60         25.01         1.68 o
  -4   3  -4         27.60         26.53         2.04 o
  -4   3  -4         27.60         20.66         2.01 o
  -4   3  -4         27.60         21.33         2.36 o
  -4   3  -4         92.03         94.64         3.30 o
   4  -3   4         92.03         96.58         3.14 o
   4  -3   4         92.03         94.83         3.16 o
   4  -3   4         92.03         95.36         3.02 o
   4  -3   4         92.03         93.76         4.87 o
  -5   3  -4        130.39        124.33         4.09 o
  -5   3  -4         39.10         37.07         2.36 o
  -5   3  -4         39.10         36.95         2.57 o
   5  -3   4        130.39        120.70         5.58 o
   5  -3   4        130.39        126.88         3.92 o
   5  -3   4        130.39        122.81         3.97 o
  -6   3  -4          0.23          0.48         1.49 o
  -6   3  -4          0.76         -0.67         0.99 o
  -7   3  -4         13.71         17.88         1.72 o
  -7   3  -4         13.71         14.91         2.89 o
  -7   3  -4         45.72         44.60         2.33 o
   7  -3   4         45.72         45.11         2.33 o
   7  -3   4         45.72         49.38         2.44 o
  -8  -2   4          3.15          1.18         1.38 o
   7   2  -4         33.16         29.02         2.66 o
  -7  -2   4          9.94         11.59         1.70 o
  -7  -2   4         33.16         28.88         2.15 o
  -7  -2   4         33.16         29.04         2.70 o
   6   2  -4          3.75          3.98         1.69 o
   6   2  -4         12.50         10.41         1.78 o
  -6  -2   4          3.75          3.44         1.12 o
  -6  -2   4         15.76         15.34         3.17 o
   5   2  -4          0.21          0.11         1.07 o
  -5  -2   4          0.21         -1.14         1.62 o
  -5  -2   4          0.21          0.47         0.86 o
  -5  -2   4          0.71          0.35         1.19 o
  -5  -2   4          0.71          0.75         1.18 o
   4   2  -4          1.76          1.74         1.15 o
   4   2  -4          1.76          2.25         1.25 o
   4   2  -4          1.76          2.25         1.16 o
   4   2  -4          1.76          2.23         0.97 o
  -4  -2   4          5.86          8.57         1.81 o
  -4  -2   4          5.86          5.50         1.11 o
  -4  -2   4          5.86          7.46         1.12 o
  -4  -2   4          5.86          6.32         2.09 o
  -4  -2   4          5.86          4.67         1.13 o
  -4  -2   4          1.76          1.59         0.87 o
   3   2  -4          0.30          0.64         0.89 o
   3   2  -4          0.30         -0.82         1.18 o
   3   2  -4          0.30          1.22         1.74 o
   3   2  -4          0.30         -0.48         0.63 o
   3   2  -4          0.30         -0.23         0.71 o
  -3  -2   4          1.01          1.37         0.70 o
  -3  -2   4          1.01          0.63         0.87 o
  -3  -2   4          1.01          0.67         1.04 o
  -3  -2   4          1.01          0.48         0.74 o
  -3  -2   4          0.30          0.00         0.68 o
  -3  -2   4          0.30          0.80         0.81 o
   2   2  -4        151.09        162.87         4.05 o
   2   2  -4        151.09        155.40         4.01 o
   2   2  -4        151.09        159.93         4.30 o
   2   2  -4        151.09        165.35         4.33 o
   2   2  -4        151.09        167.46         4.19 o
   2   2  -4        151.09        161.78         4.74 o
   2   2  -4        503.85        512.78        12.81 o
  -2  -2   4        503.85        533.50        11.99 o
  -2  -2   4        503.85        519.54        11.72 o
  -2  -2   4        503.85        502.82        11.13 o
  -2  -2   4        503.85        481.62        12.83 o
  -2  -2   4        151.09        160.00         4.49 o
  -2  -2   4        151.09        169.36         4.24 o
   1   2  -4        254.19        250.46         6.26 o
   1   2  -4        254.19        234.11         6.31 o
   1   2  -4         76.23         78.26         2.27 o
   1   2  -4         76.23         73.96         2.64 o
   1   2  -4         76.23         80.56         2.28 o
   1   2  -4         76.23         76.59         2.23 o
  -1  -2   4        254.19        267.03         6.83 o
  -1  -2   4        254.19        241.15         5.71 o
  -1  -2   4        254.19        257.80         6.13 o
  -1  -2   4        254.19        246.21         6.02 o
   0   2  -4         49.17         52.57         1.56 o
   0   2  -4         49.17         54.98         1.55 o
   0  -2   4         49.17         49.35         1.71 o
   0  -2   4         49.17         53.66         1.83 o
   0  -2   4         49.17         50.18         2.09 o
   0  -2   4         49.17         49.67         1.75 o
  -1   2  -4         28.56         27.79         1.55 o
  -1   2  -4         28.56         27.77         1.77 o
  -1   2  -4         28.56         25.31         1.37 o
  -1   2  -4         28.56         30.49         1.26 o
  -1   2  -4         95.24         94.91         2.60 o
   1  -2   4         95.24         92.17         2.67 o
   1  -2   4         95.24         92.17         2.68 o
   1  -2   4         95.24         91.99         2.60 o
   1  -2   4         95.24         92.89         2.66 o
   1  -2   4         95.24         89.23         2.97 o
   1  -2   4         28.56         29.31         1.14 o
   1  -2   4         28.56         29.98         1.37 o
  -2   2  -4        155.96        147.75         3.80 o
  -2   2  -4        155.96        147.32         3.88 o
  -2   2  -4        155.96        148.31         4.12 o
  -2   2  -4        155.96        147.67         4.33 o
  -2   2  -4        155.96        146.02         4.49 o
  -2   2  -4        520.09        542.78        13.48 o
   2  -2   4        155.96        152.95         4.17 o
   2  -2   4        520.09        537.98        12.59 o
   2  -2   4        520.09        522.80        12.27 o
   2  -2   4        520.09        556.54        11.73 o
   2  -2   4        520.09        515.32        13.48 o
  -3   2  -4         43.29         41.10         2.02 o
  -3   2  -4         43.29         40.65         2.04 o
  -3   2  -4         43.29         38.55         2.13 o
  -3   2  -4         43.29         40.02         1.90 o
  -3   2  -4         43.29         38.27         2.15 o
  -3   2  -4        144.36        142.69         4.53 o
   3  -2   4        144.36        147.80         4.47 o
   3  -2   4        144.36        145.06         3.95 o
   3  -2   4        144.36        140.90         3.96 o
   3  -2   4        144.36        140.68         3.99 o
   3  -2   4        144.36        147.62         3.75 o
  -4   2  -4         13.26         11.52         2.31 o
  -4   2  -4         13.26         13.24         1.56 o
  -4   2  -4         13.26         15.38         1.90 o
  -4   2  -4         44.21         42.37         2.03 o
  -4   2  -4         44.21         39.65         2.66 o
   4  -2   4         44.21         39.58         2.68 o
   4  -2   4         44.21         37.72         3.22 o
   4  -2   4         44.21         43.51         2.06 o
   4  -2   4         44.21         42.91         1.93 o
   4  -2   4         44.21         45.27         4.49 o
  -5   2  -4         13.44         12.93         2.08 o
  -5   2  -4         13.44         13.45         2.05 o
  -5   2  -4         13.44         15.49         1.93 o
   5  -2   4         44.82         51.49         2.28 o
   5  -2   4         44.82         50.32         2.46 o
  -6   2  -4        155.21        143.64         4.77 o
   6  -2   4        176.99        181.21         5.12 o
   6  -2   4        176.99        185.39         5.65 o
  -7   2  -4          6.27          2.90         1.68 o
  -7   2  -4          6.27          5.89         1.54 o
  -7   2  -4         20.90         18.66         2.08 o
   7  -2   4         20.90         19.78         1.77 o
   7  -2   4         20.90         24.81         2.57 o
   7  -2   4         20.90         16.65         2.34 o
   8   1  -4          0.08          0.97         2.11 o
  -8  -1   4          0.08          2.05         1.23 o
  -8  -1   4          0.08          1.91         1.73 o
  -8  -1   4          0.02          0.19         1.13 o
   7   1  -4         15.89         17.26         2.48 o
  -7  -1   4         52.97         53.43         2.65 o
  -7  -1   4         52.97         57.68         2.54 o
  -7  -1   4         15.89         17.45         1.71 o
   6   1  -4        247.73        262.62         7.21 o
  -6  -1   4         64.49         66.45         2.68 o
  -6  -1   4        215.06        228.83         6.40 o
   5   1  -4          0.25          1.09         1.36 o
   5   1  -4          0.25          1.64         1.39 o
   5   1  -4          0.25         -0.86         0.92 o
   5   1  -4          0.25          0.26         1.72 o
   5   1  -4          0.84          1.21         1.01 o
  -5  -1   4          0.25          3.87         2.40 o
  -5  -1   4          0.25         -1.06         1.13 o
  -5  -1   4          0.25          0.97         0.77 o
  -5  -1   4          0.84          1.24         0.98 o
  -5  -1   4          0.84          1.26         1.28 o
   4   1  -4         36.20         34.05         1.76 o
   4   1  -4         36.20         31.04         1.72 o
   4   1  -4         36.20         34.14         1.66 o
   4   1  -4         36.20         34.01         1.59 o
  -4  -1   4         36.20         31.03         2.06 o
  -4  -1   4         36.20         35.00         1.64 o
  -4  -1   4         36.20         36.04         2.01 o
  -4  -1   4        120.71        108.19         3.27 o
  -4  -1   4        120.71        109.54         3.00 o
  -4  -1   4        120.71        107.79         3.87 o
  -4  -1   4        120.71        109.14         3.65 o
  -4  -1   4        120.71        108.95         3.12 o
   3   1  -4         59.09         59.15         1.93 o
   3   1  -4         59.09         58.54         1.94 o
   3   1  -4         59.09         59.18         1.92 o
   3   1  -4         59.09         58.74         1.84 o
  -3  -1   4        197.04        185.42         4.85 o
  -3  -1   4        197.04        184.47         4.98 o
  -3  -1   4        197.04        181.05         4.70 o
  -3  -1   4        197.04        185.78         4.65 o
  -3  -1   4        197.04        186.19         4.46 o
  -3  -1   4         59.09         58.30         2.03 o
  -3  -1   4         59.09         60.52         1.99 o
  -3  -1   4         59.09         52.66         2.20 o
   2   1  -4        117.57        121.54         3.22 o
   2   1  -4        117.57        124.82         3.08 o
   2   1  -4        117.57        122.64         3.21 o
   2   1  -4        117.57        120.69         3.09 o
   2   1  -4        117.57        125.68         3.46 o
   2   1  -4        392.04        388.50         9.82 o
  -2  -1   4        117.57        122.62         3.32 o
  -2  -1   4        392.04        372.40         8.93 o
  -2  -1   4        392.04        400.22         9.14 o
   1   1  -4          5.09          6.05         0.70 o
   1   1  -4          5.09          3.94         0.50 o
   1   1  -4          5.09          5.33         0.59 o
   1   1  -4         16.97         14.59         0.80 o
   1   1  -4         16.97         14.47         0.70 o
  -1  -1   4         16.97         15.65         0.96 o
  -1  -1   4          5.09          4.67         0.52 o
   0   1  -4        128.80        141.20         3.66 o
   0  -1   4        128.80        131.80         3.49 o
  -1   1  -4        233.13        226.14         5.92 o
  -1   1  -4        233.13        229.63         5.62 o
  -1   1  -4        777.41        802.94        19.84 o
   1  -1   4        777.41        817.93        18.41 o
   1  -1   4        777.41        786.78        19.89 o
   1  -1   4        777.41        802.24        19.54 o
   1  -1   4        777.41        823.18        17.69 o
   1  -1   4        777.41        782.07        17.13 o
   1  -1   4        233.13        240.61         6.13 o
   1  -1   4        233.13        227.02         6.06 o
  -2   1  -4        288.15        285.45         7.37 o
  -2   1  -4         86.41         82.45         2.73 o
  -2   1  -4         86.41         81.76         2.65 o
  -2   1  -4         86.41         84.26         2.65 o
   2  -1   4         86.41         83.84         2.64 o
   2  -1   4        288.15        270.64         7.34 o
   2  -1   4        288.15        284.41         6.82 o
   2  -1   4        288.15        273.97         6.68 o
   2  -1   4        288.15        281.36         6.38 o
   2  -1   4        288.15        278.37         6.57 o
  -3   1  -4          0.22          0.80         0.86 o
  -3   1  -4          0.22          1.30         0.97 o
  -3   1  -4          0.74          3.23         1.13 o
   3  -1   4          0.74          1.26         1.27 o
   3  -1   4          0.74          2.20         0.77 o
   3  -1   4          0.74          1.89         0.81 o
   3  -1   4          0.74          0.33         0.90 o
   3  -1   4          0.74          0.85         0.86 o
   3  -1   4          0.22          1.39         1.12 o
  -4   1  -4          3.08          3.29         1.40 o
  -4   1  -4          3.08          2.92         1.05 o
  -4   1  -4          3.08          2.30         0.98 o
  -4   1  -4         10.28          9.68         1.41 o
   4  -1   4         10.28         11.56         2.48 o
   4  -1   4         10.28          5.74         1.70 o
   4  -1   4         10.28          9.85         1.42 o
   4  -1   4         10.28          6.51         1.46 o
   4  -1   4         10.28          9.95         1.51 o
  -5   1  -4         18.47         19.94         2.16 o
  -5   1  -4          5.54          2.62         1.29 o
  -5   1  -4          5.54          2.62         1.13 o
   5  -1   4         18.47         15.81         2.04 o
   5  -1   4         18.47         15.63         1.85 o
  -6   1  -4         30.45         26.48         2.32 o
  -6   1  -4        101.92         97.17         4.11 o
   6  -1   4        101.92         98.90         4.22 o
  -7   1  -4          1.39          1.45         0.90 o
  -7   1  -4          1.39          1.11         1.95 o
  -7   1  -4          1.39          0.61         1.59 o
   7  -1   4          4.63          8.71         1.60 o
   8   0  -4        197.23        170.49         5.78 o
   8   0  -4         59.15         56.94         3.50 o
  -8   0   4        197.23        192.44         5.40 o
  -8   0   4        197.23        205.86         5.46 o
  -8   0   4         59.15         56.24         2.53 o
   7   0  -4          0.72          1.12         1.41 o
   7   0  -4          2.38          4.08         2.08 o
  -7   0   4          0.72          0.22         1.51 o
  -7   0   4          0.72          4.47         1.69 o
  -7   0   4          0.72          1.32         1.01 o
  -7   0   4          2.38          1.87         0.96 o
  -7   0   4          2.38          2.44         1.33 o
   6   0  -4          1.80          2.88         2.79 o
   6   0  -4          0.19         -0.07         1.75 o
  -6   0   4          0.19          0.92         0.80 o
  -6   0   4          1.80          8.74         2.96 o
   5   0  -4         10.01          7.38         1.44 o
   5   0  -4         10.01          9.64         1.25 o
   5   0  -4         10.01         10.41         1.41 o
   5   0  -4         33.39         31.55         1.65 o
  -5   0   4         10.01         10.70         1.25 o
  -5   0   4         10.01          9.69         1.44 o
  -5   0   4         33.39         29.59         2.45 o
  -5   0   4         33.39         27.49         2.40 o
  -5   0   4         33.39         30.64         1.64 o
   4   0  -4          8.19          5.96         0.97 o
   4   0  -4          8.19          7.76         1.22 o
  -4   0   4         27.32         26.87         2.07 o
  -4   0   4         27.32         28.60         1.45 o
  -4   0   4         27.32         28.16         1.70 o
  -4   0   4          8.19          8.90         1.34 o
  -4   0   4          8.19          8.17         1.14 o
  -4   0   4          8.19          9.63         1.03 o
   3   0  -4        242.52        258.91         5.87 o
  -3   0   4        808.71        842.14        19.53 o
  -3   0   4        808.71        803.23        18.42 o
  -3   0   4        808.71        853.35        18.90 o
  -3   0   4        808.71        831.02        20.42 o
  -3   0   4        808.71        786.66        19.96 o
  -3   0   4        242.52        261.09         6.80 o
  -3   0   4        242.52        258.27         6.72 o
   2   0  -4         43.18         39.22         1.53 o
   2   0  -4         43.18         38.86         1.32 o
   2   0  -4        143.99        130.56         3.54 o
  -2   0   4        143.99        122.01         3.41 o
  -2   0   4        143.99        122.87         3.28 o
  -2   0   4         43.18         37.66         1.40 o
   1   0  -4          1.33          1.72         0.43 o
   1   0  -4          1.33          1.76         0.43 o
   1   0  -4          1.33          1.85         0.45 o
   1   0  -4          0.40          0.26         0.25 o
   1   0  -4          0.40          1.28         0.50 o
   1   0  -4          0.40          0.70         0.41 o
  -1   0   4          0.40          0.46         0.35 o
   0   0   4        105.47        111.65         2.94 o
  -1   0  -4         48.89         56.20         1.90 o
  -1   0  -4         14.66         15.54         1.17 o
  -1   0  -4         14.66         16.38         1.26 o
   1   0   4         48.89         58.17         2.13 o
   1   0   4         48.89         55.12         2.17 o
   1   0   4         48.89         56.33         1.85 o
   1   0   4         48.89         57.21         1.61 o
  -2   0  -4        228.31        219.65         5.93 o
  -2   0  -4         68.47         64.34         2.25 o
  -2   0  -4         68.47         60.14         2.70 o
  -2   0  -4         68.47         64.74         2.28 o
   2   0   4        228.31        207.42         5.40 o
   2   0   4        228.31        213.82         5.12 o
   2   0   4        228.31        218.36         5.44 o
   2   0   4        228.31        218.09         5.86 o
   2   0   4         68.47         66.09         2.31 o
  -3   0  -4        189.56        178.53         5.04 o
  -3   0  -4        189.56        184.34         5.12 o
  -3   0  -4        632.13        594.15        15.97 o
   3   0   4        632.13        617.44        14.15 o
   3   0   4        632.13        610.25        14.56 o
   3   0   4        632.13        623.37        15.48 o
   3   0   4        632.13        638.09        13.53 o
   3   0   4        189.56        184.15         5.54 o
  -4   0  -4          5.63          5.53         1.38 o
  -4   0  -4          5.63          2.62         1.56 o
  -4   0  -4          5.63          5.79         2.16 o
  -4   0  -4          5.63          6.78         1.43 o
  -4   0  -4         18.77         20.81         1.77 o
   4   0   4         18.77         23.16         2.53 o
   4   0   4         18.77         17.81         1.60 o
   4   0   4         18.77         21.51         1.88 o
  -5   0  -4         15.77         17.40         1.91 o
  -5   0  -4         15.77         18.49         3.58 o
  -5   0  -4         15.77         14.40         2.04 o
  -5   0  -4         52.59         56.79         2.81 o
   5   0   4         52.59         56.77         2.84 o
   5   0   4         52.59         54.73         2.48 o
  -6   0  -4         29.31         26.16         2.74 o
  -6   0  -4         69.95         33.88         2.20 o
  -7   0  -4          7.90          3.42         1.81 o
  -7   0  -4          7.90          0.68         1.63 o
   7   0   4         26.35         27.47         1.83 o
   8  -1  -4          5.93          1.05         1.49 o
   8  -1  -4          1.78         -0.85         1.77 o
  -8   1   4          1.78          2.75         1.61 o
  -8   1   4          5.93          4.11         1.40 o
  -8   1   4          5.93          6.90         1.94 o
   7  -1  -4         15.80         14.22         1.80 o
   7  -1  -4         52.69         46.01         3.33 o
  -7   1   4         52.69         48.00         2.95 o
  -7   1   4         52.69         51.15         2.54 o
  -7   1   4         52.69         53.63         2.57 o
  -7   1   4         15.80         12.77         2.69 o
  -7   1   4         15.80         15.17         1.73 o
  -7   1   4         15.80         17.38         1.79 o
  -6   1   4         49.42         60.42         2.52 o
  -6   1   4        164.79        175.89         5.08 o
  -6   1   4        164.79        178.89         5.30 o
  -6   1   4        293.00        331.79         9.16 o
   5  -1  -4          7.81          7.11         1.15 o
   5  -1  -4          7.81          9.45         1.15 o
   5  -1  -4         26.06         23.06         1.96 o
  -5   1   4          7.81         10.62         1.22 o
  -5   1   4          7.81          9.58         1.25 o
  -5   1   4         26.06         26.81         1.80 o
  -5   1   4         26.06         25.28         1.73 o
  -5   1   4         26.06         22.20         2.63 o
   4  -1  -4         32.89         32.84         1.72 o
   4  -1  -4          9.86         11.06         0.95 o
  -4   1   4          9.86         10.20         1.05 o
  -4   1   4          9.86         10.29         1.18 o
  -4   1   4          9.86          8.98         1.30 o
  -4   1   4         32.89         33.83         1.72 o
  -4   1   4         32.89         35.34         1.73 o
  -4   1   4         32.89         34.75         1.52 o
   3  -1  -4         49.69         48.96         1.56 o
  -3   1   4        165.70        164.07         4.33 o
  -3   1   4        165.70        160.90         4.44 o
  -3   1   4         49.69         47.51         1.86 o
  -3   1   4         49.69         49.33         1.77 o
   2  -1  -4         19.33         18.33         0.89 o
   2  -1  -4         19.33         15.93         1.22 o
   2  -1  -4         64.47         56.98         2.01 o
  -2   1   4         64.47         59.33         1.95 o
  -2   1   4         64.47         56.71         2.04 o
  -2   1   4         19.33         18.23         1.01 o
   1  -1  -4        379.46        350.83         9.22 o
   1  -1  -4        379.46        366.86         8.44 o
   1  -1  -4       1265.37       1286.03        31.03 o
  -1   1   4       1265.37       1241.50        29.68 o
  -1   1   4        379.46        367.66         9.21 o
   0  -1  -4         16.77         15.47         0.89 o
   0   1   4         16.77         16.14         0.61 o
   0   1   4         16.77         17.02         1.43 o
  -1  -1  -4        270.10        274.56         7.03 o
  -1  -1  -4        270.10        276.91         7.14 o
  -1  -1  -4        270.10        264.85         7.15 o
  -1  -1  -4        900.69        900.31        23.20 o
   1   1   4        270.10        290.28         7.32 o
   1   1   4        900.69        971.84        22.71 o
   1   1   4        900.69        949.73        21.34 o
   1   1   4        900.69        910.96        22.92 o
  -2  -1  -4         56.25         54.09         2.08 o
  -2  -1  -4         56.25         50.55         2.38 o
  -2  -1  -4         56.25         53.09         2.02 o
  -2  -1  -4        187.58        182.47         5.46 o
   2   1   4        187.58        191.84         5.33 o
   2   1   4        187.58        189.28         5.28 o
   2   1   4        187.58        190.56         4.89 o
   2   1   4        187.58        190.97         4.62 o
   2   1   4         56.25         53.69         2.21 o
  -3  -1  -4         11.08         11.07         1.40 o
  -3  -1  -4         11.08         10.59         1.30 o
  -3  -1  -4         11.08         13.98         3.05 o
  -3  -1  -4         11.08         10.31         2.65 o
   3   1   4         36.95         31.66         2.24 o
   3   1   4         36.95         31.84         1.69 o
   3   1   4         36.95         31.05         1.95 o
   3   1   4         36.95         32.33         1.72 o
  -4  -1  -4          0.13         -0.20         0.94 o
  -4  -1  -4          0.13          0.10         1.31 o
  -4  -1  -4          0.13          0.15         0.94 o
  -4  -1  -4          0.42         -0.77         1.27 o
   4   1   4          0.42          0.52         1.15 o
   4   1   4          0.42          2.03         1.68 o
   4   1   4          0.42          2.06         1.46 o
   4   1   4          0.42          1.96         1.27 o
  -5  -1  -4          0.02         -0.37         1.23 o
  -5  -1  -4          0.02          0.69         1.18 o
  -5  -1  -4          0.02         -1.29         1.48 o
  -5  -1  -4          0.02          0.90         1.80 o
   5   1   4          0.06          0.10         1.37 o
   5   1   4          0.06          0.64         1.31 o
   6   1   4         27.87         14.94         3.45 o
   8  -2  -4          1.04         -0.11         1.60 o
   8  -2  -4          0.31         -0.06         1.35 o
  -8   2   4          0.31         -0.71         1.69 o
  -8   2   4          0.31          1.21         1.35 o
  -8   2   4          0.31         -1.81         1.81 o
  -8   2   4          1.04          0.25         1.34 o
  -8   2   4          1.04          4.74         1.96 o
   7  -2  -4         51.06         45.63         3.11 o
   7  -2  -4         51.06         53.46         2.90 o
  -7   2   4        170.26        171.56         5.25 o
  -7   2   4        170.26        171.37         5.08 o
  -7   2   4        170.26        170.09         5.25 o
  -7   2   4         51.06         50.92         2.60 o
  -7   2   4         51.06         45.82         3.23 o
  -7   2   4         51.06         50.21         2.42 o
  -6   2   4         78.39         79.45         4.18 o
  -6   2   4         59.13         63.22         2.68 o
  -6   2   4         59.13         66.81         2.54 o
  -6   2   4         17.73         18.12         1.81 o
   5  -2  -4          9.22          8.11         0.99 o
  -5   2   4         30.76         28.44         1.61 o
  -5   2   4         30.76         32.00         2.39 o
  -5   2   4         30.76         28.84         1.70 o
  -5   2   4          9.22         10.12         1.49 o
  -5   2   4          9.22          8.67         1.14 o
   4  -2  -4          6.01          5.56         0.81 o
  -4   2   4         20.04         20.41         1.34 o
  -4   2   4         20.04         21.05         1.37 o
  -4   2   4          6.01          6.14         1.36 o
  -4   2   4          6.01          6.52         1.33 o
   3  -2  -4         17.54         14.59         0.86 o
  -3   2   4         58.49         49.24         1.86 o
  -3   2   4         58.49         50.57         1.89 o
  -3   2   4         17.54         13.79         1.48 o
  -3   2   4         17.54         15.05         1.14 o
   2  -2  -4        260.11        260.13         6.77 o
   2  -2  -4        260.11        253.94         6.20 o
  -2   2   4        867.37        893.33        21.27 o
  -2   2   4        867.37        900.31        21.73 o
  -2   2   4        260.11        266.23         6.88 o
   1  -2  -4          5.47          8.31         0.83 o
   1  -2  -4          1.64          2.93         0.66 o
   1  -2  -4          1.64          4.47         1.39 o
  -1   2   4          5.47          6.68         1.24 o
  -1   2   4          5.47          6.10         1.10 o
  -1   2   4          1.64          2.05         0.56 o
   0  -2  -4         71.18         82.70         2.68 o
   0   2   4         71.18         83.11         2.66 o
   0   2   4         71.18         81.31         2.81 o
   0   2   4         71.18         84.34         2.72 o
  -1  -2  -4         11.85         11.31         1.41 o
  -1  -2  -4         11.85         13.14         1.34 o
  -1  -2  -4         39.52         40.94         1.98 o
   1   2   4         39.52         42.21         1.97 o
   1   2   4         39.52         42.22         1.82 o
   1   2   4         39.52         44.70         2.01 o
   1   2   4         11.85         12.97         1.35 o
  -2  -2  -4         14.63         13.51         2.12 o
  -2  -2  -4          4.39          5.46         1.38 o
  -2  -2  -4          4.39          3.28         1.50 o
  -2  -2  -4          4.39          4.52         1.89 o
  -2  -2  -4          4.39          4.16         1.34 o
  -2  -2  -4          4.39          4.93         1.30 o
   2   2   4         14.63         12.67         1.48 o
   2   2   4          4.39          2.66         1.28 o
  -3  -2  -4         83.19         87.42         3.64 o
  -3  -2  -4         83.19         90.00         3.78 o
  -3  -2  -4         83.19         87.15         3.16 o
   3   2   4        277.41        295.43         8.04 o
   3   2   4        277.41        296.31         7.55 o
  -4  -2  -4         21.30         20.42         2.26 o
  -4  -2  -4         21.30         18.02         1.88 o
  -4  -2  -4         21.30         21.53         2.47 o
  -4  -2  -4         21.30         14.85         2.13 o
   4   2   4         71.02         65.90         2.87 o
   4   2   4         71.02         66.60         2.96 o
   4   2   4         71.02         65.44         3.06 o
  -5  -2  -4          1.58          3.96         1.34 o
  -5  -2  -4          0.47          0.47         1.21 o
  -5  -2  -4          0.47          0.94         1.31 o
   5   2   4          1.58          1.40         1.56 o
  -6  -2  -4         20.22         15.98         1.91 o
   6   2   4         20.22         21.26         2.33 o
   8  -3  -4          3.84         -0.16         2.01 o
   8  -3  -4          1.15          2.91         2.77 o
  -8   3   4          1.15         -0.03         1.05 o
  -8   3   4          1.15          2.94         1.81 o
  -8   3   4          3.84          4.35         1.56 o
  -8   3   4          3.84          2.15         1.39 o
  -8   3   4          3.84          6.30         1.96 o
   7  -3  -4        105.59        114.69         4.26 o
   7  -3  -4         31.66         27.52         2.34 o
   7  -3  -4         31.66         26.98         2.03 o
  -7   3   4         31.66         31.95         1.91 o
  -7   3   4         31.66         27.42         2.51 o
  -7   3   4         31.66         36.76         3.14 o
  -7   3   4        105.59        124.54         4.30 o
  -7   3   4        105.59        116.94         4.15 o
  -7   3   4        105.59        117.07         3.98 o
   6  -3  -4        102.48        110.07         4.37 o
  -6   3   4        102.48        111.33         4.81 o
  -6   3   4         59.77         63.80         2.64 o
  -6   3   4         17.92         17.77         2.30 o
   5  -3  -4          6.22          4.86         1.48 o
  -5   3   4          1.87          1.50         1.26 o
  -5   3   4          1.87         13.81         3.42 o
  -5   3   4          6.22          7.12         1.43 o
  -5   3   4          6.22          5.89         1.72 o
  -5   3   4          6.22          5.66         1.52 o
   4  -3  -4          8.65          6.82         0.86 o
  -4   3   4         28.85         29.27         1.65 o
  -4   3   4         28.85         23.18         2.77 o
  -4   3   4         28.85         27.86         1.64 o
  -4   3   4          8.65          6.09         1.33 o
  -4   3   4          8.65          5.93         1.80 o
   3  -3  -4          1.50          2.66         1.07 o
   3  -3  -4          1.50          1.17         0.57 o
  -3   3   4          5.02          7.99         1.31 o
  -3   3   4          5.02          5.74         1.05 o
  -3   3   4          1.50          1.88         1.29 o
  -3   3   4          1.50          1.55         0.87 o
   2  -3  -4         93.04         83.88         2.42 o
   2  -3  -4         93.04         86.36         2.73 o
   2  -3  -4        310.26        292.35         7.73 o
  -2   3   4        310.26        287.36         7.72 o
  -2   3   4        310.26        289.93         7.39 o
  -2   3   4        310.26        288.71         7.47 o
  -2   3   4         93.04         88.27         2.90 o
   1  -3  -4        175.73        160.90         4.16 o
   1  -3  -4        175.73        172.70         4.58 o
   1  -3  -4        175.73        164.18         4.80 o
   1  -3  -4        585.98        594.04        14.62 o
  -1   3   4        585.98        572.96        14.18 o
  -1   3   4        585.98        556.06        14.33 o
  -1   3   4        585.98        569.58        13.96 o
  -1   3   4        175.73        164.95         4.76 o
   0  -3  -4          4.77          2.27         1.03 o
   0   3   4          4.77         -0.24         1.10 o
   0   3   4          4.77          4.62         1.75 o
  -1  -3  -4          5.38          5.85         1.29 o
  -1  -3  -4          5.38          5.89         1.54 o
  -1  -3  -4          5.38          3.72         1.55 o
  -1  -3  -4          5.38          5.56         1.59 o
  -1  -3  -4         17.94         11.34         2.43 o
   1   3   4         17.94         17.70         1.48 o
   1   3   4         17.94         14.48         2.14 o
   1   3   4          5.38          9.64         2.28 o
  -2  -3  -4         59.87         64.04         3.06 o
  -2  -3  -4         59.87         59.95         2.75 o
  -2  -3  -4         59.87         63.12         2.55 o
  -2  -3  -4         59.87         62.05         2.84 o
   2   3   4        199.63        202.11         5.44 o
   2   3   4        199.63        194.62         5.81 o
  -3  -3  -4          4.37          3.47         1.19 o
  -3  -3  -4          4.37          3.16         1.19 o
   3   3   4         14.59         14.86         1.85 o
   3   3   4         14.59         16.60         2.32 o
   3   3   4         14.59         16.68         2.15 o
  -4  -3  -4         23.16         21.40         2.68 o
  -4  -3  -4         23.16         23.92         2.13 o
  -4  -3  -4         23.16         23.65         2.25 o
   4   3   4         77.23         72.63         3.33 o
   4   3   4         77.23         72.25         3.28 o
   4   3   4         77.23         73.36         3.30 o
  -5  -3  -4         19.32         18.42         2.08 o
  -5  -3  -4          5.79          6.00         1.84 o
  -5  -3  -4          5.79          1.87         1.96 o
   5   3   4         19.32         21.40         4.03 o
   5   3   4         19.32         20.67         3.03 o
   8  -4  -4         44.87         40.37         2.84 o
  -8   4   4        149.63        136.05         4.31 o
  -8   4   4        149.63        142.51         4.31 o
  -8   4   4        149.63        137.86         4.91 o
  -8   4   4         44.87         39.24         3.00 o
  -8   4   4         44.87         38.48         2.13 o
   7  -4  -4          6.43          4.23         1.51 o
  -7   4   4         21.43         18.24         2.45 o
  -7   4   4         21.43         18.33         1.84 o
  -7   4   4         21.43         20.83         2.24 o
  -7   4   4          6.43          6.32         1.76 o
  -7   4   4          6.43          4.65         1.70 o
  -6   4   4         26.91         32.44         3.36 o
  -6   4   4         26.91         27.40         3.07 o
  -5   4   4        159.39        160.95         5.76 o
  -5   4   4        159.39        161.08         4.77 o
  -5   4   4        159.39        156.20         4.75 o
  -5   4   4        159.39        162.79         5.19 o
  -5   4   4         47.80         48.29         2.15 o
  -5   4   4         47.80         46.65         3.08 o
   4  -4  -4          0.32         -0.61         1.49 o
   4  -4  -4          0.32          0.11         0.72 o
  -4   4   4          1.08         -1.56         1.56 o
  -4   4   4          1.08          1.66         1.38 o
  -4   4   4          1.08          0.67         0.98 o
  -4   4   4          1.08         -0.03         0.90 o
   3  -4  -4         76.25         71.32         2.58 o
   3  -4  -4         76.25         72.55         2.28 o
   3  -4  -4        254.26        249.73         7.42 o
  -3   4   4        254.26        251.30         7.22 o
  -3   4   4        254.26        261.47         6.81 o
  -3   4   4        254.26        263.84         6.87 o
  -3   4   4        254.26        248.46         7.70 o
  -3   4   4         76.25         73.38         3.47 o
   2  -4  -4          0.53         -0.09         0.77 o
   2  -4  -4          0.53          1.43         0.72 o
   2  -4  -4          1.78          2.21         1.51 o
  -2   4   4          1.78          2.00         1.07 o
  -2   4   4          1.78          3.76         1.20 o
  -2   4   4          1.78          2.11         1.47 o
  -2   4   4          1.78          3.09         1.32 o
  -2   4   4          0.53         -0.61         1.36 o
   1  -4  -4         49.97         52.86         1.99 o
   1  -4  -4        166.63        164.72         5.37 o
  -1   4   4        166.63        156.51         4.87 o
  -1   4   4        166.63        167.89         5.72 o
  -1   4   4        166.63        168.13         4.78 o
  -1   4   4         49.97         43.26         2.88 o
   0  -4  -4        131.72        131.95         4.58 o
   0  -4  -4        131.72        114.60         5.07 o
   0   4   4        131.72        131.54         3.84 o
   0   4   4        131.72        122.15         4.84 o
  -1  -4  -4          3.56          0.88         1.65 o
  -1  -4  -4          3.56          5.61         1.45 o
  -1  -4  -4          3.56          2.37         1.25 o
  -1  -4  -4         11.86         14.50         2.87 o
   1   4   4         11.86         11.66         1.52 o
   1   4   4          3.56          3.81         1.61 o
  -2  -4  -4         86.05         87.13         3.32 o
  -2  -4  -4         86.05         88.60         3.49 o
  -2  -4  -4         86.05         88.15         3.49 o
   2   4   4        286.94        280.04         7.99 o
   2   4   4         86.05         87.23         3.58 o
  -3  -4  -4         35.12         33.39         2.67 o
  -3  -4  -4         35.12         31.09         2.36 o
   3   4   4        117.10        113.95         3.99 o
   3   4   4         35.12         32.97         2.33 o
  -4  -4  -4          3.96          4.48         1.89 o
  -4  -4  -4          3.96          4.96         1.67 o
   4   4   4          3.96          3.62         1.22 o
   4   4   4         13.20         16.17         2.44 o
  -5  -4  -4          0.80         -0.54         0.74 o
   5   4   4          0.80          1.75         1.03 o
   8  -5  -4          4.60          0.66         1.29 o
   8  -5  -4          4.60          1.45         1.55 o
  -8   5   4          4.60          1.95         1.39 o
  -8   5   4         15.34         14.94         1.74 o
   7  -5  -4          5.58          3.74         1.40 o
  -7   5   4          5.58          7.75         1.92 o
  -7   5   4          5.58         11.64         2.47 o
  -7   5   4         18.61         21.27         3.99 o
  -7   5   4         18.61         25.52         1.87 o
   6  -5  -4         29.93         26.86         1.76 o
  -6   5   4        106.28        115.89         5.58 o
  -6   5   4        106.28        127.19         5.59 o
  -6   5   4         29.93         27.35         2.51 o
  -5   5   4         11.28         13.20         2.34 o
  -5   5   4         11.28         12.38         2.54 o
  -5   5   4         11.28          9.81         2.42 o
  -5   5   4          3.38          5.80         1.79 o
  -5   5   4          3.38          8.38         2.12 o
   4  -5  -4         26.22         24.19         1.56 o
   4  -5  -4         26.22         24.73         2.01 o
  -4   5   4         87.43         81.89         3.03 o
  -4   5   4         87.43         84.67         3.58 o
   3  -5  -4          3.33          1.92         0.94 o
   3  -5  -4          3.33          2.27         0.93 o
  -3   5   4         11.12         11.56         2.37 o
  -3   5   4         11.12         11.22         1.87 o
  -3   5   4         11.12         10.06         2.24 o
  -3   5   4          3.33          2.78         1.42 o
   2  -5  -4        121.00        111.75         3.42 o
   2  -5  -4        121.00        115.76         3.70 o
  -2   5   4        121.00        120.24         4.06 o
  -2   5   4        403.49        407.86        11.52 o
  -2   5   4        403.49        413.08        10.68 o
  -2   5   4        403.49        415.73        10.76 o
   1  -5  -4         99.29         97.73         3.25 o
   1  -5  -4        331.08        332.34         9.01 o
  -1   5   4        331.08        333.79         9.56 o
  -1   5   4        331.08        324.60         8.79 o
  -1   5   4         99.29        102.01         3.82 o
   0  -5  -4         10.46         11.71         2.58 o
   0   5   4         10.46          9.00         2.85 o
  -1  -5  -4         71.86         71.65         3.39 o
  -1  -5  -4         71.86         77.90         2.91 o
  -1  -5  -4        239.62        248.31         7.16 o
   1   5   4         71.86         78.37         3.35 o
   1   5   4        239.62        254.92         7.28 o
  -2  -5  -4          1.15          1.54         1.55 o
  -2  -5  -4          3.83          2.99         1.63 o
   2   5   4          1.15          1.80         1.10 o
   2   5   4          3.83          5.55         1.64 o
   3   5   4          5.98          2.75         1.16 o
   3   5   4         19.94         21.14         2.08 o
   4   5   4         20.47         13.74         2.98 o
   4   5   4          6.14          8.47         1.59 o
   7  -6  -4         34.18         25.59         2.28 o
  -7   6   4         34.18         29.93         2.72 o
  -7   6   4         34.18         33.27         2.37 o
  -7   6   4        113.97        125.80         4.00 o
   6  -6  -4         14.46         14.34         1.84 o
  -6   6   4         48.23         54.13         2.55 o
  -6   6   4         14.46         13.14         2.18 o
   5  -6  -4         12.59         11.28         1.62 o
  -5   6   4         41.98         48.69         2.58 o
  -5   6   4         41.98         42.04         2.61 o
  -5   6   4         12.59         10.75         1.96 o
  -5   6   4         12.59         12.60         1.87 o
   4  -6  -4          1.41         -1.05         1.32 o
   4  -6  -4          1.41          2.27         1.17 o
  -4   6   4          1.41          1.46         1.45 o
  -4   6   4          1.41         -0.43         1.27 o
  -4   6   4          4.69          7.14         2.38 o
  -4   6   4          4.69          2.81         1.19 o
   3  -6  -4         47.85         50.77         2.38 o
   3  -6  -4         47.85         47.44         2.29 o
   3  -6  -4        159.57        166.83         5.33 o
  -3   6   4         47.85         49.74         2.60 o
  -3   6   4        159.57        163.75         5.39 o
   2  -6  -4         78.37         75.91         2.79 o
   2  -6  -4        261.32        268.80         7.63 o
  -2   6   4        261.32        260.57         7.96 o
  -2   6   4        261.32        275.07         7.54 o
  -2   6   4         78.37         77.69         3.14 o
   1  -6  -4        168.00        169.48         5.30 o
  -1   6   4        168.00        166.62         5.57 o
  -1   6   4         50.38         49.33         2.58 o
   0  -6  -4         58.60         60.38         2.82 o
   0   6   4         58.60         60.37         3.60 o
  -1  -6  -4          9.15         11.52         1.88 o
  -1  -6  -4          9.15          9.73         2.17 o
  -1  -6  -4         30.51         34.28         2.33 o
   1   6   4         30.51         31.69         2.16 o
   1   6   4          9.15         11.02         1.74 o
  -2  -6  -4          0.07         -0.53         1.04 o
  -2  -6  -4          0.07          0.68         2.02 o
  -2  -6  -4          0.24          0.55         1.55 o
   2   6   4          0.07          1.62         1.20 o
  -3  -6  -4         30.02         30.12         1.92 o
   3   6   4         30.02         30.44         1.89 o
   3   6   4        100.12        107.12         3.66 o
   7  -7  -4          5.41          1.76         1.46 o
   7  -7  -4         18.06         20.44         2.08 o
   6  -7  -4         47.60         51.41         2.51 o
   6  -7  -4         14.27         13.82         2.08 o
  -6   7   4         57.48         64.68         3.29 o
  -6   7   4         47.60         50.66         3.37 o
  -6   7   4         14.27         14.14         1.87 o
   5  -7  -4          3.80          2.66         1.47 o
   5  -7  -4         12.66         13.55         2.00 o
  -5   7   4          3.80          0.65         1.10 o
  -5   7   4         12.66         14.86         1.83 o
  -5   7   4         12.66         12.01         3.61 o
   4  -7  -4          4.79          7.44         2.17 o
   4  -7  -4          4.79          6.84         2.09 o
   4  -7  -4         15.98         19.27         2.15 o
  -4   7   4         15.98         16.69         1.89 o
  -4   7   4          4.79          6.73         2.04 o
   3  -7  -4         13.21         11.29         1.83 o
   3  -7  -4          3.96          2.05         1.11 o
  -3   7   4          3.96          3.76         1.09 o
  -3   7   4         13.21         15.03         1.83 o
   2  -7  -4          2.52          1.14         1.04 o
   2  -7  -4          0.75         -0.66         0.96 o
  -2   7   4          0.75         -1.00         1.00 o
  -2   7   4          2.52          1.80         1.72 o
  -2   7   4          2.52          0.29         0.97 o
  -1   7   4        198.34        203.27         5.91 o
   0  -7  -4        164.90        157.53         4.66 o
   0   7   4        164.90        152.77         4.85 o
  -1  -7  -4          0.31         -0.89         1.51 o
  -1  -7  -4          0.31         -0.73         1.32 o
  -1  -7  -4          1.03          2.74         1.13 o
   1   7   4          1.03          5.83         1.74 o
   1   7   4          0.31         -0.86         0.86 o
  -2  -7  -4         16.88         11.55         1.53 o
   2   7   4         16.88         13.72         1.36 o
   2   7   4         56.30         55.09         2.59 o
   5  -8  -4         51.08         49.18         2.27 o
  -5   8   4         15.32         12.39         1.66 o
   4  -8  -4          6.82          7.78         1.70 o
   4  -8  -4          2.04          4.99         2.04 o
  -4   8   4          2.04          2.20         1.00 o
  -4   8   4          6.82          5.04         1.32 o
   3  -8  -4          1.25          1.35         1.22 o
   3  -8  -4          4.16          3.19         1.04 o
  -3   8   4          1.25          2.63         1.05 o
  -3   8   4          4.16          4.73         1.50 o
   2  -8  -4          5.02          2.96         0.93 o
   2  -8  -4          1.50          0.99         1.06 o
  -2   8   4          5.02          5.33         1.85 o
  -2   8   4          1.50          0.68         0.90 o
   1  -8  -4         95.32        103.25         3.25 o
   1  -8  -4        317.86        322.27         8.10 o
  -1   8   4         95.32         92.47         3.06 o
  -1   8   4        317.86        313.90         8.57 o
   0  -8  -4          2.38          2.02         0.94 o
  -2  -8   5         71.56         63.82         2.37 o
  -2  -8   5         21.46         29.95         2.47 o
   1   8  -5          0.52          1.10         1.13 o
  -1  -8   5          0.16          0.36         1.19 o
   0   8  -5        149.53        169.60         4.74 o
   0  -8   5        149.53        140.94         4.56 o
  -1   8  -5          6.55          9.07         2.04 o
  -1   8  -5          6.55          4.19         1.38 o
  -1   8  -5          6.55          6.44         1.76 o
  -1   8  -5         21.84         22.07         2.34 o
  -1   8  -5         21.84         20.36         1.87 o
   1  -8   5         21.84         21.21         2.30 o
  -2   8  -5         13.77         16.81         2.12 o
  -2   8  -5         13.77         14.65         1.81 o
  -2   8  -5          4.13          1.56         1.20 o
  -2   8  -5          4.13          4.07         1.26 o
  -2   8  -5          4.13          5.36         1.59 o
   2  -8   5         13.77          8.01         2.26 o
   2  -8   5          4.13          3.31         1.15 o
  -3   8  -5          0.18          0.27         1.18 o
  -3   8  -5          0.18          0.55         1.22 o
  -3   8  -5          0.60          0.30         0.81 o
   3  -8   5          0.60         -1.51         1.51 o
   3  -8   5          0.18         -0.21         1.69 o
  -4   8  -5         24.10         12.43         2.15 o
  -4   8  -5         80.38         85.75         2.98 o
   3   7  -5          9.99          9.97         2.18 o
  -3  -7   5          9.99         10.51         1.41 o
  -3  -7   5          3.00          3.29         1.08 o
   2   7  -5          0.27         -0.60         1.06 o
  -2  -7   5          0.27          1.82         1.06 o
  -2  -7   5          0.27         -0.57         1.45 o
  -2  -7   5          0.08          0.12         1.09 o
   1   7  -5         25.41         25.53         2.22 o
   1   7  -5         25.41         29.67         2.62 o
   1   7  -5         25.41         23.97         2.81 o
  -1  -7   5         84.74         87.64         3.13 o
  -1  -7   5         84.74         86.13         3.23 o
  -1  -7   5         84.74         86.47         3.45 o
  -1  -7   5         84.74         86.84         3.38 o
  -1  -7   5         25.41         28.58         2.29 o
   0  -7   5        177.60        165.59         4.83 o
   0  -7   5        177.60        176.93         4.70 o
   0  -7   5        177.60        160.46         5.12 o
   0  -7   5        177.60        169.98         5.18 o
  -1   7  -5          0.99          1.41         1.49 o
  -1   7  -5          0.99          3.74         1.35 o
  -1   7  -5          0.99          0.72         0.95 o
  -1   7  -5          3.29          7.89         2.87 o
   1  -7   5          3.29          7.21         1.86 o
   1  -7   5          3.29          1.36         1.16 o
   1  -7   5          3.29          4.26         1.78 o
  -2   7  -5         25.60         24.11         1.85 o
  -2   7  -5         25.60         21.76         1.87 o
  -2   7  -5         25.60         24.47         1.89 o
  -2   7  -5         25.60         22.14         2.27 o
   2  -7   5         85.37         87.32         3.39 o
   2  -7   5         85.37         85.64         3.25 o
  -3   7  -5         21.77         20.37         1.88 o
  -3   7  -5         21.77         20.89         1.75 o
  -3   7  -5         21.77         20.74         1.78 o
  -3   7  -5         21.77         19.75         2.11 o
   3  -7   5         72.58         76.08         4.26 o
   3  -7   5         72.58         74.05         3.06 o
   3  -7   5         72.58         72.71         3.27 o
  -4   7  -5         15.43         12.86         1.57 o
  -4   7  -5         15.43         16.27         1.90 o
  -4   7  -5         51.47         51.34         2.88 o
   4  -7   5         51.47         49.67         2.52 o
   4  -7   5         51.47         51.30         3.48 o
  -5   7  -5         96.28        106.86         3.67 o
   5  -7   5         96.28        100.85         3.48 o
  -5  -6   5          0.67          1.39         0.69 o
   4   6  -5         48.25         49.25         2.85 o
  -4  -6   5         14.47         15.39         1.53 o
  -4  -6   5         48.25         47.39         2.14 o
   3   6  -5          0.59          0.70         1.72 o
   3   6  -5          1.97          1.75         1.27 o
  -3  -6   5          1.97          3.56         1.67 o
  -3  -6   5          1.97          1.70         1.33 o
  -3  -6   5          0.59          3.69         1.86 o
  -3  -6   5          0.59         -0.24         0.96 o
   2   6  -5          8.46          6.55         2.29 o
   2   6  -5          8.46         14.14         2.86 o
   2   6  -5          8.46         11.28         1.98 o
  -2  -6   5         28.21         25.04         2.05 o
  -2  -6   5         28.21         25.17         2.06 o
  -2  -6   5         28.21         25.82         1.98 o
  -2  -6   5         28.21         27.37         2.18 o
  -2  -6   5          8.46         13.31         2.08 o
   1   6  -5          4.72          7.96         1.84 o
   1   6  -5          4.72          5.43         1.38 o
   1   6  -5          4.72          9.04         2.06 o
   1   6  -5          4.72          9.01         2.73 o
  -1  -6   5         15.75         19.40         1.92 o
  -1  -6   5         15.75         14.86         2.26 o
  -1  -6   5         15.75         15.62         1.74 o
  -1  -6   5         15.75         17.05         1.89 o
   0  -6   5         48.52         47.39         2.44 o
   0  -6   5         48.52         44.50         3.18 o
   0  -6   5         48.52         41.29         2.19 o
  -1   6  -5        110.34        111.54         4.05 o
  -1   6  -5        110.34        113.18         3.72 o
  -1   6  -5        110.34        108.38         3.61 o
   1  -6   5        367.93        383.10        10.32 o
   1  -6   5        367.93        378.36         9.51 o
   1  -6   5        367.93        381.41         9.79 o
  -2   6  -5        113.35        109.20         3.69 o
  -2   6  -5        113.35        101.75         3.40 o
  -2   6  -5        113.35        109.94         3.81 o
  -2   6  -5        113.35        107.30         3.35 o
   2  -6   5        377.97        374.09         9.79 o
   2  -6   5        377.97        375.70         9.04 o
   2  -6   5        377.97        392.79         9.54 o
  -3   6  -5         84.19         77.38         2.78 o
  -3   6  -5         84.19         74.54         2.84 o
  -3   6  -5         84.19         76.03         3.06 o
   3  -6   5        280.75        277.66         7.75 o
   3  -6   5        280.75        283.16         7.17 o
   3  -6   5        280.75        295.82         8.16 o
   3  -6   5        280.75        287.17         7.44 o
  -4   6  -5         53.66         47.58         2.25 o
  -4   6  -5         53.66         50.86         2.24 o
   4  -6   5        178.93        188.42         5.05 o
   4  -6   5        178.93        179.05         5.53 o
  -5   6  -5         30.17         31.70         2.92 o
  -5   6  -5          9.05         12.28         1.96 o
   5  -6   5         30.17         36.86         2.48 o
   5  -6   5         30.17         27.27         3.34 o
   5  -6   5         30.17         35.56         2.13 o
  -6   6  -5          0.96          2.05         1.01 o
   6  -6   5          3.19          6.85         1.89 o
   5   5  -5         12.15         11.70         1.93 o
   4   5  -5          3.36          4.30         1.71 o
   4   5  -5         11.22         12.21         2.61 o
  -4  -5   5         11.22         14.33         1.72 o
  -4  -5   5         11.22         14.25         1.60 o
  -4  -5   5         11.22         14.64         1.70 o
   3   5  -5         43.43         48.88         3.71 o
   3   5  -5         43.43         43.50         2.35 o
   3   5  -5        144.83        139.09         4.57 o
  -3  -5   5        144.83        134.97         4.29 o
  -3  -5   5        144.83        139.96         4.46 o
  -3  -5   5        144.83        136.15         4.16 o
  -3  -5   5        144.83        140.26         4.01 o
   2   5  -5         29.55         26.69         1.80 o
   2   5  -5         29.55         30.79         2.22 o
   2   5  -5         29.55         30.32         1.99 o
  -2  -5   5         98.53         92.72         3.54 o
  -2  -5   5         98.53         94.60         3.33 o
  -2  -5   5         98.53         94.05         3.21 o
  -2  -5   5         98.53         92.69         2.98 o
   1   5  -5         65.50         66.84         2.58 o
   1   5  -5         65.50         68.20         2.78 o
   1   5  -5         65.50         68.91         2.50 o
  -1  -5   5        218.41        215.06         5.50 o
  -1  -5   5        218.41        220.99         6.02 o
  -1  -5   5        218.41        214.50         5.83 o
  -1  -5   5        218.41        216.46         6.28 o
  -1  -5   5        218.41        219.59         6.41 o
   0  -5   5       1374.91       1470.77        35.15 o
   0  -5   5       1374.91       1415.66        31.96 o
   0  -5   5       1374.91       1406.79        37.07 o
   0  -5   5       1374.91       1394.54        30.41 o
  -1   5  -5         12.55          8.60         2.00 o
  -1   5  -5         12.55         13.52         1.20 o
  -1   5  -5         12.55         12.57         1.70 o
  -1   5  -5         12.55         11.57         1.33 o
   1  -5   5         41.85         41.55         2.16 o
   1  -5   5         41.85         45.14         2.26 o
   1  -5   5         41.85         40.43         1.99 o
   1  -5   5         41.85         39.77         3.25 o
   1  -5   5         41.85         41.41         2.06 o
  -2   5  -5          1.00          0.86         1.16 o
  -2   5  -5          1.00          0.27         0.91 o
  -2   5  -5          1.00          0.44         0.96 o
  -2   5  -5          1.00          4.50         1.63 o
  -2   5  -5          1.00          1.03         1.06 o
   2  -5   5          3.32          4.25         1.06 o
   2  -5   5          3.32          3.80         1.27 o
   2  -5   5          3.32          1.52         1.20 o
   2  -5   5          3.32          3.21         1.54 o
   2  -5   5          3.32          4.92         1.42 o
  -3   5  -5        114.81        111.00         4.03 o
  -3   5  -5        114.81        111.25         3.31 o
  -3   5  -5        114.81        109.22         3.66 o
  -3   5  -5        114.81        111.30         3.91 o
  -3   5  -5        382.85        409.44        10.83 o
   3  -5   5        382.85        424.58        11.08 o
   3  -5   5        382.85        409.36        10.46 o
   3  -5   5        382.85        412.86        11.80 o
   3  -5   5        382.85        410.09         9.64 o
  -4   5  -5          0.92          0.93         1.22 o
  -4   5  -5          0.28          1.91         1.32 o
  -4   5  -5          0.28          1.09         1.31 o
  -4   5  -5          0.28          0.56         1.20 o
  -4   5  -5          0.28         -0.14         1.23 o
   4  -5   5          0.92         -0.62         1.41 o
   4  -5   5          0.92          1.49         1.37 o
   4  -5   5          0.92          2.97         1.52 o
   4  -5   5          0.92          1.07         1.21 o
  -5   5  -5         33.41         40.86         2.33 o
  -5   5  -5         10.02         12.78         2.30 o
   5  -5   5         33.41         39.23         2.30 o
  -6   5  -5          5.40          6.99         1.82 o
  -6   5  -5          1.62          1.90         1.02 o
   6  -5   5          5.40          6.92         1.83 o
   6  -5   5          5.40          5.42         1.29 o
   6   4  -5          1.56          3.22         1.69 o
  -6  -4   5          1.56          0.86         1.06 o
   5   4  -5        171.45        156.35         4.91 o
   5   4  -5         51.41         53.68         2.91 o
  -5  -4   5        171.45        166.74         4.86 o
  -5  -4   5         51.41         61.48         3.26 o
  -5  -4   5         51.41         51.45         2.63 o
   4   4  -5        203.47        187.04         6.12 o
   4   4  -5         61.02         61.15         2.79 o
  -4  -4   5        203.47        203.96         5.47 o
  -4  -4   5        203.47        202.94         5.23 o
  -4  -4   5        203.47        206.02         5.78 o
  -4  -4   5         61.02         62.87         3.46 o
  -4  -4   5         61.02         63.54         3.21 o
   3   4  -5          3.14          3.93         1.20 o
   3   4  -5          3.14          4.12         1.42 o
   3   4  -5          3.14          4.22         1.39 o
  -3  -4   5         10.47         11.87         1.41 o
  -3  -4   5         10.47         12.11         2.13 o
  -3  -4   5         10.47         11.88         1.43 o
  -3  -4   5         10.47         11.09         1.33 o
  -3  -4   5          3.14          5.18         1.64 o
   2   4  -5         26.42         32.84         1.81 o
   2   4  -5         26.42         27.83         2.70 o
   2   4  -5         26.42         33.18         2.10 o
   2   4  -5         26.42         31.34         1.80 o
  -2  -4   5         88.09         94.53         3.35 o
  -2  -4   5         88.09         94.89         3.02 o
  -2  -4   5         88.09         96.04         3.11 o
  -2  -4   5         88.09         93.00         3.25 o
  -2  -4   5         88.09         92.59         3.67 o
   1   4  -5         35.72         37.43         2.01 o
   1   4  -5         35.72         39.41         1.88 o
   1   4  -5         35.72         33.70         3.36 o
   1   4  -5         35.72         39.73         1.81 o
   1   4  -5         35.72         35.06         1.72 o
  -1  -4   5        119.12        120.25         3.57 o
  -1  -4   5        119.12        122.86         3.64 o
  -1  -4   5        119.12        117.73         4.70 o
  -1  -4   5        119.12        121.03         3.56 o
  -1  -4   5        119.12        120.99         3.84 o
   0  -4   5        298.46        292.11         6.99 o
   0  -4   5        298.46        300.18         8.03 o
   0  -4   5        298.46        299.60         7.35 o
  -1   4  -5          0.48          1.39         0.97 o
  -1   4  -5          0.48          3.04         1.02 o
  -1   4  -5          0.48          1.14         0.79 o
  -1   4  -5          0.48          1.63         0.81 o
   1  -4   5          1.60          4.27         1.15 o
   1  -4   5          1.60          4.52         1.17 o
   1  -4   5          1.60          8.60         2.72 o
   1  -4   5          1.60          3.96         0.92 o
  -2   4  -5          2.21         -1.03         2.05 o
  -2   4  -5          2.21          3.99         1.24 o
  -2   4  -5          2.21          2.43         0.97 o
  -2   4  -5          2.21          1.31         0.96 o
  -2   4  -5          2.21          2.50         1.14 o
  -2   4  -5          7.37          8.59         1.77 o
   2  -4   5          7.37          6.35         1.37 o
   2  -4   5          7.37          6.67         1.28 o
   2  -4   5          7.37          7.51         1.30 o
   2  -4   5          7.37          7.19         1.77 o
   2  -4   5          7.37          6.38         1.59 o
  -3   4  -5          4.88          5.38         1.27 o
  -3   4  -5          4.88          2.84         1.60 o
  -3   4  -5          4.88          6.47         1.39 o
  -3   4  -5          4.88          7.11         2.26 o
  -3   4  -5         16.26         16.58         1.70 o
   3  -4   5         16.26         15.25         2.15 o
   3  -4   5         16.26         18.38         1.60 o
   3  -4   5         16.26         16.44         1.39 o
   3  -4   5         16.26         15.80         2.68 o
  -4   4  -5         18.02         21.29         2.03 o
  -4   4  -5         18.02         16.27         2.32 o
  -4   4  -5         18.02         15.40         1.77 o
  -4   4  -5         18.02         12.34         1.78 o
  -4   4  -5         60.10         64.25         2.72 o
   4  -4   5         60.10         57.66         2.46 o
   4  -4   5         60.10         58.63         3.55 o
   4  -4   5         60.10         62.48         2.54 o
   4  -4   5         60.10         57.31         3.42 o
  -5   4  -5          6.48          6.98         2.01 o
  -5   4  -5         21.61         20.30         1.88 o
   5  -4   5         21.61         20.13         2.08 o
   5  -4   5         21.61         21.61         1.85 o
   5  -4   5         21.61         21.15         1.81 o
  -6   4  -5         15.47         16.60         1.69 o
   6  -4   5         16.50         17.69         3.31 o
  -7   4  -5         13.94          6.32         1.68 o
  -7  -3   5          7.17          7.97         1.53 o
  -7  -3   5          2.15          7.55         2.39 o
   6   3  -5         12.65         10.63         2.44 o
  -6  -3   5         12.65         12.54         1.99 o
   5   3  -5          7.87          5.65         1.72 o
  -5  -3   5          7.87          7.53         1.59 o
  -5  -3   5          7.87          8.44         2.16 o
  -5  -3   5         26.25         26.92         2.46 o
   4   3  -5         10.61         10.73         1.43 o
   4   3  -5         10.61         10.61         1.98 o
   4   3  -5         10.61          9.05         2.02 o
  -4  -3   5         10.61          8.64         1.59 o
  -4  -3   5         35.37         30.62         2.13 o
  -4  -3   5         35.37         27.48         1.58 o
  -4  -3   5         35.37         30.60         1.73 o
   3   3  -5         55.86         57.86         2.87 o
   3   3  -5         55.86         56.69         2.28 o
   3   3  -5         55.86         56.53         3.29 o
   3   3  -5         55.86         60.16         2.43 o
   3   3  -5         55.86         56.31         2.26 o
  -3  -3   5        186.26        187.48         5.09 o
  -3  -3   5        186.26        184.81         4.72 o
  -3  -3   5        186.26        186.03         5.54 o
  -3  -3   5         55.86         59.87         2.40 o
   2   3  -5          0.80          0.90         0.95 o
   2   3  -5          0.80          0.26         0.75 o
   2   3  -5          0.80         -0.94         0.94 o
   2   3  -5          0.80          1.57         0.75 o
  -2  -3   5          2.67          2.91         1.05 o
  -2  -3   5          2.67          2.64         0.85 o
  -2  -3   5          2.67          1.51         0.88 o
  -2  -3   5          2.67          1.14         0.80 o
  -2  -3   5          0.80          0.77         1.04 o
   1   3  -5         96.37        101.86         2.97 o
   1   3  -5         96.37         99.62         2.99 o
   1   3  -5         96.37         99.00         3.26 o
  -1  -3   5        321.35        317.18         7.61 o
  -1  -3   5        321.35        315.13         7.79 o
  -1  -3   5        321.35        313.94         8.31 o
  -1  -3   5         96.37         98.31         3.37 o
   0  -3   5         23.40         14.82         1.24 o
   0  -3   5         23.40         14.96         1.16 o
   0  -3   5         23.40         17.72         1.44 o
  -1   3  -5         27.94         24.72         1.72 o
  -1   3  -5         27.94         25.85         1.32 o
  -1   3  -5         27.94         23.41         1.43 o
   1  -3   5         93.16         84.35         2.58 o
   1  -3   5         93.16         86.71         2.98 o
   1  -3   5         93.16         85.73         2.72 o
   1  -3   5         93.16         90.28         2.73 o
  -2   3  -5          0.26          0.73         0.91 o
  -2   3  -5          0.26          0.36         1.02 o
  -2   3  -5          0.26          3.94         1.22 o
   2  -3   5          0.88          0.00         1.74 o
   2  -3   5          0.88          1.43         0.93 o
   2  -3   5          0.88          0.07         0.72 o
   2  -3   5          0.88          1.52         0.79 o
   2  -3   5          0.88         -0.91         1.18 o
  -3   3  -5        347.59        378.23         9.72 o
  -3   3  -5        104.24         90.56         2.87 o
  -3   3  -5        104.24         97.25         3.56 o
  -3   3  -5        104.24         95.95         3.83 o
  -3   3  -5        104.24         97.73         2.99 o
  -3   3  -5        104.24         93.76         3.91 o
  -3   3  -5        104.24         94.93         3.12 o
   3  -3   5        347.59        353.80         9.15 o
   3  -3   5        347.59        368.17        10.82 o
   3  -3   5        347.59        364.63         8.94 o
   3  -3   5        347.59        365.26         9.84 o
   3  -3   5        347.59        376.82         8.54 o
   3  -3   5        347.59        376.01         9.18 o
  -4   3  -5         63.07         58.42         2.87 o
  -4   3  -5         63.07         55.81         2.63 o
  -4   3  -5         63.07         56.03         2.94 o
  -4   3  -5        210.32        219.73         6.20 o
   4  -3   5        210.32        215.75         5.42 o
   4  -3   5        210.32        218.28         6.55 o
   4  -3   5        210.32        210.43         5.74 o
   4  -3   5        210.32        211.59         5.86 o
  -5   3  -5        234.06        236.89         7.12 o
  -5   3  -5         70.19         70.89         3.54 o
   5  -3   5        234.06        244.08         6.09 o
   5  -3   5        234.06        246.44         6.63 o
   5  -3   5        234.06        244.05         6.44 o
   5  -3   5        234.06        238.73         7.78 o
  -6   3  -5         27.98         27.73         1.83 o
  -6   3  -5          8.39          9.20         2.81 o
   6  -3   5         33.66         34.45         3.23 o
   6  -3   5         33.66         38.03         3.07 o
  -7   3  -5          9.89          6.77         1.85 o
  -7   3  -5          2.97          0.96         1.02 o
   7  -3   5          9.89          6.60         1.53 o
  -8  -2   5          4.49          5.31         1.57 o
   7   2  -5          6.41          3.53         2.11 o
   7   2  -5         21.37         21.77         2.70 o
  -7  -2   5         21.37         21.53         2.01 o
  -7  -2   5         21.37         19.97         3.05 o
  -7  -2   5          6.41          6.00         1.70 o
   6   2  -5          0.54          0.07         1.35 o
   6   2  -5          1.79          2.78         1.46 o
  -6  -2   5          0.54          0.77         0.97 o
  -6  -2   5          1.86          5.34         3.09 o
   5   2  -5         56.47         59.02         2.84 o
   5   2  -5         56.47         61.30         2.46 o
   5   2  -5         56.47         61.26         3.22 o
  -5  -2   5        188.32        191.15         5.45 o
  -5  -2   5        188.32        189.74         5.57 o
  -5  -2   5         56.47         62.76         4.10 o
  -5  -2   5         56.47         59.78         2.51 o
   4   2  -5         55.09         55.21         2.70 o
   4   2  -5         55.09         55.86         2.23 o
   4   2  -5         55.09         55.18         2.31 o
   4   2  -5         55.09         53.36         2.15 o
  -4  -2   5        183.70        182.61         5.33 o
  -4  -2   5        183.70        177.61         5.04 o
  -4  -2   5        183.70        183.47         4.60 o
  -4  -2   5        183.70        176.79         4.99 o
  -4  -2   5         55.09         54.85         2.24 o
   3   2  -5          0.28         -1.10         1.10 o
   3   2  -5          0.28          0.47         0.73 o
   3   2  -5          0.28          0.65         0.83 o
   3   2  -5          0.28          0.21         0.66 o
   3   2  -5          0.28         -0.49         1.57 o
  -3  -2   5          0.28          0.00         0.76 o
  -3  -2   5          0.93          0.76         1.60 o
  -3  -2   5          0.93          2.52         1.45 o
  -3  -2   5          0.93          0.58         0.85 o
  -3  -2   5          0.93          1.59         0.83 o
  -3  -2   5          0.93          1.30         0.81 o
  -3  -2   5          0.93          1.73         1.14 o
   2   2  -5         26.10         30.00         1.83 o
   2   2  -5         26.10         27.06         1.37 o
   2   2  -5         26.10         26.75         1.37 o
   2   2  -5         26.10         29.21         1.32 o
   2   2  -5         26.10         27.27         1.36 o
  -2  -2   5         26.10         27.83         1.59 o
  -2  -2   5         26.10         27.08         1.29 o
  -2  -2   5         87.03         84.46         3.04 o
  -2  -2   5         87.03         87.67         2.57 o
  -2  -2   5         87.03         90.47         2.66 o
  -2  -2   5         87.03         89.13         2.68 o
   1   2  -5        192.75        227.51         5.83 o
   1   2  -5        192.75        227.27         5.90 o
   1   2  -5         57.80         71.67         2.25 o
   1   2  -5         57.80         73.58         2.23 o
   1   2  -5         57.80         69.60         2.58 o
   1   2  -5         57.80         73.30         2.16 o
  -1  -2   5        192.75        229.33         6.14 o
  -1  -2   5        192.75        219.25         5.31 o
  -1  -2   5        192.75        230.78         5.70 o
  -1  -2   5        192.75        222.04         5.58 o
  -1  -2   5         57.80         72.93         2.10 o
   0   2  -5         68.26         91.15         2.56 o
   0   2  -5         68.26         82.53         2.63 o
   0  -2   5         68.26         86.80         2.57 o
   0  -2   5         68.26         85.65         2.88 o
   0  -2   5         68.26         85.82         2.46 o
   0  -2   5         68.26         92.41         3.03 o
   0  -2   5         68.26         82.24         2.58 o
  -1   2  -5        580.48        641.85        15.25 o
  -1   2  -5        580.48        608.44        13.98 o
  -1   2  -5        580.48        609.89        14.37 o
  -1   2  -5        580.48        629.44        15.45 o
  -1   2  -5        580.48        616.48        13.37 o
  -1   2  -5       1935.72       2122.59        51.59 o
   1  -2   5       1935.72       2147.14        44.39 o
   1  -2   5       1935.72       2100.13        46.54 o
   1  -2   5       1935.72       2134.42        47.82 o
   1  -2   5       1935.72       2051.97        51.22 o
   1  -2   5        580.48        551.78        15.52 o
   1  -2   5        580.48        653.73        15.42 o
  -2   2  -5         48.95         39.81         1.89 o
  -2   2  -5         48.95         44.57         2.32 o
  -2   2  -5         48.95         40.23         1.94 o
  -2   2  -5         48.95         42.19         2.02 o
  -2   2  -5         48.95         38.91         2.39 o
  -2   2  -5         48.95         41.65         2.24 o
   2  -2   5        163.24        160.22         4.73 o
   2  -2   5        163.24        160.16         4.25 o
   2  -2   5        163.24        160.78         4.01 o
   2  -2   5        163.24        156.20         4.23 o
   2  -2   5        163.24        159.06         4.33 o
   2  -2   5         48.95         42.85         2.08 o
  -3   2  -5         65.31         59.19         2.57 o
  -3   2  -5         65.31         58.73         2.47 o
  -3   2  -5         65.31         59.89         2.53 o
  -3   2  -5         65.31         59.04         2.68 o
  -3   2  -5         65.31         49.99         3.69 o
  -3   2  -5        217.78        210.40         6.84 o
   3  -2   5        217.78        219.44         5.70 o
   3  -2   5        217.78        222.78         6.17 o
   3  -2   5        217.78        214.70         5.58 o
   3  -2   5        217.78        210.73         5.77 o
   3  -2   5        217.78        214.16         7.34 o
   3  -2   5        217.78        217.39         5.35 o
   3  -2   5         65.31         58.76         3.28 o
  -4   2  -5         28.27         28.92         1.84 o
  -4   2  -5         28.27         21.87         2.97 o
  -4   2  -5          8.48          8.72         1.76 o
  -4   2  -5          8.48         10.93         1.93 o
   4  -2   5         28.27         28.72         2.90 o
   4  -2   5         28.27         31.26         1.72 o
   4  -2   5         28.27         28.78         1.80 o
   4  -2   5         28.27         31.59         2.00 o
   4  -2   5         28.27         28.14         3.68 o
  -5   2  -5         15.55         14.80         2.44 o
  -5   2  -5         15.55         14.25         2.23 o
  -5   2  -5         15.55         14.22         2.25 o
  -5   2  -5         51.86         54.95         3.19 o
  -5   2  -5         51.86         55.23         2.80 o
   5  -2   5         51.86         55.04         2.58 o
   5  -2   5         51.86         51.97         2.54 o
   5  -2   5         51.86         48.23         2.34 o
   6  -2   5        108.48        112.46         4.28 o
  -7   2  -5          0.03         -0.63         0.97 o
   7  -2   5          0.11         -1.29         1.32 o
  -8  -1   5         16.21         15.08         1.76 o
  -8  -1   5         54.05         52.65         2.22 o
   7   1  -5          3.50          2.51         2.16 o
   7   1  -5          1.05          1.31         1.47 o
  -7  -1   5          3.50          3.49         1.43 o
   6   1  -5          0.08         -0.70         1.39 o
  -6  -1   5          0.02         -0.18         0.96 o
  -6  -1   5          0.08          1.29         1.08 o
   5   1  -5          0.97         -0.29         1.19 o
   5   1  -5          0.97          1.19         0.89 o
   5   1  -5          0.97          0.28         1.08 o
   5   1  -5          0.97          1.61         1.85 o
  -5  -1   5          0.97          1.45         0.78 o
  -5  -1   5          0.97          1.84         1.53 o
  -5  -1   5          3.24          2.73         1.31 o
  -5  -1   5          3.24          2.25         0.98 o
   4   1  -5         57.38         59.69         2.13 o
   4   1  -5         57.38         60.15         2.18 o
   4   1  -5         57.38         59.55         2.34 o
   4   1  -5         57.38         59.49         2.06 o
  -4  -1   5        191.36        186.46         5.56 o
  -4  -1   5        191.36        186.10         5.08 o
  -4  -1   5        191.36        190.78         4.68 o
  -4  -1   5        191.36        188.33         4.89 o
  -4  -1   5         57.38         57.48         2.76 o
  -4  -1   5         57.38         57.49         2.20 o
  -4  -1   5         57.38         59.40         2.88 o
   3   1  -5         97.41         93.70         3.66 o
   3   1  -5         97.41        101.19         2.70 o
   3   1  -5         97.41         98.67         2.81 o
   3   1  -5         97.41        104.36         2.88 o
  -3  -1   5         97.41        100.93         3.10 o
  -3  -1   5         97.41         94.20         3.32 o
  -3  -1   5         97.41        100.35         3.09 o
  -3  -1   5        324.82        319.35         7.28 o
  -3  -1   5        324.82        324.16         7.79 o
  -3  -1   5        324.82        309.66         7.98 o
  -3  -1   5        324.82        326.50         7.64 o
   2   1  -5        328.82        326.79         8.58 o
   2   1  -5         98.61        100.67         3.27 o
   2   1  -5         98.61        104.93         2.76 o
   2   1  -5         98.61        103.29         2.86 o
   2   1  -5         98.61        100.85         3.26 o
   2   1  -5         98.61        105.75         2.73 o
   2   1  -5         98.61        105.22         2.86 o
  -2  -1   5         98.61        107.27         3.00 o
  -2  -1   5        328.82        333.52         7.74 o
  -2  -1   5        328.82        336.25         7.89 o
  -2  -1   5        328.82        317.17         8.11 o
  -2  -1   5        328.82        325.41         7.41 o
   1   1  -5         71.27         75.28         2.15 o
   1   1  -5         71.27         75.41         2.40 o
   1   1  -5         71.27         73.56         2.32 o
   1   1  -5         71.27         78.61         2.11 o
   1   1  -5         71.27         77.05         2.21 o
   1   1  -5         71.27         75.74         2.50 o
   1   1  -5         71.27         76.02         2.65 o
   1   1  -5        237.66        224.22         5.95 o
   1   1  -5        237.66        237.28         5.86 o
  -1  -1   5        237.66        217.18         5.50 o
  -1  -1   5        237.66        235.66         5.57 o
  -1  -1   5        237.66        216.12         5.25 o
  -1  -1   5        237.66        222.08         6.07 o
  -1  -1   5         71.27         79.50         2.29 o
   0   1  -5       2135.30       2446.26        56.94 o
   0  -1   5       2135.30       2533.95        55.50 o
   0  -1   5       2135.30       2315.97        52.37 o
   0  -1   5       2135.30       2121.00        56.05 o
   0  -1   5       2135.30       2174.22        48.56 o
  -1   1  -5         17.95         18.48         1.77 o
  -1   1  -5         17.95         13.87         1.28 o
  -1   1  -5         17.95         16.19         1.58 o
  -1   1  -5         17.95         16.61         1.63 o
  -1   1  -5         17.95         14.61         1.24 o
  -1   1  -5         59.86         55.83         2.02 o
   1  -1   5         59.86         56.38         2.22 o
   1  -1   5         59.86         59.46         2.20 o
   1  -1   5         59.86         57.25         1.89 o
   1  -1   5         59.86         51.71         2.14 o
   1  -1   5         59.86         56.69         1.80 o
   1  -1   5         59.86         58.37         1.93 o
   1  -1   5         17.95         15.32         1.12 o
  -2   1  -5         66.21         64.97         2.37 o
  -2   1  -5         66.21         63.58         2.51 o
  -2   1  -5         66.21         62.92         2.67 o
  -2   1  -5         66.21         65.09         2.37 o
  -2   1  -5        220.80        220.92         6.20 o
   2  -1   5        220.80        221.87         6.04 o
   2  -1   5        220.80        223.12         5.49 o
   2  -1   5        220.80        219.87         5.58 o
   2  -1   5        220.80        224.88         5.34 o
   2  -1   5        220.80        218.65         5.64 o
   2  -1   5         66.21         59.37         2.43 o
  -3   1  -5         97.85         91.61         4.10 o
  -3   1  -5         29.34         18.41         3.19 o
  -3   1  -5         29.34         25.67         1.76 o
  -3   1  -5         29.34         24.76         3.81 o
  -3   1  -5         29.34         27.41         1.70 o
   3  -1   5         97.85         96.27         3.34 o
   3  -1   5         97.85         90.59         3.28 o
   3  -1   5         97.85         95.72         3.09 o
   3  -1   5         97.85         93.48         2.80 o
   3  -1   5         97.85         94.09         3.08 o
   3  -1   5         29.34         29.31         2.83 o
  -4   1  -5         24.91         19.12         2.75 o
  -4   1  -5         24.91         25.52         1.98 o
  -4   1  -5         24.91         20.92         1.82 o
  -4   1  -5         24.91         23.24         4.14 o
  -4   1  -5         83.06         82.77         3.08 o
   4  -1   5         83.06         81.03         2.99 o
   4  -1   5         83.06         81.23         3.04 o
   4  -1   5         83.06         82.33         3.53 o
   4  -1   5         83.06         84.20         2.72 o
  -5   1  -5         92.41         93.48         3.61 o
  -5   1  -5         92.41         91.82         3.39 o
  -5   1  -5         27.71         24.97         2.31 o
  -5   1  -5         27.71         23.22         2.19 o
  -5   1  -5         27.71         25.14         2.12 o
   5  -1   5         92.41         90.73         3.57 o
   5  -1   5         92.41         93.24         3.37 o
  -6   1  -5          0.17          0.48         1.31 o
   6  -1   5          3.90          0.79         3.85 o
   8   0  -5         30.21         29.33         2.66 o
  -8   0   5         30.21         34.32         2.10 o
  -8   0   5        100.73        102.39         3.47 o
  -8   0   5        100.73        105.46         3.65 o
   7   0  -5         22.24         20.09         3.83 o
   7   0  -5          6.67          7.24         1.92 o
  -7   0   5          6.67          7.46         1.51 o
  -7   0   5          6.67         12.60         2.80 o
  -7   0   5         22.24         24.49         2.08 o
   6   0  -5         55.77         53.34         2.78 o
   6   0  -5         16.73         18.02         1.95 o
  -6   0   5         55.77         55.08         2.45 o
  -6   0   5         16.73         16.02         1.55 o
   5   0  -5         24.05         24.29         1.64 o
   5   0  -5         24.05         18.46         2.41 o
   5   0  -5         24.05         25.06         1.52 o
   5   0  -5         24.05         24.19         1.64 o
   5   0  -5         80.20         74.85         2.58 o
  -5   0   5         24.05         26.68         1.93 o
  -5   0   5         24.05         22.04         1.52 o
  -5   0   5         80.20         72.20         2.59 o
  -5   0   5         80.20         73.75         3.24 o
  -5   0   5         80.20         70.85         2.98 o
   4   0  -5         83.06         85.90         2.64 o
   4   0  -5         83.06         82.58         2.41 o
  -4   0   5        276.96        286.08         7.19 o
  -4   0   5        276.96        273.52         7.75 o
  -4   0   5        276.96        282.92         7.41 o
  -4   0   5        276.96        282.35         6.55 o
  -4   0   5         83.06         84.31         2.78 o
  -4   0   5         83.06         86.08         3.12 o
  -4   0   5         83.06         89.32         2.89 o
   3   0  -5          2.78          1.24         0.62 o
   3   0  -5          2.78          0.83         0.57 o
   3   0  -5          2.78          1.47         0.59 o
  -3   0   5          2.78          1.25         0.66 o
  -3   0   5          2.78          0.30         0.64 o
  -3   0   5          9.27          2.83         0.96 o
  -3   0   5          9.27          4.18         1.13 o
  -3   0   5          9.27          5.41         1.42 o
  -3   0   5          9.27          2.90         0.92 o
  -3   0   5          9.27          2.51         0.78 o
   2   0  -5          0.85         -0.22         0.70 o
   2   0  -5          0.85          0.25         0.53 o
   2   0  -5          0.85          0.42         0.41 o
   2   0  -5          0.85          1.29         0.67 o
  -2   0   5          2.83          2.29         0.76 o
  -2   0   5          2.83          3.22         0.94 o
  -2   0   5          2.83          3.77         1.03 o
  -2   0   5          0.85          0.20         0.46 o
   1   0  -5         81.92         74.28         2.63 o
   1   0  -5         81.92         88.92         2.72 o
   1   0  -5         81.92         81.59         2.34 o
   1   0  -5         81.92         83.72         2.33 o
   1   0  -5         81.92         80.31         2.57 o
   1   0  -5         81.92         85.36         2.18 o
   1   0  -5        273.18        244.55         6.83 o
   1   0  -5        273.18        265.74         6.06 o
   1   0  -5        273.18        265.63         6.74 o
  -1   0   5        273.18        260.33         6.55 o
  -1   0   5        273.18        248.62         6.25 o
  -1   0   5        273.18        272.24         6.75 o
  -1   0   5         81.92         86.53         2.54 o
   0   0  -5        809.08        856.59        20.59 o
   0   0   5        809.08        833.49        18.88 o
   0   0   5        809.08        785.23        19.61 o
   0   0   5        809.08        865.33        20.10 o
   0   0   5        809.08        780.14        20.22 o
  -1   0  -5          9.64         14.87         1.32 o
  -1   0  -5          9.64         14.13         1.27 o
  -1   0  -5          9.64         13.33         1.28 o
  -1   0  -5          9.64          8.87         1.66 o
  -1   0  -5         32.14         45.56         2.03 o
   1   0   5         32.14         41.92         1.85 o
   1   0   5         32.14         44.67         1.52 o
   1   0   5         32.14         44.30         1.86 o
   1   0   5         32.14         46.41         1.93 o
   1   0   5          9.64         12.45         1.09 o
  -2   0  -5         22.47         17.02         1.94 o
  -2   0  -5         22.47         19.62         1.41 o
  -2   0  -5         22.47         19.91         1.39 o
  -2   0  -5         74.94         68.79         2.78 o
   2   0   5         74.94         67.11         2.30 o
   2   0   5         74.94         66.63         2.76 o
   2   0   5         74.94         67.61         2.31 o
   2   0   5         74.94         70.51         2.50 o
   2   0   5         74.94         69.27         2.33 o
   2   0   5         22.47         21.28         1.69 o
  -3   0  -5          2.07          4.43         1.31 o
  -3   0  -5          2.07          1.62         2.06 o
  -3   0  -5          2.07         -0.93         1.91 o
   3   0   5          6.89          3.71         1.49 o
   3   0   5          6.89          6.11         1.91 o
   3   0   5          6.89          7.54         1.40 o
   3   0   5          6.89          7.21         1.40 o
   3   0   5          6.89         10.80         1.58 o
  -4   0  -5          9.80         14.07         2.83 o
  -4   0  -5          9.80         10.27         1.56 o
  -4   0  -5          9.80         10.76         2.38 o
  -4   0  -5         32.69         31.42         2.01 o
   4   0   5         32.69         33.69         2.17 o
   4   0   5         32.69         29.86         2.52 o
   4   0   5         32.69         34.50         1.97 o
   4   0   5         32.69         32.79         2.57 o
  -5   0  -5          0.57         -0.32         1.27 o
  -5   0  -5          0.57          2.16         1.20 o
  -5   0  -5          0.57          1.92         1.82 o
  -5   0  -5          1.90          1.77         1.26 o
  -5   0  -5          1.90          4.39         1.52 o
   5   0   5          1.90          2.07         1.27 o
   5   0   5          1.90          0.37         2.16 o
  -6   0  -5         38.75         29.69         2.89 o
  -6   0  -5         38.75         34.29         2.23 o
   6   0   5         60.83         52.48         3.52 o
   8  -1  -5          4.30          2.90         1.62 o
  -8   1   5         14.35         12.72         1.87 o
  -8   1   5         14.35         10.30         2.04 o
  -8   1   5          4.30          3.52         1.27 o
  -8   1   5          4.30          2.62         1.90 o
   7  -1  -5          6.98          7.15         2.08 o
   7  -1  -5          6.98          8.37         2.39 o
   7  -1  -5          6.98          6.65         1.58 o
  -7   1   5          6.98          7.72         1.77 o
  -7   1   5          6.98          6.16         1.52 o
  -7   1   5         23.28         25.90         2.15 o
  -7   1   5         23.28         26.90         2.07 o
  -7   1   5         23.28         30.40         2.87 o
  -6   1   5          0.31          1.20         0.87 o
  -6   1   5          1.05          0.09         1.24 o
   5  -1  -5         14.88         14.09         1.29 o
   5  -1  -5         14.88         14.18         1.38 o
  -5   1   5         14.88         15.99         1.35 o
  -5   1   5         14.88         18.10         1.42 o
  -5   1   5         49.60         50.12         2.29 o
  -5   1   5         49.60         47.15         2.86 o
  -5   1   5         49.60         48.67         2.07 o
   4  -1  -5          9.95          7.89         0.97 o
   4  -1  -5          9.95          7.59         0.95 o
  -4   1   5         33.18         24.52         1.53 o
  -4   1   5         33.18         26.77         1.46 o
  -4   1   5         33.18         17.91         2.70 o
  -4   1   5          9.95          7.80         1.55 o
  -4   1   5          9.95          8.71         1.19 o
   3  -1  -5         28.83         26.19         2.04 o
   3  -1  -5         28.83         27.90         1.23 o
   3  -1  -5         28.83         27.85         1.22 o
  -3   1   5         96.13         86.94         2.67 o
  -3   1   5         96.13         86.94         2.75 o
  -3   1   5         28.83         25.74         1.42 o
   2  -1  -5        160.74        158.08         4.36 o
   2  -1  -5         48.20         49.32         1.63 o
   2  -1  -5         48.20         47.70         1.77 o
   2  -1  -5         48.20         45.13         1.97 o
  -2   1   5        160.74        156.95         4.22 o
  -2   1   5        160.74        152.12         4.28 o
  -2   1   5         48.20         45.93         1.76 o
   1  -1  -5          9.29         11.09         0.90 o
   1  -1  -5          2.78          2.68         0.83 o
   1  -1  -5          2.78          2.57         0.89 o
   1  -1  -5          2.78          3.11         0.79 o
   1  -1  -5          2.78          2.74         0.56 o
  -1   1   5          9.29         11.66         1.15 o
  -1   1   5          9.29         10.93         1.22 o
  -1   1   5          9.29          6.77         1.59 o
  -1   1   5          2.78          2.91         0.74 o
   0   1   5         91.39         70.61         2.36 o
   0   1   5         91.39         73.84         2.53 o
   0   1   5         91.39         80.53         2.63 o
   0   1   5         91.39         73.18         2.45 o
  -1  -1  -5        201.10        201.17         5.55 o
  -1  -1  -5        201.10        215.81         5.64 o
  -1  -1  -5        201.10        211.36         5.62 o
  -1  -1  -5        670.61        702.97        17.71 o
   1   1   5        670.61        712.91        17.36 o
   1   1   5        670.61        683.82        15.09 o
   1   1   5        670.61        692.09        15.44 o
   1   1   5        201.10        206.34         5.83 o
  -2  -1  -5         20.19         21.30         1.78 o
  -2  -1  -5         20.19         23.26         2.91 o
  -2  -1  -5         20.19         20.58         1.47 o
  -2  -1  -5         20.19         19.34         1.63 o
  -2  -1  -5         67.32         63.22         3.07 o
   2   1   5         67.32         66.99         2.65 o
   2   1   5         67.32         65.74         2.35 o
   2   1   5         67.32         64.16         2.68 o
   2   1   5         67.32         62.25         2.54 o
   2   1   5         67.32         61.52         2.32 o
   2   1   5         20.19         16.80         2.06 o
  -3  -1  -5          0.38          0.10         0.94 o
  -3  -1  -5          0.38          0.79         1.61 o
  -3  -1  -5          0.38          9.04         2.84 o
  -3  -1  -5          0.38          0.10         1.02 o
   3   1   5          1.26         -0.26         1.07 o
   3   1   5          1.26          1.06         1.11 o
   3   1   5          1.26          0.23         1.12 o
  -4  -1  -5         16.31         16.55         2.14 o
  -4  -1  -5         16.31         14.39         1.91 o
  -4  -1  -5         16.31         15.08         2.83 o
  -4  -1  -5         16.31         15.36         2.31 o
   4   1   5         54.40         54.97         2.82 o
   4   1   5         54.40         56.26         2.73 o
  -5  -1  -5         83.28         77.16         3.76 o
  -5  -1  -5         24.97         26.22         2.73 o
   5   1   5         83.28         79.21         3.37 o
   5   1   5         83.28         74.59         2.82 o
  -6  -1  -5         47.12         40.54         2.91 o
   6   1   5         47.12         47.59         3.18 o
   8  -2  -5         54.16         58.59         3.31 o
  -8   2   5         54.16         61.62         3.58 o
  -8   2   5         54.16         63.52         2.75 o
  -8   2   5         54.16         57.32         2.70 o
  -8   2   5         16.24         19.62         2.58 o
  -8   2   5         16.24         17.39         2.04 o
   7  -2  -5          7.16          6.04         1.52 o
   7  -2  -5          7.16         10.01         2.28 o
   7  -2  -5          7.16          8.23         1.57 o
  -7   2   5         23.89         23.94         2.18 o
  -7   2   5         23.89         25.29         2.13 o
  -7   2   5         23.89         23.58         2.02 o
  -7   2   5          7.16          6.36         1.78 o
  -6   2   5         14.86         20.29         2.55 o
  -6   2   5          3.98          2.64         1.06 o
   5  -2  -5          8.01          8.25         1.13 o
  -5   2   5         26.71         27.61         2.34 o
  -5   2   5         26.71         27.39         1.67 o
  -5   2   5         26.71         28.09         1.72 o
  -5   2   5          8.01          9.46         1.45 o
  -5   2   5          8.01          9.54         1.29 o
   4  -2  -5          8.93          9.48         0.97 o
  -4   2   5         29.79         29.75         1.58 o
  -4   2   5         29.79         30.48         1.58 o
  -4   2   5         29.79         25.22         2.67 o
  -4   2   5          8.93         11.64         1.44 o
  -4   2   5          8.93          8.48         1.69 o
   3  -2  -5        321.47        322.63         8.31 o
  -3   2   5        321.47        315.60         8.50 o
  -3   2   5       1071.99       1158.97        27.20 o
  -3   2   5       1071.99       1128.66        27.68 o
   2  -2  -5         19.21         16.19         1.59 o
   2  -2  -5         19.21         13.06         1.46 o
   2  -2  -5         19.21         17.33         1.06 o
   2  -2  -5         64.06         57.54         2.11 o
  -2   2   5         64.06         58.08         2.11 o
  -2   2   5         64.06         57.01         2.12 o
  -2   2   5         19.21         16.71         1.27 o
   1  -2  -5        125.84        141.77         4.00 o
   1  -2  -5        125.84        133.58         3.66 o
   1  -2  -5        125.84        140.80         3.70 o
   1  -2  -5        125.84        148.68         4.13 o
   1  -2  -5        419.62        434.39        11.48 o
  -1   2   5        125.84        133.95         4.12 o
  -1   2   5        419.62        459.17        11.20 o
  -1   2   5        419.62        451.23        10.99 o
  -1   2   5        419.62        438.71        11.32 o
   0  -2  -5        252.74        267.58         7.31 o
   0   2   5        252.74        263.51         7.08 o
   0   2   5        252.74        269.31         7.05 o
  -1  -2  -5         40.39         32.61         1.84 o
  -1  -2  -5         40.39         35.40         1.81 o
  -1  -2  -5         40.39         34.74         1.95 o
  -1  -2  -5        134.69        110.31         3.95 o
   1   2   5        134.69        113.79         3.61 o
   1   2   5        134.69        108.45         3.44 o
   1   2   5        134.69        119.75         3.66 o
   1   2   5         40.39         33.28         2.21 o
  -2  -2  -5          0.34         -1.34         1.34 o
  -2  -2  -5          0.34          0.56         1.00 o
   2   2   5          1.14          1.02         1.23 o
   2   2   5          1.14          1.78         1.04 o
   2   2   5          1.14         -0.95         1.57 o
  -3  -2  -5          4.30          6.86         2.26 o
  -3  -2  -5          4.30          5.94         1.73 o
  -3  -2  -5          4.30          6.01         1.69 o
   3   2   5         14.33          8.75         2.14 o
   3   2   5         14.33         10.59         1.71 o
   3   2   5         14.33         15.73         2.07 o
  -4  -2  -5          2.49          0.96         1.25 o
  -4  -2  -5          2.49          1.60         1.39 o
  -4  -2  -5          2.49          2.39         1.31 o
   4   2   5          8.29         13.55         2.46 o
   4   2   5          8.29          6.83         2.06 o
   4   2   5          8.29          7.47         2.00 o
  -5  -2  -5        116.80        125.95         4.30 o
  -5  -2  -5         35.03         36.31         2.30 o
  -5  -2  -5         35.03         32.88         2.15 o
   5   2   5        116.80        109.60         4.46 o
   8  -3  -5         10.94         10.28         1.71 o
   8  -3  -5         10.94         11.34         2.77 o
  -8   3   5         36.48         43.37         2.48 o
  -8   3   5         36.48         41.45         2.59 o
  -8   3   5         36.48         41.90         2.40 o
  -8   3   5         10.94         14.08         1.69 o
   7  -3  -5         11.84         11.36         2.69 o
   7  -3  -5          3.55          4.24         1.35 o
   7  -3  -5          3.55          3.85         1.60 o
  -7   3   5          3.55          4.01         1.89 o
  -7   3   5          3.55          3.52         1.28 o
  -7   3   5         11.84         13.55         2.05 o
  -7   3   5         11.84         10.63         2.33 o
  -7   3   5         11.84         15.14         1.82 o
  -6   3   5         18.59         19.41         2.29 o
  -6   3   5         18.59         16.91         1.57 o
  -6   3   5         62.04         58.00         3.14 o
  -6   3   5         62.04         61.71         4.01 o
  -5   3   5         40.39         36.39         2.31 o
  -5   3   5         40.39         39.19         1.90 o
  -5   3   5        134.68        131.84         4.19 o
  -5   3   5        134.68        145.39         4.76 o
  -5   3   5        134.68        137.31         4.37 o
   4  -3  -5        155.90        158.55         4.13 o
   4  -3  -5        155.90        132.13         4.70 o
  -4   3   5        519.88        555.52        13.52 o
  -4   3   5        519.88        554.24        13.59 o
  -4   3   5        519.88        513.68        14.81 o
  -4   3   5        519.88        526.08        13.49 o
  -4   3   5        155.90        149.31         4.49 o
   3  -3  -5          2.48          2.43         1.07 o
   3  -3  -5          2.48          1.41         0.62 o
   3  -3  -5          8.26          6.72         1.77 o
  -3   3   5          8.26          6.54         1.21 o
  -3   3   5          8.26          8.64         2.77 o
  -3   3   5          8.26          5.41         1.10 o
  -3   3   5          2.48          3.42         1.22 o
   2  -3  -5         20.01         22.02         1.38 o
   2  -3  -5         20.01         24.21         1.33 o
   2  -3  -5         66.72         77.06         2.95 o
  -2   3   5         66.72         83.41         2.77 o
  -2   3   5         66.72         73.36         3.17 o
  -2   3   5         66.72         80.96         2.72 o
  -2   3   5         20.01         21.28         1.86 o
   1  -3  -5         91.26         95.71         3.39 o
   1  -3  -5         27.37         27.96         2.03 o
  -1   3   5         91.26         96.38         3.13 o
  -1   3   5         91.26         94.03         3.09 o
  -1   3   5         91.26         88.48         3.27 o
  -1   3   5         27.37         26.36         1.99 o
   0  -3  -5          4.16          5.35         1.56 o
   0   3   5          4.16          4.88         1.27 o
   0   3   5          4.16          4.47         1.73 o
  -1  -3  -5         98.79        100.13         4.05 o
  -1  -3  -5         98.79        102.99         3.41 o
  -1  -3  -5         98.79        105.37         3.49 o
   1   3   5        329.42        331.78         8.58 o
   1   3   5        329.42        295.10         9.87 o
   1   3   5        329.42        333.20         8.60 o
  -2  -3  -5         48.47         47.48         2.39 o
  -2  -3  -5         48.47         45.83         2.52 o
  -2  -3  -5         48.47         46.86         2.50 o
   2   3   5        161.62        156.73         4.82 o
  -3  -3  -5          0.21          0.16         1.43 o
  -3  -3  -5          0.21         -0.46         1.35 o
  -3  -3  -5          0.21          0.12         1.13 o
   3   3   5          0.70          1.23         1.25 o
   3   3   5          0.70          0.14         2.23 o
  -4  -3  -5          5.77          3.30         1.54 o
  -4  -3  -5          5.77          4.78         1.54 o
  -4  -3  -5          5.77          6.76         1.98 o
   4   3   5         19.23         16.69         2.25 o
  -5  -3  -5         15.17         15.22         2.14 o
  -5  -3  -5          4.55          6.69         1.55 o
  -5  -3  -5          4.55          1.67         1.68 o
   5   3   5          4.55          2.93         1.14 o
   8  -4  -5         22.98         21.38         2.24 o
  -8   4   5         76.64         74.72         2.89 o
  -8   4   5         76.64         82.18         3.00 o
  -8   4   5         76.64         76.61         3.52 o
  -8   4   5         22.98         22.56         1.92 o
   7  -4  -5          7.22          8.25         1.87 o
  -7   4   5          7.22          7.14         1.63 o
  -7   4   5         24.09         22.72         2.46 o
  -7   4   5         24.09         27.21         2.16 o
  -6   4   5         49.92         51.02         3.46 o
   5  -4  -5          0.73         -0.49         0.86 o
  -5   4   5          2.42          0.62         1.11 o
  -5   4   5          2.42          1.39         0.97 o
  -5   4   5          2.42          3.76         1.36 o
  -5   4   5          0.73          1.20         0.97 o
   4  -4  -5         35.51         31.37         1.49 o
   4  -4  -5         35.51         26.72         2.55 o
  -4   4   5        118.41        114.18         3.72 o
  -4   4   5        118.41        111.97         3.85 o
  -4   4   5        118.41        114.17         4.45 o
  -4   4   5        118.41        115.13         4.11 o
   3  -4  -5         22.07         21.83         1.28 o
   3  -4  -5         22.07         18.54         1.50 o
  -3   4   5         73.58         69.60         3.36 o
  -3   4   5         73.58         67.26         2.71 o
  -3   4   5         73.58         67.04         3.35 o
  -3   4   5         73.58         69.21         2.65 o
   2  -4  -5         83.79         78.07         4.27 o
   2  -4  -5         25.13         24.14         1.57 o
   2  -4  -5         25.13         25.79         1.57 o
  -2   4   5         83.79         80.42         2.94 o
  -2   4   5         83.79         83.70         3.61 o
  -2   4   5         83.79         80.18         3.14 o
  -2   4   5         83.79         80.55         3.05 o
   1  -4  -5          1.05          5.18         1.94 o
   1  -4  -5          1.05          6.50         2.65 o
   1  -4  -5          3.50          3.10         1.78 o
  -1   4   5          3.50          1.25         1.07 o
  -1   4   5          3.50          6.10         1.87 o
  -1   4   5          3.50          3.68         1.43 o
  -1   4   5          1.05          1.36         1.83 o
   0  -4  -5        133.79        132.24         5.10 o
   0   4   5        133.79        150.14         4.73 o
   0   4   5        133.79        128.63         5.09 o
  -1  -4  -5          8.59          5.82         1.88 o
  -1  -4  -5          8.59          8.63         1.67 o
   1   4   5         28.63         25.79         3.47 o
   1   4   5         28.63         26.71         1.86 o
   1   4   5          8.59         10.94         2.88 o
  -2  -4  -5         36.81         34.41         2.69 o
  -2  -4  -5         36.81         33.16         2.83 o
  -2  -4  -5         36.81         42.10         2.64 o
   2   4   5         36.81         36.96         2.77 o
   2   4   5        122.75        124.33         4.21 o
  -3  -4  -5         21.64         26.52         2.13 o
  -3  -4  -5         21.64         16.88         2.68 o
   3   4   5         72.16         72.41         2.97 o
   3   4   5         21.64         22.60         2.27 o
  -4  -4  -5         21.17         21.91         1.93 o
  -4  -4  -5         21.17         24.49         3.04 o
   4   4   5         70.61         70.96         3.03 o
   4   4   5         21.17         22.93         2.18 o
   8  -5  -5          0.62          1.04         1.46 o
   8  -5  -5          0.62          1.35         1.30 o
  -8   5   5          2.06          3.70         1.42 o
  -8   5   5          0.62          1.51         1.14 o
   7  -5  -5         33.41         29.65         2.13 o
  -7   5   5         33.41         31.31         2.18 o
  -7   5   5        111.40        125.66         4.12 o
  -7   5   5        111.40        124.94         3.99 o
  -7   5   5        111.40        123.00         4.76 o
  -6   5   5          7.22         12.28         1.63 o
  -6   5   5        119.80        123.27         5.39 o
  -6   5   5         24.08         31.69         2.83 o
   5  -5  -5          5.74          4.60         1.34 o
  -5   5   5         19.13         14.37         2.66 o
  -5   5   5         19.13         20.53         2.25 o
  -5   5   5         19.13         20.11         1.80 o
  -5   5   5         19.13         21.65         2.45 o
  -5   5   5          5.74          1.37         1.74 o
  -5   5   5          5.74          3.80         1.23 o
   4  -5  -5          0.43          0.14         1.36 o
   4  -5  -5          0.43          0.23         0.90 o
  -4   5   5          1.44          3.87         1.54 o
  -4   5   5          1.44          0.71         1.16 o
  -4   5   5          1.44          2.04         1.29 o
   3  -5  -5         10.39         10.13         1.46 o
   3  -5  -5         10.39         10.72         1.46 o
  -3   5   5         34.64         37.53         2.74 o
  -3   5   5         34.64         39.42         2.34 o
  -3   5   5         10.39         13.08         2.77 o
   2  -5  -5         61.41         69.99         2.67 o
  -2   5   5        204.78        211.41         6.04 o
  -2   5   5        204.78        205.31         6.06 o
  -2   5   5         61.41         64.76         3.37 o
   1  -5  -5         23.34         21.26         1.60 o
   1  -5  -5         77.84         70.93         3.57 o
  -1   5   5         23.34         23.00         2.62 o
  -1   5   5         77.84         72.16         3.35 o
  -1   5   5         77.84         71.04         2.88 o
   0  -5  -5        185.13        186.51         5.70 o
   0   5   5        185.13        167.19         5.91 o
   0   5   5        185.13        177.29         5.26 o
  -1  -5  -5         51.23         54.45         2.92 o
  -1  -5  -5         51.23         58.28         2.66 o
  -1  -5  -5        170.85        169.08         5.40 o
   1   5   5         51.23         54.09         3.06 o
   1   5   5        170.85        173.09         5.25 o
  -2  -5  -5         18.04         23.32         2.55 o
  -2  -5  -5         18.04         23.75         2.12 o
   2   5   5         60.15         67.13         2.89 o
   3   5   5          0.52          1.39         1.26 o
   4   5   5          0.12          0.56         0.93 o
   7  -6  -5          0.16          1.71         1.52 o
   7  -6  -5          0.16         -0.42         1.03 o
  -7   6   5          0.52          1.25         1.44 o
  -7   6   5          0.16          1.52         1.41 o
  -6   6   5        111.95        109.33         4.49 o
  -6   6   5         33.46         29.34         2.24 o
   5  -6  -5          2.84          1.33         1.23 o
  -5   6   5          2.84          0.88         1.44 o
  -5   6   5          2.84          1.95         1.24 o
  -5   6   5          9.49         11.48         2.10 o
  -5   6   5          9.49         11.30         1.90 o
   4  -6  -5         28.48         27.47         2.34 o
   4  -6  -5         28.48         25.66         2.14 o
  -4   6   5         28.48         30.00         2.62 o
  -4   6   5         28.48         23.57         2.49 o
  -4   6   5         94.99         96.60         3.85 o
   3  -6  -5        524.94        539.56        13.76 o
   3  -6  -5        157.42        140.78         4.52 o
   3  -6  -5        157.42        154.14         4.53 o
  -3   6   5        524.94        530.19        14.71 o
  -3   6   5        524.94        546.08        13.98 o
  -3   6   5        157.42        147.00         4.69 o
   2  -6  -5          5.06          6.87         1.42 o
   2  -6  -5         16.89         18.78         2.35 o
  -2   6   5          5.06          3.53         1.39 o
  -2   6   5         16.89         19.03         2.18 o
  -2   6   5         16.89         17.41         2.44 o
   1  -6  -5         69.28         71.97         3.24 o
   1  -6  -5         20.78         22.32         1.70 o
  -1   6   5         69.28         72.50         3.02 o
  -1   6   5         69.28         74.00         3.39 o
  -1   6   5         20.78         22.17         2.18 o
   0  -6  -5         44.66         45.21         2.55 o
   0   6   5         44.66         43.39         2.33 o
   0   6   5         44.66         45.37         3.26 o
  -1  -6  -5          6.32          5.40         1.66 o
  -1  -6  -5          1.90          2.95         1.43 o
   1   6   5          6.32          9.47         2.00 o
   1   6   5          1.90          0.80         1.14 o
   2   6   5         18.23         16.65         1.80 o
   2   6   5         60.79         65.77         2.68 o
   7  -7  -5         32.36         37.24         2.10 o
   6  -7  -5         56.46         63.38         2.73 o
  -6   7   5         64.98         69.80         3.40 o
  -6   7   5         56.46         48.64         3.49 o
   5  -7  -5        135.13        141.17         4.40 o
   5  -7  -5         40.52         31.12         2.83 o
  -5   7   5         40.52         30.85         2.47 o
  -5   7   5        135.13        139.00         4.49 o
   4  -7  -5         24.15         26.66         2.31 o
   4  -7  -5         80.53         87.15         3.43 o
  -4   7   5         24.15         17.94         2.19 o
   3  -7  -5         20.09         20.19         2.10 o
   3  -7  -5          6.02          5.93         1.64 o
  -3   7   5         20.09         21.34         1.85 o
  -3   7   5          6.02          3.46         1.36 o
   2  -7  -5         35.83         39.36         2.49 o
  -2   7   5         35.83         39.32         3.12 o
  -2   7   5         10.74          8.33         2.01 o
   1  -7  -5         11.05         13.33         1.58 o
   1  -7  -5         36.84         42.48         2.37 o
  -1   7   5         36.84         47.35         2.53 o
  -1   7   5         36.84         39.33         2.85 o
  -1   7   5         11.05         11.56         1.90 o
   0  -7  -5          4.49          3.20         1.12 o
   0   7   5          4.49          5.39         1.39 o
  -1  -7  -5         22.40         26.50         2.34 o
   1   7   5         22.40         19.00         1.73 o
   1   7   5         74.70         81.90         3.00 o
   5  -8  -5         30.90         35.54         1.86 o
  -4   8   5          9.02          9.73         1.42 o
   3  -8  -5         25.43         25.54         2.03 o
   3  -8  -5         84.81         88.44         2.95 o
  -3   8   5         25.43         20.14         2.05 o
  -3   8   5         84.81         90.38         3.20 o
   2  -8  -5         27.80         23.53         1.81 o
  -2   8   5         92.69         84.75         3.09 o
  -2   8   5         27.80         21.57         2.01 o
   1  -8  -5          2.69          2.90         1.22 o
   1  -8  -5          8.98          5.40         1.46 o
  -1   8   5          2.69          2.15         1.23 o
   1   8  -6         43.10         37.66         2.12 o
  -1  -8   6         12.93         12.44         1.89 o
   0   8  -6         15.21         13.26         1.67 o
   0  -8   6         15.21         12.36         2.23 o
  -1   8  -6         42.40         38.06         2.51 o
  -1   8  -6         42.40         38.54         2.16 o
  -1   8  -6         12.71         13.27         1.96 o
  -1   8  -6         12.71         13.81         1.78 o
   1  -8   6         42.40         38.92         2.39 o
   1  -8   6         12.71         12.87         1.69 o
  -2   8  -6         72.25         77.10         2.84 o
  -2   8  -6         72.25         69.99         3.08 o
  -2   8  -6         21.67         22.83         1.75 o
  -2   8  -6         21.67         21.33         1.82 o
   2  -8   6         21.67         17.99         2.03 o
   2  -8   6         72.25         75.42         3.11 o
  -3   8  -6          8.90          4.75         1.28 o
  -3   8  -6         29.68         28.77         1.63 o
  -3  -7   6         12.39         15.26         2.39 o
  -3  -7   6         12.39         10.30         1.57 o
  -3  -7   6          3.72          4.57         1.35 o
   2   7  -6        107.57        106.10         3.86 o
  -2  -7   6        358.72        373.70         9.41 o
  -2  -7   6        358.72        380.12         8.71 o
  -2  -7   6        358.72        369.51         9.13 o
  -2  -7   6        107.57        118.29         3.92 o
  -2  -7   6        107.57        123.60         4.02 o
   1   7  -6         13.21          8.56         2.15 o
   1   7  -6         13.21          9.81         3.06 o
   1   7  -6         13.21          6.96         1.88 o
  -1  -7   6         44.06         50.21         2.90 o
  -1  -7   6         44.06         40.39         2.51 o
  -1  -7   6         44.06         40.99         2.67 o
  -1  -7   6         44.06         45.39         2.42 o
  -1  -7   6         13.21         13.35         2.30 o
   0   7  -6          1.28          2.22         1.86 o
   0  -7   6          1.28          2.42         1.27 o
   0  -7   6          1.28          0.28         1.38 o
   0  -7   6          1.28          2.87         1.67 o
  -1   7  -6          7.85          8.41         1.59 o
  -1   7  -6          7.85          8.62         2.09 o
  -1   7  -6          7.85          6.88         1.45 o
   1  -7   6         26.19         33.23         2.41 o
   1  -7   6         26.19         27.38         1.94 o
   1  -7   6         26.19         27.09         2.60 o
  -2   7  -6         12.22         10.19         1.68 o
  -2   7  -6         12.22         12.15         1.92 o
  -2   7  -6         12.22         14.53         1.90 o
   2  -7   6         40.76         43.33         2.59 o
   2  -7   6         40.76         44.30         2.32 o
   2  -7   6         40.76         37.70         3.27 o
  -3   7  -6         22.07         18.47         1.84 o
  -3   7  -6         22.07         20.65         2.02 o
   3  -7   6         73.59         68.30         3.29 o
   3  -7   6         73.59         67.84         3.96 o
  -4   7  -6          0.46          3.25         1.35 o
  -4   7  -6          0.46         -0.07         1.34 o
  -4   7  -6          1.53         -0.66         1.28 o
   4  -7   6          1.53          1.54         1.38 o
   4  -7   6          1.53          6.31         2.17 o
  -4  -6   6          0.47          1.29         0.81 o
  -4  -6   6          1.57          4.41         1.47 o
   3   6  -6         61.01         64.84         2.89 o
   3   6  -6         18.29         24.62         2.33 o
  -3  -6   6         61.01         65.34         2.86 o
  -3  -6   6         61.01         64.19         2.69 o
  -3  -6   6         61.01         63.35         2.65 o
  -3  -6   6         18.29         19.29         2.74 o
   2   6  -6         88.79         91.52         3.30 o
   2   6  -6         88.79         91.75         3.41 o
   2   6  -6         88.79         92.42         3.92 o
  -2  -6   6        296.08        292.69         7.21 o
  -2  -6   6        296.08        282.32         7.90 o
  -2  -6   6        296.08        299.67         7.88 o
  -2  -6   6        296.08        303.92         8.00 o
   1   6  -6          1.86          2.97         1.44 o
   1   6  -6          1.86          1.39         1.65 o
  -1  -6   6          6.20          6.98         1.70 o
  -1  -6   6          6.20          5.70         1.54 o
  -1  -6   6          6.20          7.24         1.83 o
  -1  -6   6          6.20          8.10         2.67 o
   0  -6   6         18.15         20.54         2.00 o
   0  -6   6         18.15         20.23         1.94 o
   0  -6   6         18.15         17.89         1.80 o
   0  -6   6         18.15         21.20         2.07 o
  -1   6  -6         11.47         10.62         1.64 o
  -1   6  -6         11.47          9.64         1.56 o
  -1   6  -6         11.47         14.72         1.77 o
  -1   6  -6         11.47         11.60         1.84 o
   1  -6   6         38.26         37.98         2.36 o
   1  -6   6         38.26         40.34         2.41 o
   1  -6   6         38.26         37.93         2.57 o
   1  -6   6         38.26         39.15         2.41 o
  -2   6  -6         15.05         16.15         1.89 o
  -2   6  -6         15.05         14.90         1.57 o
  -2   6  -6         15.05         15.01         1.52 o
   2  -6   6         50.19         49.74         2.71 o
   2  -6   6         50.19         48.91         2.43 o
   2  -6   6         50.19         48.80         2.71 o
   2  -6   6         50.19         50.32         2.49 o
  -3   6  -6         35.53         35.27         1.96 o
  -3   6  -6         35.53         33.85         2.01 o
  -3   6  -6         35.53         30.21         2.09 o
   3  -6   6        118.47        123.28         3.95 o
   3  -6   6        118.47        127.06         4.05 o
   3  -6   6        118.47        126.08         4.38 o
   3  -6   6        118.47        125.69         4.49 o
  -4   6  -6          9.40          5.17         1.43 o
  -4   6  -6          9.40          7.10         1.72 o
  -4   6  -6          9.40          7.64         1.66 o
   4  -6   6         31.33         34.72         2.26 o
   4  -6   6         31.33         32.25         2.80 o
   4  -6   6         31.33         32.31         2.17 o
   5  -6   6          5.35          4.31         1.80 o
   5  -6   6          5.35          4.70         1.23 o
   5   5  -6          9.58          9.22         2.28 o
  -5  -5   6          9.58          9.44         1.52 o
   4   5  -6          8.44          8.38         1.96 o
  -4  -5   6         28.15         25.24         2.17 o
  -4  -5   6         28.15         25.74         1.98 o
  -4  -5   6          8.44          7.21         1.60 o
   3   5  -6          8.45          9.31         1.65 o
   3   5  -6          8.45         10.38         2.50 o
   3   5  -6          8.45         17.08         2.93 o
  -3  -5   6         28.17         30.91         2.12 o
  -3  -5   6         28.17         28.99         1.95 o
  -3  -5   6         28.17         29.18         2.12 o
   2   5  -6         20.35         19.97         2.08 o
   2   5  -6         20.35         19.67         1.73 o
   2   5  -6         20.35         20.88         2.00 o
  -2  -5   6         67.86         59.24         3.09 o
  -2  -5   6         67.86         61.26         2.94 o
  -2  -5   6         67.86         63.31         2.64 o
   1   5  -6        127.73        129.07         4.87 o
   1   5  -6        127.73        137.58         4.03 o
   1   5  -6        127.73        134.08         3.85 o
   1   5  -6        127.73        131.22         4.18 o
   1   5  -6        127.73        139.49         4.42 o
  -1  -5   6        425.94        422.54        10.79 o
  -1  -5   6        425.94        427.81        11.24 o
  -1  -5   6        425.94        429.20        10.00 o
  -1  -5   6        425.94        430.46        10.55 o
  -1  -5   6        425.94        445.96        11.53 o
   0  -5   6        329.76        303.40         7.39 o
   0  -5   6        329.76        318.74         8.54 o
   0  -5   6        329.76        299.88         9.51 o
  -1   5  -6         17.91         15.40         1.38 o
  -1   5  -6         17.91         17.74         1.79 o
  -1   5  -6         17.91         14.82         1.71 o
  -1   5  -6         17.91         14.66         4.19 o
  -1   5  -6         17.91         17.13         1.52 o
   1  -5   6         59.71         58.44         3.49 o
   1  -5   6         59.71         57.30         2.67 o
   1  -5   6         59.71         59.12         2.52 o
   1  -5   6         59.71         55.49         2.69 o
   1  -5   6         59.71         57.52         2.40 o
  -2   5  -6         57.23         55.67         2.26 o
  -2   5  -6         57.23         54.28         2.77 o
   2  -5   6        190.85        198.22         5.18 o
   2  -5   6        190.85        192.29         5.71 o
   2  -5   6        190.85        199.71         5.92 o
   2  -5   6        190.85        195.87         6.49 o
  -3   5  -6          2.16          0.48         1.75 o
  -3   5  -6          2.16          3.20         1.28 o
  -3   5  -6          2.16          1.41         1.40 o
  -3   5  -6          2.16          1.60         1.13 o
  -3   5  -6          2.16          2.38         1.81 o
  -3   5  -6          7.20          8.54         2.35 o
   3  -5   6          7.20          8.90         2.37 o
   3  -5   6          7.20          9.02         1.79 o
   3  -5   6          7.20          8.69         1.56 o
  -4   5  -6        255.11        262.08         7.44 o
  -4   5  -6         76.50         63.17         2.67 o
  -4   5  -6         76.50         72.15         3.17 o
  -4   5  -6         76.50         70.07         2.90 o
   4  -5   6        255.11        257.15         6.91 o
   4  -5   6        255.11        282.23         8.19 o
   4  -5   6        255.11        268.24         6.67 o
  -5   5  -6          5.13          5.73         1.85 o
  -5   5  -6          1.54          0.55         1.58 o
   5  -5   6          5.13          4.41         1.33 o
   5  -5   6          5.13          2.21         1.81 o
   5  -5   6          5.13          5.94         1.52 o
  -6   5  -6         33.89         35.97         2.37 o
  -6   5  -6         10.16         12.73         2.66 o
   6  -5   6         33.89         34.24         2.57 o
   6   4  -6         20.67         14.89         2.37 o
   5   4  -6         14.00         15.13         2.09 o
  -5  -4   6         14.00         12.12         3.01 o
  -5  -4   6         14.00         14.62         1.82 o
  -5  -4   6         46.69         45.70         2.24 o
   4   4  -6         35.77         38.73         2.27 o
   4   4  -6         35.77         39.48         2.96 o
   4   4  -6         35.77         32.11         3.29 o
  -4  -4   6         35.77         30.47         2.71 o
  -4  -4   6        119.27        114.76         3.77 o
  -4  -4   6        119.27        114.10         3.55 o
  -4  -4   6        119.27        112.50         3.85 o
   3   4  -6         44.87         49.24         2.25 o
   3   4  -6         44.87         44.83         2.65 o
   3   4  -6         44.87         41.52         2.49 o
   3   4  -6         44.87         47.28         2.23 o
  -3  -4   6        149.63        145.31         4.09 o
  -3  -4   6        149.63        148.41         4.54 o
  -3  -4   6        149.63        143.29         4.63 o
  -3  -4   6        149.63        151.60         4.40 o
  -3  -4   6         44.87         45.97         3.00 o
   2   4  -6         85.21         85.33         3.90 o
   2   4  -6         85.21         86.30         2.81 o
   2   4  -6         85.21         83.13         2.87 o
   2   4  -6         85.21         85.36         2.99 o
   2   4  -6         85.21         87.33         3.23 o
  -2  -4   6        284.14        269.80         7.66 o
  -2  -4   6        284.14        278.32         6.70 o
  -2  -4   6        284.14        274.62         7.04 o
  -2  -4   6        284.14        281.36         7.69 o
   1   4  -6         60.98         65.10         2.64 o
   1   4  -6         60.98         60.64         2.31 o
   1   4  -6         60.98         65.79         2.48 o
   1   4  -6         60.98         64.66         2.36 o
   1   4  -6         60.98         61.95         3.61 o
  -1  -4   6        203.33        204.15         5.90 o
  -1  -4   6        203.33        195.71         5.12 o
  -1  -4   6        203.33        208.39         5.80 o
   0  -4   6          0.35          0.90         1.27 o
   0  -4   6          0.35          0.10         1.62 o
   0  -4   6          0.35          0.11         1.01 o
  -1   4  -6         29.13         28.17         1.67 o
  -1   4  -6         29.13         29.95         1.75 o
  -1   4  -6         29.13         29.83         3.99 o
  -1   4  -6         29.13         28.37         1.93 o
   1  -4   6         97.13         97.30         3.22 o
   1  -4   6         97.13         98.97         3.18 o
   1  -4   6         97.13         94.32         4.24 o
   1  -4   6         97.13        101.41         3.14 o
   1  -4   6         97.13         95.59         3.41 o
  -2   4  -6          7.22          4.90         1.38 o
  -2   4  -6          2.17          1.79         0.95 o
  -2   4  -6          2.17         -1.21         1.21 o
  -2   4  -6          2.17          0.90         1.06 o
   2  -4   6          7.22          6.00         1.35 o
   2  -4   6          7.22          8.11         1.33 o
   2  -4   6          7.22          4.34         1.43 o
  -3   4  -6         41.38         38.45         1.97 o
  -3   4  -6         41.38         40.79         2.05 o
  -3   4  -6         41.38         38.27         2.67 o
  -3   4  -6         41.38         39.40         2.32 o
  -3   4  -6        137.99        149.63         4.63 o
   3  -4   6        137.99        145.91         5.29 o
   3  -4   6        137.99        143.46         4.08 o
   3  -4   6        137.99        143.86         4.44 o
   3  -4   6        137.99        141.77         4.72 o
   3  -4   6        137.99        142.16         4.26 o
  -4   4  -6         58.00         60.63         2.72 o
  -4   4  -6         17.39          9.43         1.85 o
  -4   4  -6         17.39         12.88         2.09 o
   4  -4   6         58.00         59.25         2.71 o
   4  -4   6         58.00         58.32         2.52 o
   4  -4   6         58.00         61.86         3.95 o
   4  -4   6         58.00         58.53         3.41 o
   4  -4   6         58.00         55.55         2.35 o
  -5   4  -6          1.02          2.32         1.42 o
  -5   4  -6          3.41          3.96         1.49 o
   5  -4   6          3.41          3.59         1.23 o
   5  -4   6          3.41          2.20         1.23 o
  -6   4  -6         13.55         18.95         1.77 o
   6  -4   6         14.00         18.33         2.63 o
   6  -4   6         14.00         13.80         2.97 o
  -7  -3   6         56.75         58.22         2.50 o
  -7  -3   6         17.02         16.43         2.53 o
   6   3  -6         97.58         98.56         3.61 o
   6   3  -6         29.26         37.06         2.55 o
  -6  -3   6         29.26         37.99         2.42 o
   5   3  -6          4.98          4.13         1.23 o
   5   3  -6          4.98         13.87         3.65 o
  -5  -3   6          4.98          9.19         2.61 o
  -5  -3   6          4.98          5.44         1.73 o
  -5  -3   6         16.59         15.28         2.03 o
   4   3  -6          1.83          1.86         1.39 o
   4   3  -6          1.83         -1.20         1.30 o
  -4  -3   6          6.10          5.46         1.50 o
  -4  -3   6          6.10          5.28         1.36 o
  -4  -3   6          6.10          5.00         1.34 o
  -4  -3   6          6.10          7.59         1.85 o
  -4  -3   6          1.83          2.52         1.18 o
   3   3  -6          8.82          7.13         1.48 o
   3   3  -6          8.82         11.92         1.32 o
   3   3  -6          8.82          6.56         1.38 o
   3   3  -6          8.82          8.98         2.13 o
   3   3  -6          8.82         12.60         2.65 o
  -3  -3   6          8.82         10.69         1.57 o
  -3  -3   6         29.42         32.07         1.85 o
  -3  -3   6         29.42         32.08         1.76 o
  -3  -3   6         29.42         29.71         2.41 o
  -3  -3   6         29.42         31.54         1.70 o
  -3  -3   6         29.42         33.33         2.47 o
   2   3  -6         42.75         42.62         3.05 o
   2   3  -6         42.75         42.75         1.86 o
   2   3  -6         42.75         42.15         1.88 o
   2   3  -6         42.75         42.29         1.89 o
   2   3  -6         42.75         47.29         2.29 o
  -2  -3   6         42.75         44.52         2.18 o
  -2  -3   6        142.54        133.28         4.21 o
  -2  -3   6        142.54        137.91         3.68 o
  -2  -3   6        142.54        121.11         4.95 o
  -2  -3   6        142.54        135.94         3.92 o
  -2  -3   6        142.54        139.57         3.86 o
   1   3  -6          0.18          1.03         0.88 o
   1   3  -6          0.18          0.47         0.78 o
   1   3  -6          0.18          0.46         0.92 o
  -1  -3   6          0.60          1.66         0.88 o
  -1  -3   6          0.60          2.17         0.98 o
  -1  -3   6          0.60          1.22         0.82 o
  -1  -3   6          0.60          1.27         0.87 o
  -1  -3   6          0.18         -1.21         1.21 o
   0  -3   6        334.40        360.73         9.50 o
   0  -3   6        334.40        371.27         8.28 o
   0  -3   6        334.40        348.92         8.62 o
  -1   3  -6          4.27          5.27         1.43 o
  -1   3  -6          4.27          5.74         1.17 o
  -1   3  -6          4.27          3.95         1.22 o
  -1   3  -6          4.27          3.50         1.08 o
   1  -3   6         14.23         15.04         1.37 o
   1  -3   6         14.23         13.50         1.33 o
   1  -3   6         14.23         13.79         1.34 o
   1  -3   6         14.23         12.91         3.09 o
   1  -3   6         14.23         12.66         1.59 o
  -2   3  -6         24.96         17.08         1.54 o
  -2   3  -6         24.96         18.72         1.91 o
  -2   3  -6         24.96         17.99         1.57 o
  -2   3  -6         24.96         15.60         3.31 o
   2  -3   6         83.24         76.48         2.46 o
   2  -3   6         83.24         72.01         2.93 o
   2  -3   6         83.24         75.82         2.63 o
   2  -3   6         83.24         72.07         3.82 o
   2  -3   6         83.24         73.95         2.61 o
  -3   3  -6         84.60         71.03         2.77 o
  -3   3  -6         84.60         73.33         3.60 o
  -3   3  -6         84.60         75.63         2.71 o
  -3   3  -6         84.60         77.01         3.02 o
  -3   3  -6        282.10        298.25         7.90 o
   3  -3   6        282.10        281.33         7.93 o
   3  -3   6        282.10        289.91         8.77 o
   3  -3   6        282.10        283.89         7.22 o
   3  -3   6        282.10        272.22         7.35 o
   3  -3   6        282.10        282.65         6.81 o
  -4   3  -6          4.45          4.72         1.86 o
  -4   3  -6          4.45          1.89         1.97 o
  -4   3  -6         14.83         10.55         1.68 o
   4  -3   6         14.83         12.56         1.76 o
   4  -3   6         14.83         14.65         2.86 o
   4  -3   6         14.83         14.45         2.69 o
   4  -3   6         14.83         11.52         1.73 o
   4  -3   6         14.83         12.43         1.62 o
  -5   3  -6        183.28        198.20         5.79 o
  -5   3  -6         54.96         55.94         3.85 o
   5  -3   6        183.28        184.61         5.01 o
   5  -3   6        183.28        189.43         5.43 o
   5  -3   6        183.28        184.34         5.27 o
   5  -3   6        183.28        185.25         6.38 o
  -6   3  -6          1.56          0.19         1.00 o
  -6   3  -6          0.47          0.67         2.75 o
   6  -3   6         13.72         15.95         2.29 o
   6  -3   6         13.72         16.69         3.20 o
   6  -3   6         13.72         20.78         3.23 o
   7   2  -6          2.51          0.42         1.55 o
   7   2  -6          8.36          4.35         2.43 o
   6   2  -6          9.70         11.21         2.04 o
   6   2  -6          2.91          2.74         1.36 o
  -6  -2   6          9.70         10.56         2.75 o
  -6  -2   6          2.91          3.54         1.12 o
   5   2  -6         46.90         45.12         2.72 o
   5   2  -6         46.90         48.09         2.40 o
  -5  -2   6         46.90         47.40         2.23 o
  -5  -2   6        156.39        148.44         4.65 o
   4   2  -6          6.74          6.92         1.37 o
   4   2  -6          6.74          3.48         1.68 o
   4   2  -6          6.74          6.18         1.44 o
   4   2  -6          6.74          6.02         1.17 o
   4   2  -6          6.74          6.01         1.66 o
  -4  -2   6         22.49         20.36         1.52 o
  -4  -2   6         22.49         17.39         2.24 o
  -4  -2   6         22.49         20.61         2.24 o
  -4  -2   6         22.49         18.55         1.52 o
  -4  -2   6         22.49         21.06         1.58 o
  -4  -2   6          6.74          8.25         1.35 o
   3   2  -6          6.41          7.59         1.11 o
   3   2  -6          6.41          8.10         1.53 o
   3   2  -6          6.41          8.02         2.79 o
   3   2  -6          6.41          8.59         1.41 o
   3   2  -6          6.41          7.95         1.22 o
   3   2  -6          6.41          6.72         1.52 o
  -3  -2   6         21.36         27.35         2.70 o
  -3  -2   6         21.36         29.88         2.41 o
  -3  -2   6         21.36         23.92         1.66 o
  -3  -2   6         21.36         21.94         2.15 o
  -3  -2   6         21.36         25.88         1.58 o
  -3  -2   6         21.36         23.30         1.45 o
  -3  -2   6          6.41          7.48         1.26 o
   2   2  -6        117.19        121.80         3.81 o
   2   2  -6        117.19        125.69         3.28 o
   2   2  -6        117.19        120.25         3.45 o
   2   2  -6        117.19        121.22         3.40 o
   2   2  -6        390.79        378.55         9.76 o
  -2  -2   6        390.79        382.92         8.99 o
  -2  -2   6        390.79        376.78         9.19 o
  -2  -2   6        390.79        372.88         9.84 o
  -2  -2   6        117.19        120.87         3.70 o
   1   2  -6        234.80        224.73         5.78 o
   1   2  -6         70.41         67.87         2.09 o
   1   2  -6         70.41         68.61         2.55 o
   1   2  -6         70.41         65.78         2.19 o
  -1  -2   6        234.80        215.05         6.01 o
  -1  -2   6        234.80        222.87         5.23 o
  -1  -2   6        234.80        218.05         5.57 o
  -1  -2   6        234.80        208.83         6.02 o
  -1  -2   6        234.80        207.05         5.39 o
  -1  -2   6         70.41         67.92         2.31 o
   0   2  -6         27.33         32.66         1.68 o
   0  -2   6         27.33         33.76         2.00 o
   0  -2   6         27.33         32.01         1.54 o
   0  -2   6         27.33         28.86         1.76 o
   0  -2   6         27.33         31.99         1.56 o
   0  -2   6         27.33         32.20         1.56 o
  -1   2  -6         17.69         19.59         1.72 o
  -1   2  -6         17.69         18.55         1.31 o
  -1   2  -6         17.69         18.68         1.41 o
  -1   2  -6         17.69         15.68         1.60 o
  -1   2  -6         17.69         15.80         1.55 o
  -1   2  -6         59.00         64.74         2.66 o
   1  -2   6         59.00         62.21         2.12 o
   1  -2   6         59.00         63.34         2.30 o
   1  -2   6         59.00         63.10         2.20 o
   1  -2   6         17.69         20.13         1.81 o
  -2   2  -6        145.46        144.09         5.16 o
  -2   2  -6         43.62         38.33         4.20 o
  -2   2  -6         43.62         39.97         2.41 o
  -2   2  -6         43.62         41.56         2.32 o
  -2   2  -6         43.62         41.90         2.14 o
  -2   2  -6         43.62         38.00         2.49 o
  -2   2  -6         43.62         41.00         2.14 o
  -2   2  -6         43.62         39.19         2.22 o
   2  -2   6        145.46        145.98         4.09 o
   2  -2   6        145.46        144.97         4.06 o
   2  -2   6        145.46        148.66         3.88 o
   2  -2   6        145.46        137.57         5.48 o
   2  -2   6        145.46        149.29         4.44 o
   2  -2   6         43.62         36.85         2.84 o
  -3   2  -6         83.76         68.19         4.71 o
  -3   2  -6         83.76         79.16         3.11 o
  -3   2  -6         83.76         78.29         3.03 o
   3  -2   6        279.30        296.37         8.10 o
   3  -2   6        279.30        294.33         7.02 o
   3  -2   6        279.30        294.62         7.42 o
   3  -2   6        279.30        301.05         9.04 o
  -4   2  -6          7.60          4.68         1.45 o
  -4   2  -6          7.60          5.38         1.81 o
   4  -2   6         25.33         26.42         2.85 o
   4  -2   6         25.33         28.56         2.24 o
   4  -2   6         25.33         26.78         3.22 o
   4  -2   6         25.33         32.13         2.36 o
  -5   2  -6          0.09          0.63         1.68 o
  -5   2  -6          0.30          0.47         1.05 o
   5  -2   6          0.30          3.21         1.63 o
   5  -2   6          0.30         -0.56         1.16 o
   5  -2   6          0.30          1.79         1.40 o
  -6   2  -6          1.88          0.83         2.31 o
   6  -2   6          1.88          1.98         2.16 o
   6  -2   6          1.88          0.16         3.15 o
  -8  -1   6          0.65          2.46         0.95 o
  -8  -1   6          0.19         -0.17         1.11 o
   7   1  -6         20.12         20.42         2.05 o
   7   1  -6         67.08         62.93         4.36 o
  -7  -1   6         20.12         22.55         1.71 o
  -7  -1   6         67.08         69.76         2.81 o
  -7  -1   6         67.08         67.40         3.14 o
   6   1  -6        155.69        145.62         4.58 o
  -6  -1   6        163.39        170.20         5.51 o
  -6  -1   6         46.69         46.76         2.28 o
   5   1  -6          1.01          1.68         1.14 o
   5   1  -6          1.01          0.67         0.84 o
   5   1  -6          1.01         -0.67         1.30 o
  -5  -1   6          1.01          1.30         0.78 o
  -5  -1   6          3.36          2.33         1.05 o
  -5  -1   6          3.36          3.56         1.33 o
   4   1  -6          7.03          8.05         1.17 o
   4   1  -6          7.03          5.52         2.25 o
   4   1  -6          7.03          7.59         1.78 o
   4   1  -6          7.03          7.19         1.19 o
  -4  -1   6         23.44         23.17         1.77 o
  -4  -1   6         23.44         23.39         1.75 o
  -4  -1   6         23.44         23.13         1.58 o
  -4  -1   6         23.44         25.56         2.65 o
  -4  -1   6          7.03          6.34         1.96 o
  -4  -1   6          7.03          7.19         1.19 o
   3   1  -6         20.25         23.27         1.33 o
[truncated: 236,876 more chars]
